# Supplementary material for: Single-cell transcriptional analysis reveals allergen-specific signatures in human γδ T cells
Source: JCI Insight. 2025 Apr 17;10(11):e191359. doi: 10.1172/jci.insight.191359 (PMC12220975; doi:10.1172/jci.insight.191359)
Supplement: Supplemental table 1 [file jciinsight-10-191359-s113.xlsx]

## Sheet: Table S1
Stimuli	Donor ID	Allergy Status	Age	Sex	Ethnicity	Race	RAST-MO	RAST-CR
MO	1726-AK-1	A	28	F	Hispanic or Latino	White	2.68	<0.01
MO	1704-AK-2	A	29	F	Not Hispanic or Latino	White	1.41	<0.01
MO	2424-MO-1	A	35	F	Not Hispanic or Latino	White	1.29	<0.01
MO	1600-AK-1	A	22	F	Not Hispanic or Latino	White	1.01	<0.01
MO	1441-AL-3	A	43	M	Not Hispanic or Latino	White	2.93	<0.01
MO	1630-AL-1	A	22	F	Not Hispanic or Latino	White	2.22	<0.01
MO	1440-AL-4	A	25	M	Not Hispanic or Latino	White	2.14	<0.01
MO	2423-MO-1	A	59	F	Not Hispanic or Latino	White	0.71	<0.01
MO	1013-AL-3	A	28	M	Not Hispanic or Latino	White	0.4	<0.01
MO	3923-MO-1	A	33	F	Not Hispanic or Latino	White	3.93	<0.01
MO	2631-MO-2	A	31	F	Not Hispanic or Latino	White	0.61	<0.01
MO	2397-MO-1	A	59	F	Not Hispanic or Latino	White	1.08	<0.01
MO	1435-AL-3	A	36	M	Not Hispanic or Latino	Black or African American	9.01	<0.01
MO	1240-CR-1	A	22	F	Hispanic or Latino	Unknown or Not Reported	0.77	<0.01
MO	3660-MO-1	A	30	M	Not Hispanic or Latino	White	12	<0.01
MO	1018-AL-1	A	21	M	Not Hispanic or Latino	Asian	2.2	<0.01
MO	1460-AL-1	A	30	M	Not Hispanic or Latino	American Indian/Alaska Native	2.49	<0.01
CR	2083-AK-1	A	20	F	Hispanic or Latino	More Than One Race	<0.01	3.41
CR	1005-AL-4	A	31	M	Not Hispanic or Latino	White	<0.01	0.66
CR	2081-AL-1	A	32	M	Not Hispanic or Latino	White	<0.01	2.22
CR	2193-MO-2	A	25	F	Not Hispanic or Latino	Asian	<0.01	0.45
CR	2481-MO-1	A	24	F	Not Hispanic or Latino	American Indian/Alaska Native	<0.01	0.54
CR	1175-AL-3	A	38	F	Hispanic or Latino	White	<0.01	7.27
CR	1295-AL-7	A	31	M	Not Hispanic or Latino	American Indian/Alaska Native	<0.01	1.11
CR	1626-AK-1	A	24	M	Not Hispanic or Latino	White	<0.01	1.09
CR	1672-AK-1	A	43	M	Not Hispanic or Latino	Black or African American	<0.01	0.62
CR	2604-MO-1	A	23	F	Not Hispanic or Latino	Asian	<0.01	0.84
CR	1838-AL-1	A	59	F	Hispanic or Latino	White	<0.01	0.58
CR	2019-AK-1	A	26	F	Not Hispanic or Latino	White	<0.01	0.53
CR	1839-AL-2	A	57	M	Not Hispanic or Latino	Black or African American	<0.01	1.06
CR	2138-AK-1	A	28	F	Not Hispanic or Latino	White	<0.01	1.29
CR	1596-AK-1	A	27	M	Not Hispanic or Latino	Asian	<0.01	0.81
CR	1774-MO-1	A	29	F	Not Hispanic or Latino	White	<0.01	0.95
CR	1953-AL-4	A	43	M	Not Hispanic or Latino	White	<0.01	2.51
CR	2036-AK-1	A	31	M	Hispanic or Latino	More Than One Race	<0.01	13.82
CR	2966-MO-1	A	21	F	Hispanic or Latino	Unknown or Not Reported	<0.01	8.41
CR	2544-MO-3	A	25	F	Not Hispanic or Latino	White	<0.01	1.67
MO/CR	2017-AK-2	A	21	M	Unknown	Asian	2.21	1.51
MO/CR/HDMAPP	1697-AK-1	NA	58	F	Not Hispanic or Latino	Asian	<0.01	<0.01
MO/CR/HDMAPP	1565-AK-2	NA	23	M	Hispanic or Latino	White	<0.01	<0.01
MO/CR/HDMAPP	2182-AK-1	NA	23	F	Not Hispanic or Latino	White	<0.01	<0.01
MO/CR/HDMAPP	2022-AK-1	NA	48	F	Not Hispanic or Latino	White	<0.01	<0.01
MO/CR/HDMAPP	2039-AK-1	NA	20	F	Not Hispanic or Latino	White	<0.01	<0.01
MO/CR/HDMAPP	1618-AK-1	NA	29	F	Not Hispanic or Latino	White	<0.01	<0.01
MO/CR/HDMAPP	1728-AK-1	NA	52	M	Not Hispanic or Latino	White	<0.01	<0.01
MO/CR/HDMAPP	2185-AK-1	NA	31	F	Hispanic or Latino	Black or African American	<0.01	<0.01
MO/CR/HDMAPP	1694-AK-1	NA	31	F	Not Hispanic or Latino	White	<0.01	<0.01
MO/CR/HDMAPP	1599-AK-1	NA	33	M	Not Hispanic or Latino	Asian	<0.01	<0.01
MO/CR/HDMAPP	1374-AK-1	NA	22	M	Unknown	Unknown or Not Reported	<0.01	<0.01
MO/CR/HDMAPP	2239-AK-1	NA	29	F	Not Hispanic or Latino	White	<0.01	<0.01
MO/CR/HDMAPP	2248-AK-1	NA	26	M	Not Hispanic or Latino	White	<0.01	<0.01
MO/CR/HDMAPP	1641-AK-1	NA	31	F	Not Hispanic or Latino	Asian	<0.01	<0.01
MO/CR/HDMAPP	1582-AK-2	NA	44	M	Hispanic or Latino	More Than One Race	<0.01	<0.01
