# Supplementary material for: Single-cell transcriptional analysis reveals allergen-specific signatures in human γδ T cells
Source: JCI Insight. 2025 Apr 17;10(11):e191359. doi: 10.1172/jci.insight.191359 (PMC12220975; doi:10.1172/jci.insight.191359)
Supplement: Supplemental table 3 [file jciinsight-10-191359-s115.xlsx]

## Sheet: Table S3
	Number of cells	Number of cells with TCR	Number of cells with paired TCR	Median number of cells with paired TCR per sample	Number of cells with paired TCR after downsampling
NonA_CR	24621	4900	610	41	178
CR_CR	17954	4082	451	18	234
NonA_MO	38121	6405	682	37	178
MO_MO	25096	4192	332	19	284
NonA_HDMAPP	36262	5717	579	46	518
