# Supplementary material for: Single-cell transcriptional analysis reveals allergen-specific signatures in human γδ T cells
Source: JCI Insight. 2025 Apr 17;10(11):e191359. doi: 10.1172/jci.insight.191359 (PMC12220975; doi:10.1172/jci.insight.191359)
Supplement: Supplemental table 5 [file jciinsight-10-191359-s117.xlsx]

## Sheet: Vδ1 Clusters
	gene	p_val	avg_log2FC	pct.1	pct.2	p_val_adj	diffexpressed
1	KLRC2	3.80875206379017e-320	1.57806	0.627	0.318	9.49445714461613e-316	UP
2	KIR3DL2	1.58766e-254	1.95909	0.344	0.085	3.95772e-250	UP
3	TRBV21-1	3.85155e-180	4.50855	0.136	0.01	9.60115e-176	UP
4	AC004448.2	2.4988e-161	-1.02103	0.422	0.529	6.22901e-157	DOWN
5	LYST	1.22591e-160	0.52927	0.866	0.658	3.05596e-156	UP
6	TRGV3	3.59617e-155	1.66588	0.363	0.168	8.96454e-151	UP
7	SAMSN1	4.53303e-148	0.611315	0.605	0.366	1.12999e-143	UP
8	RPS4Y1	2.56832e-130	0.946825	0.365	0.167	6.40231e-126	UP
9	KIR3DL1	1.24864e-129	2.40157	0.166	0.033	3.11261e-125	UP
10	KLRC3	1.2022e-127	0.891089	0.359	0.167	2.99685e-123	UP
11	NCR1	4.10951e-125	0.504199	0.251	0.126	1.02442e-120	UP
12	DUSP5	4.42145e-124	0.780306	0.461	0.251	1.10218e-119	UP
13	SERPINB9	1.48625e-119	0.580819	0.565	0.351	3.70492e-115	UP
14	HLA-DRB5	6.67872e-113	1.10753	0.274	0.112	1.66487e-108	UP
15	NDUFB9	6.9439e-113	-0.211396	0.502	0.436	1.73098e-108	NO
16	SYTL3	2.86274e-112	0.512595	0.533	0.334	7.13625e-108	UP
17	LAIR2	3.61598e-112	1.61904	0.29	0.122	9.01391e-108	UP
18	CREM	3.8568e-112	0.723798	0.501	0.294	9.61423e-108	UP
19	PRDX2	4.15531e-112	-0.440392	0.543	0.53	1.03584e-107	DOWN
20	HLA-DPA1	2.67942e-111	0.182019	0.493	0.345	6.67927e-107	NO
21	TNFRSF1B	7.76234e-111	0.62419	0.633	0.422	1.935e-106	UP
22	PYHIN1	1.76175e-110	0.159704	0.466	0.32	4.39169e-106	NO
23	CSTB	1.77446e-110	-0.491414	0.507	0.509	4.42338e-106	DOWN
24	SLC25A5	3.48992e-109	-0.247767	0.627	0.57	8.69968e-105	NO
25	NR4A2	5.21473e-109	1.10224	0.301	0.13	1.29993e-104	UP
26	METRNL	1.37682e-108	0.423677	0.648	0.449	3.43214e-104	UP
27	LITAF	2.50174e-108	0.535434	0.652	0.444	6.23633e-104	UP
28	NDUFAB1	1.99788e-106	-0.202156	0.501	0.438	4.98031e-102	NO
29	ATP6V1G1	3.23488e-105	-0.125153	0.644	0.547	8.06392e-101	NO
30	HLA-DPB1	1.22389e-104	0.287749	0.522	0.356	3.05091e-100	NO
31	ARPC5	1.59141e-103	0.109418	0.635	0.484	3.96706e-99	NO
32	NEAT1	2.63623e-103	0.449206	0.606	0.41	6.5716e-99	UP
33	SLA2	2.65702e-103	0.259753	0.402	0.26	6.62341e-99	NO
34	S1PR5	4.47951e-103	0.287798	0.38	0.244	1.11665e-98	NO
35	SH2D1B	6.22678e-103	2.26147	0.127	0.023	1.55221e-98	UP
36	PSMB1	9.43277e-103	-0.116934	0.704	0.611	2.3514e-98	NO
37	AKAP13	1.99596e-102	0.246279	0.708	0.527	4.97553e-98	NO
38	NDUFB4	2.77396e-102	-0.146008	0.611	0.524	6.91492e-98	NO
39	ATP5PB	2.8277e-102	-0.198697	0.519	0.459	7.04889e-98	NO
40	STAT3	3.98908e-101	0.416003	0.754	0.563	9.94397e-97	UP
41	GZMM	1.28515e-100	0.110308	0.551	0.409	3.20362e-96	NO
42	TNIK	5.47311e-100	0.187663	0.45	0.311	1.36434e-95	NO
43	LILRB1	6.09259e-100	0.820477	0.201	0.086	1.51876e-95	UP
44	GADD45GIP1	6.15544e-100	-0.156322	0.505	0.428	1.53443e-95	NO
45	EIF5A	6.79331e-100	-0.336401	0.76	0.73	1.69344e-95	DOWN
46	COX5A	7.14433e-100	-0.111154	0.658	0.566	1.78094e-95	NO
47	FP671120.4	1.41772e-99	0.724975	0.788	0.626	3.5341e-95	UP
48	AAK1	1.63194e-99	0.503829	0.339	0.193	4.06811e-95	UP
49	RHOC	2.72582e-99	0.349688	0.275	0.161	6.79493e-95	UP
50	ELOC	3.19729e-99	-0.122683	0.437	0.356	7.97021e-95	NO
51	TGIF1	4.43421e-99	0.187253	0.438	0.3	1.10536e-94	NO
52	AURKAIP1	5.17477e-99	-0.13538	0.529	0.449	1.28997e-94	NO
53	APRT	9.04016e-99	-0.229429	0.657	0.6	2.25353e-94	NO
54	NUTF2	1.98508e-98	-0.107821	0.475	0.394	4.94841e-94	NO
55	COX7A2	2.47409e-98	-0.178437	0.739	0.666	6.16742e-94	NO
56	RTRAF	3.20042e-98	-0.21567	0.538	0.478	7.978e-94	NO
57	TRGV8	3.5544e-98	-0.876124	0.254	0.297	8.8604e-94	DOWN
58	SNRPD2	4.0755e-98	-0.212772	0.821	0.763	1.01594e-93	NO
59	RPS12	5.22699e-98	-0.238517	0.999	1	1.30298e-93	NO
60	C19orf53	8.63716e-98	-0.218368	0.641	0.583	2.15307e-93	NO
61	UQCRFS1	3.30333e-97	-0.201959	0.52	0.458	8.23454e-93	NO
62	PET100	1.63187e-96	0.10856	0.508	0.372	4.06793e-92	NO
63	NDUFA6	5.1821e-96	-0.169651	0.612	0.532	1.29179e-91	NO
64	TRAM1	5.26983e-96	0.172487	0.554	0.402	1.31366e-91	NO
65	OSTF1	5.67213e-96	0.310611	0.431	0.283	1.41395e-91	UP
66	NDUFA11	9.55949e-96	-0.184789	0.677	0.612	2.38299e-91	NO
67	NOSIP	1.44393e-95	-0.360155	0.394	0.357	3.59942e-91	DOWN
68	RPL13	1.58585e-95	-0.234667	0.999	1	3.95319e-91	NO
69	SPPL2A	2.36351e-95	0.418422	0.461	0.293	5.89175e-91	UP
70	PPP3CC	3.36037e-95	0.356491	0.386	0.241	8.37674e-91	UP
71	CHCHD2	7.33931e-95	-0.293828	0.872	0.844	1.82954e-90	NO
72	FEZ1	7.89538e-95	0.661492	0.334	0.176	1.96816e-90	UP
73	NAA10	1.25601e-94	-0.175684	0.433	0.365	3.13099e-90	NO
74	MAGOH	1.85016e-94	-0.166214	0.519	0.449	4.61209e-90	NO
75	KLRC4	1.88663e-94	0.503384	0.368	0.215	4.703e-90	UP
76	PRKCH	2.83865e-94	0.367257	0.779	0.6	7.07619e-90	UP
77	BANF1	3.57067e-94	-0.108642	0.593	0.507	8.90097e-90	NO
78	RAB27A	3.77895e-94	0.344432	0.511	0.344	9.42018e-90	UP
79	DDOST	4.05415e-94	-0.115554	0.546	0.46	1.01062e-89	NO
80	ANAPC11	5.46435e-94	-0.150929	0.542	0.464	1.36215e-89	NO
81	SLC15A4	5.50619e-94	0.570607	0.43	0.258	1.37258e-89	UP
82	TOMM6	5.88786e-94	-0.163094	0.635	0.563	1.46773e-89	NO
83	EIF4G2	1.46335e-93	0.308667	0.619	0.447	3.64783e-89	UP
84	KRT10	1.83406e-93	-0.222802	0.584	0.521	4.57195e-89	NO
85	SMAP2	8.79843e-93	0.390083	0.624	0.44	2.19327e-88	UP
86	MXRA7	9.95063e-93	0.522286	0.462	0.288	2.48049e-88	UP
87	MRPL41	1.36687e-92	-0.232149	0.458	0.401	3.40734e-88	NO
88	SSBP1	2.19926e-92	-0.171536	0.547	0.482	5.48231e-88	NO
89	LRP10	5.05742e-92	0.151644	0.374	0.258	1.26071e-87	NO
90	ITM2A	5.39921e-92	0.578657	0.398	0.229	1.34592e-87	UP
91	NDUFC2	5.94696e-92	-0.168967	0.566	0.493	1.48246e-87	NO
92	OCIAD2	6.05881e-92	-0.398022	0.366	0.347	1.51034e-87	DOWN
93	MSN	7.23301e-92	0.107616	0.849	0.705	1.80305e-87	NO
94	RPS17	8.26605e-92	-0.106401	0.68	0.588	2.06056e-87	NO
95	PSMD8	1.29949e-91	-0.171362	0.595	0.528	3.23936e-87	NO
96	PSMB6	1.37239e-91	-0.120387	0.628	0.547	3.42109e-87	NO
97	TRGC1	1.44393e-91	0.870335	0.208	0.087	3.59944e-87	UP
98	CAP1	1.55944e-91	0.272796	0.635	0.465	3.88737e-87	NO
99	MRPL34	1.7736e-91	-0.109444	0.419	0.341	4.42122e-87	NO
100	APMAP	2.20425e-91	0.16585	0.636	0.481	5.49475e-87	NO
101	SNU13	2.7094e-91	-0.212342	0.602	0.547	6.754e-87	NO
102	MZT2B	3.82448e-91	-0.166764	0.665	0.594	9.53365e-87	NO
103	RNF181	4.56762e-91	-0.139321	0.575	0.493	1.13862e-86	NO
104	MDH1	7.76583e-91	-0.107882	0.508	0.428	1.93587e-86	NO
105	FKBP2	1.03914e-90	-0.274454	0.537	0.483	2.59036e-86	NO
106	PPP1R16B	1.74643e-90	0.309509	0.613	0.44	4.3535e-86	UP
107	EIF5	1.82735e-90	0.152725	0.605	0.459	4.55521e-86	NO
108	IRF9	3.24193e-90	0.311276	0.514	0.352	8.08149e-86	UP
109	SATB1-AS1	3.38643e-90	0.729555	0.285	0.144	8.44169e-86	UP
110	CIAO2B	4.23064e-90	-0.10183	0.592	0.502	1.05461e-85	NO
111	ZNF706	4.84769e-90	-0.16852	0.475	0.411	1.20843e-85	NO
112	LINC00944	4.99852e-90	-0.173596	0.238	0.183	1.24603e-85	NO
113	ATP5PO	5.73455e-90	-0.157403	0.621	0.55	1.42951e-85	NO
114	SEM1	5.94879e-90	-0.160578	0.545	0.476	1.48291e-85	NO
115	SPCS1	8.46288e-90	-0.107894	0.651	0.563	2.10963e-85	NO
116	COX6B1	9.44588e-90	-0.151404	0.784	0.708	2.35467e-85	NO
117	CMTM6	1.11409e-89	0.508948	0.467	0.294	2.7772e-85	UP
118	RBX1	1.65687e-89	-0.136474	0.671	0.588	4.13025e-85	NO
119	MRPL51	2.08546e-89	-0.12864	0.485	0.411	5.19865e-85	NO
120	SELENOW	2.68807e-89	-0.107736	0.53	0.44	6.70082e-85	NO
121	SYNGR1	3.07759e-89	0.500284	0.172	0.083	7.67182e-85	UP
122	SOD1	3.16733e-89	-0.175853	0.688	0.614	7.89553e-85	NO
123	SET	3.37868e-89	0.139403	0.801	0.655	8.42237e-85	NO
124	NOP10	3.55788e-89	-0.118644	0.598	0.515	8.86907e-85	NO
125	RNF7	4.63137e-89	-0.148645	0.392	0.324	1.15451e-84	NO
126	NDUFS5	5.26776e-89	-0.15749	0.717	0.641	1.31315e-84	NO
127	SS18L2	5.85452e-89	-0.142627	0.384	0.315	1.45941e-84	NO
128	SNRPG	9.43119e-89	-0.115127	0.663	0.58	2.35101e-84	NO
129	TPM3	1.02512e-88	0.251114	0.852	0.697	2.55542e-84	NO
130	PRMT1	1.07015e-88	-0.186329	0.561	0.499	2.66768e-84	NO
131	LCP1	1.15745e-88	0.15833	0.733	0.58	2.8853e-84	NO
132	KLRG1	1.54472e-88	0.578525	0.524	0.339	3.85067e-84	UP
133	ADGRG1	1.81326e-88	0.452041	0.322	0.19	4.5201e-84	UP
134	ACTR3	1.93783e-88	0.166476	0.667	0.517	4.83062e-84	NO
135	SLA	2.33012e-88	0.487294	0.623	0.437	5.80853e-84	UP
136	RPL7	2.391e-88	-0.16281	0.899	0.832	5.96027e-84	NO
137	YY1	2.691e-88	0.323786	0.486	0.327	6.70813e-84	UP
138	HCFC1R1	2.70364e-88	-0.134392	0.364	0.293	6.73964e-84	NO
139	CHST12	3.85751e-88	0.307825	0.426	0.284	9.616e-84	UP
140	SNRPD3	7.58409e-88	-0.139105	0.48	0.411	1.89056e-83	NO
141	EMD	1.03921e-87	0.10371	0.541	0.406	2.59055e-83	NO
142	DNAJB2	1.23921e-87	0.327783	0.199	0.112	3.0891e-83	UP
143	COPE	1.27757e-87	-0.107228	0.643	0.555	3.18472e-83	NO
144	SRP9	1.36086e-87	-0.148875	0.606	0.537	3.39234e-83	NO
145	IKZF2	1.61419e-87	0.255518	0.695	0.525	4.02385e-83	NO
146	PTPRA	1.735e-87	0.468932	0.435	0.274	4.32502e-83	UP
147	C9orf16	1.91122e-87	-0.210402	0.718	0.649	4.76428e-83	NO
148	ANXA2	2.13089e-87	0.258955	0.424	0.285	5.31187e-83	NO
149	SSR2	2.66802e-87	-0.172628	0.703	0.623	6.65085e-83	NO
150	ANXA11	3.03223e-87	0.227598	0.576	0.422	7.55875e-83	NO
151	NDUFA12	3.65651e-87	-0.201618	0.459	0.399	9.11494e-83	NO
152	UBE2I	4.55805e-87	-0.102718	0.588	0.503	1.13623e-82	NO
153	SSNA1	5.06253e-87	-0.103302	0.434	0.355	1.26199e-82	NO
154	TBCA	6.32146e-87	-0.144582	0.558	0.482	1.57581e-82	NO
155	UBE2D3	7.4503e-87	0.117633	0.754	0.611	1.85721e-82	NO
156	ATP6V1F	8.21895e-87	-0.159531	0.5	0.429	2.04882e-82	NO
157	UXT	9.19527e-87	-0.154195	0.659	0.581	2.2922e-82	NO
158	EIF3F	1.09906e-86	-0.133001	0.742	0.662	2.73975e-82	NO
159	CNPY2	1.31129e-86	-0.10109	0.482	0.403	3.26878e-82	NO
160	SF3B6	1.54541e-86	-0.149129	0.492	0.426	3.8524e-82	NO
161	SAT2	1.7396e-86	0.103241	0.258	0.177	4.33647e-82	NO
162	SEC62	2.16627e-86	0.148189	0.578	0.433	5.40008e-82	NO
163	STX10	2.38196e-86	0.193251	0.329	0.22	5.93774e-82	NO
164	FMNL1	3.81513e-86	0.271505	0.595	0.431	9.51036e-82	NO
165	RAB5IF	4.335e-86	-0.178721	0.479	0.407	1.08063e-81	NO
166	CSNK2B	4.52838e-86	-0.127406	0.705	0.627	1.12884e-81	NO
167	YBX1	4.95443e-86	0.142269	0.841	0.698	1.23504e-81	NO
168	MAP2K3	5.87207e-86	0.272552	0.517	0.363	1.46379e-81	NO
169	MAP1LC3B	7.4041e-86	0.134157	0.561	0.421	1.84569e-81	NO
170	MBD2	8.89351e-86	0.465768	0.47	0.303	2.21698e-81	UP
171	ZEB2	9.59269e-86	0.408533	0.747	0.571	2.39127e-81	UP
172	TNFRSF9	9.79379e-86	0.471305	0.803	0.642	2.4414e-81	UP
173	ZBTB38	1.0918e-85	0.21772	0.434	0.303	2.72163e-81	NO
174	FNBP1	1.30315e-85	0.43144	0.645	0.464	3.24849e-81	UP
175	MICOS13	1.40563e-85	-0.12619	0.446	0.373	3.50396e-81	NO
176	SEC61G	1.5192e-85	-0.106108	0.68	0.591	3.78706e-81	NO
177	ARF5	2.22723e-85	-0.145071	0.619	0.534	5.55203e-81	NO
178	PTPRJ	2.41145e-85	0.299119	0.561	0.399	6.01127e-81	NO
179	UQCRH	2.60244e-85	-0.113393	0.725	0.643	6.48737e-81	NO
180	NFIL3	3.09289e-85	0.493413	0.2	0.103	7.70995e-81	UP
181	WASF2	4.9109e-85	0.289696	0.447	0.303	1.22419e-80	NO
182	MRPL14	5.22711e-85	-0.322775	0.39	0.359	1.30302e-80	DOWN
183	HLA-DQA2	5.56548e-85	1.75369	0.121	0.029	1.38736e-80	UP
184	RGS2	5.90276e-85	0.744356	0.193	0.087	1.47144e-80	UP
185	UBXN1	6.88514e-85	-0.189927	0.69	0.625	1.71633e-80	NO
186	SHFL	7.21003e-85	0.158961	0.463	0.332	1.79732e-80	NO
187	WDR1	7.26212e-85	0.255491	0.631	0.468	1.8103e-80	NO
188	GPR137B	7.46846e-85	0.211491	0.338	0.226	1.86174e-80	NO
189	PSMB3	7.94033e-85	-0.140663	0.658	0.586	1.97937e-80	NO
190	USP15	9.11735e-85	0.195153	0.512	0.373	2.27277e-80	NO
191	SELENOS	9.71575e-85	0.106142	0.319	0.22	2.42194e-80	NO
192	C11orf98	1.03895e-84	-0.209119	0.423	0.373	2.58988e-80	NO
193	EMC6	1.06067e-84	-0.163415	0.368	0.307	2.64404e-80	NO
194	SF3B4	1.24226e-84	-0.111364	0.454	0.38	3.0967e-80	NO
195	IRF7	2.10548e-84	0.408817	0.356	0.218	5.24855e-80	UP
196	M6PR	3.15385e-84	0.216938	0.513	0.37	7.86191e-80	NO
197	SAP18	3.54306e-84	-0.129975	0.645	0.567	8.83213e-80	NO
198	EIF4A1	4.09524e-84	-0.17953	0.795	0.724	1.02086e-79	NO
199	NDUFS8	4.38067e-84	-0.153703	0.472	0.406	1.09201e-79	NO
200	UBE2F	5.04802e-84	0.382896	0.533	0.365	1.25837e-79	UP
201	TAP1	6.23398e-84	0.23915	0.711	0.549	1.55401e-79	NO
202	NDUFB3	6.33572e-84	-0.181272	0.418	0.363	1.57937e-79	NO
203	DRAP1	7.12417e-84	-0.154109	0.709	0.629	1.77591e-79	NO
204	JAK1	1.03798e-83	0.225582	0.863	0.716	2.58748e-79	NO
205	MYDGF	1.08179e-83	-0.159946	0.418	0.355	2.69668e-79	NO
206	ATP5PF	1.22877e-83	-0.138801	0.621	0.548	3.06308e-79	NO
207	CCSER2	1.78961e-83	0.370987	0.496	0.335	4.46115e-79	UP
208	MRPL57	1.9929e-83	-0.14276	0.458	0.384	4.9679e-79	NO
209	H2AFV	2.24078e-83	-0.172012	0.6	0.533	5.58581e-79	NO
210	TRAPPC5	2.91426e-83	-0.284502	0.399	0.361	7.26466e-79	NO
211	ENY2	3.14693e-83	-0.131743	0.43	0.359	7.84467e-79	NO
212	LSM7	3.22831e-83	-0.189829	0.52	0.466	8.04752e-79	NO
213	SATB1	3.59214e-83	0.459709	0.446	0.285	8.95449e-79	UP
214	UQCR10	4.2457e-83	-0.15435	0.663	0.591	1.05837e-78	NO
215	PABPC1	4.51487e-83	0.107507	0.909	0.781	1.12547e-78	NO
216	ZNRD1	5.9119e-83	-0.106796	0.378	0.305	1.47372e-78	NO
217	DNAJC1	6.32862e-83	0.171925	0.451	0.321	1.5776e-78	NO
218	EIF4B	8.10427e-83	0.187633	0.651	0.504	2.02023e-78	NO
219	LYN	9.19689e-83	0.50461	0.17	0.086	2.2926e-78	UP
220	SSR4	1.0134e-82	-0.210425	0.801	0.745	2.52621e-78	NO
221	RAMP1	1.22617e-82	0.944189	0.221	0.096	3.05661e-78	UP
222	EIF3L	1.24874e-82	-0.133006	0.583	0.51	3.11286e-78	NO
223	EIF3H	1.38467e-82	-0.138443	0.639	0.565	3.45171e-78	NO
224	OSTC	1.42776e-82	-0.125401	0.448	0.378	3.55912e-78	NO
225	COX6A1	1.44325e-82	-0.180887	0.841	0.777	3.59773e-78	NO
226	NDUFB7	1.46526e-82	-0.120509	0.535	0.456	3.65261e-78	NO
227	GPBP1	1.58569e-82	0.292016	0.469	0.323	3.95281e-78	NO
228	MYH9	2.00151e-82	0.119265	0.684	0.544	4.98937e-78	NO
229	ADRM1	2.69751e-82	-0.140494	0.462	0.393	6.72436e-78	NO
230	SKP1	3.30213e-82	-0.149914	0.829	0.758	8.23155e-78	NO
231	COX7A2L	4.01015e-82	-0.243702	0.403	0.357	9.99651e-78	NO
232	PSAP	4.09564e-82	0.128877	0.501	0.374	1.02096e-77	NO
233	PTP4A2	4.62392e-82	0.200532	0.755	0.601	1.15265e-77	NO
234	HAVCR2	4.64228e-82	0.812512	0.318	0.168	1.15723e-77	UP
235	WSB1	4.66753e-82	0.501173	0.585	0.404	1.16352e-77	UP
236	OASL	5.21195e-82	-0.125808	0.364	0.296	1.29923e-77	NO
237	EIF3G	5.27524e-82	-0.13932	0.707	0.63	1.31501e-77	NO
238	ACTR2	6.55917e-82	0.244398	0.624	0.467	1.63507e-77	NO
239	SNRPE	6.84993e-82	-0.174419	0.423	0.367	1.70755e-77	NO
240	SRSF2	7.94181e-82	0.212867	0.732	0.577	1.97973e-77	NO
241	PDCD6	9.22611e-82	-0.139135	0.48	0.415	2.29988e-77	NO
242	SUN2	1.02101e-81	0.176786	0.46	0.33	2.54516e-77	NO
243	HIGD2A	1.21999e-81	-0.258436	0.604	0.56	3.04119e-77	NO
244	C14orf119	1.41158e-81	-0.154296	0.356	0.295	3.51879e-77	NO
245	IL2RB	1.59802e-81	0.255293	0.659	0.495	3.98354e-77	NO
246	IQGAP2	1.93838e-81	0.224782	0.549	0.402	4.83199e-77	NO
247	SRSF3	2.12951e-81	-0.105279	0.639	0.558	5.30845e-77	NO
248	HSPE1	2.7666e-81	-0.163749	0.604	0.528	6.89658e-77	NO
249	SP140	3.96564e-81	0.289244	0.29	0.183	9.88554e-77	NO
250	RHBDF2	4.57848e-81	0.191049	0.296	0.196	1.14132e-76	NO
251	RPS4X	5.46384e-81	-0.242589	0.999	0.999	1.36203e-76	NO
252	EOMES	6.66562e-81	0.27074	0.229	0.139	1.66161e-76	NO
253	LSM10	1.14166e-80	-0.117579	0.362	0.293	2.84594e-76	NO
254	YWHAZ	1.68217e-80	0.27912	0.892	0.757	4.19332e-76	NO
255	CARD16	2.11806e-80	0.352091	0.309	0.191	5.27989e-76	UP
256	LBH	2.58749e-80	0.228003	0.503	0.359	6.4501e-76	NO
257	CDV3	2.92642e-80	0.304831	0.52	0.367	7.29497e-76	UP
258	MRPL33	3.62134e-80	-0.111035	0.398	0.325	9.02728e-76	NO
259	RNF149	4.16075e-80	0.160045	0.396	0.28	1.03719e-75	NO
260	SNRPF	4.56391e-80	-0.161362	0.428	0.371	1.13769e-75	NO
261	OPTN	4.68482e-80	0.174145	0.428	0.307	1.16783e-75	NO
262	SNRPD1	5.50149e-80	-0.185481	0.363	0.313	1.37141e-75	NO
263	NDUFS7	5.72301e-80	-0.177305	0.424	0.367	1.42663e-75	NO
264	FLOT1	7.17428e-80	0.244585	0.406	0.278	1.7884e-75	NO
265	MRPL52	7.76888e-80	-0.156296	0.383	0.321	1.93663e-75	NO
266	ITGAE	8.11278e-80	-0.202892	0.483	0.426	2.02235e-75	NO
267	RBPJ	9.44176e-80	-0.326211	0.601	0.553	2.35364e-75	DOWN
268	UFC1	1.08629e-79	-0.124717	0.51	0.435	2.70791e-75	NO
269	PPP1R12A	1.67723e-79	0.18913	0.48	0.346	4.18099e-75	NO
270	EIF3M	1.71122e-79	-0.139272	0.529	0.465	4.26572e-75	NO
271	SEC61B	1.95689e-79	-0.22519	0.757	0.7	4.87812e-75	NO
272	TWF2	2.11059e-79	-0.109615	0.516	0.436	5.26127e-75	NO
273	MGST3	2.72158e-79	0.112439	0.381	0.276	6.78435e-75	NO
274	MRPL54	3.19446e-79	-0.220646	0.389	0.335	7.96315e-75	NO
275	BRK1	3.62961e-79	-0.143127	0.688	0.619	9.0479e-75	NO
276	CNPPD1	3.89311e-79	0.177486	0.301	0.2	9.70475e-75	NO
277	DEK	4.41149e-79	0.180706	0.581	0.437	1.0997e-74	NO
278	CHKB	4.79049e-79	0.206603	0.363	0.248	1.19417e-74	NO
279	SYNE2	5.24427e-79	0.109776	0.541	0.411	1.30729e-74	NO
280	SEC11C	5.42336e-79	-0.16389	0.405	0.336	1.35193e-74	NO
281	ATP5F1D	5.9896e-79	-0.111261	0.782	0.697	1.49309e-74	NO
282	POLR2F	6.04673e-79	-0.271237	0.318	0.281	1.50733e-74	NO
283	SDHAF2	6.40834e-79	-0.279141	0.328	0.293	1.59747e-74	NO
284	NDUFA13	6.80849e-79	-0.144605	0.8	0.731	1.69722e-74	NO
285	AC004687.1	6.80986e-79	0.406148	0.477	0.318	1.69756e-74	UP
286	MOB1A	6.87208e-79	0.242487	0.507	0.364	1.71307e-74	NO
287	RPL13A	7.1245e-79	-0.158536	0.916	0.851	1.776e-74	NO
288	PTPN22	8.3562e-79	0.243094	0.515	0.369	2.08303e-74	NO
289	TLN1	8.90364e-79	0.329385	0.596	0.432	2.2195e-74	UP
290	APBB1IP	1.03343e-78	0.200392	0.729	0.577	2.57615e-74	NO
291	BPTF	1.09764e-78	0.317361	0.547	0.387	2.73619e-74	UP
292	PUF60	1.94239e-78	-0.158588	0.449	0.391	4.84199e-74	NO
293	CEBPZ	1.99027e-78	0.141743	0.4	0.286	4.96136e-74	NO
294	SEPTIN1	2.50365e-78	-0.266878	0.5	0.464	6.24109e-74	NO
295	RAN	2.52545e-78	-0.149559	0.795	0.725	6.29543e-74	NO
296	SERP1	3.1394e-78	-0.177261	0.604	0.542	7.82591e-74	NO
297	COX8A	3.21744e-78	-0.125656	0.735	0.656	8.02043e-74	NO
298	TAX1BP1	3.2271e-78	0.228474	0.723	0.566	8.0445e-74	NO
299	PSMB2	3.31941e-78	-0.175193	0.407	0.351	8.27463e-74	NO
300	FBXW5	3.44067e-78	0.197077	0.352	0.24	8.5769e-74	NO
301	LSM6	3.72886e-78	-0.190658	0.361	0.307	9.29529e-74	NO
302	ACTN4	4.16188e-78	0.142528	0.482	0.357	1.03747e-73	NO
303	EPC1	4.27714e-78	0.138352	0.544	0.412	1.0662e-73	NO
304	STAG1	4.69755e-78	0.18093	0.462	0.333	1.171e-73	NO
305	C12orf75	4.96952e-78	0.223918	0.338	0.226	1.2388e-73	NO
306	HMGN2	6.79544e-78	-0.165404	0.591	0.52	1.69397e-73	NO
307	RASSF5	7.15429e-78	0.382631	0.521	0.359	1.78342e-73	UP
308	PAK2	9.32557e-78	0.272228	0.591	0.438	2.32468e-73	NO
309	GRB2	9.63681e-78	0.311291	0.507	0.357	2.40226e-73	UP
310	KIR2DL4	1.02807e-77	1.72757	0.111	0.027	2.56278e-73	UP
311	SNRPB2	1.06941e-77	-0.179381	0.38	0.321	2.66582e-73	NO
312	CD244	1.10267e-77	0.123176	0.188	0.124	2.74874e-73	NO
313	HNRNPD	1.1586e-77	0.103294	0.626	0.497	2.88816e-73	NO
314	SP100	1.18967e-77	0.247726	0.615	0.46	2.96561e-73	NO
315	PHB	1.20256e-77	-0.205904	0.455	0.409	2.99775e-73	NO
316	TMEM208	1.228e-77	-0.125393	0.337	0.272	3.06115e-73	NO
317	NDUFB6	1.62343e-77	-0.146595	0.437	0.376	4.04688e-73	NO
318	TMBIM1	1.68582e-77	0.466628	0.28	0.163	4.20241e-73	UP
319	NDUFA3	1.73805e-77	0.159027	0.518	0.386	4.33262e-73	NO
320	ANP32A	1.89073e-77	-0.102493	0.591	0.512	4.71321e-73	NO
321	SF1	2.64622e-77	0.165658	0.592	0.454	6.59649e-73	NO
322	NRBP1	2.97942e-77	0.173242	0.399	0.282	7.4271e-73	NO
323	GGA2	3.02219e-77	0.431201	0.297	0.177	7.53372e-73	UP
324	C1QBP	4.00687e-77	-0.224287	0.448	0.399	9.98834e-73	NO
325	NDUFB8	5.55219e-77	-0.120462	0.709	0.634	1.38405e-72	NO
326	GSTO1	5.7396e-77	-0.230153	0.427	0.379	1.43077e-72	NO
327	ZFAS1	5.89661e-77	-0.264348	0.627	0.584	1.46991e-72	NO
328	CMPK1	6.90433e-77	0.356498	0.424	0.282	1.72111e-72	UP
329	EIF6	8.32928e-77	-0.195131	0.458	0.406	2.07632e-72	NO
330	RPL22L1	8.65876e-77	-0.295527	0.462	0.427	2.15846e-72	NO
331	MED10	9.07973e-77	-0.205058	0.357	0.306	2.2634e-72	NO
332	COX5B	1.06809e-76	-0.153377	0.796	0.727	2.66252e-72	NO
333	NDUFA4	1.53267e-76	-0.171002	0.756	0.692	3.82065e-72	NO
334	STOM	1.95332e-76	0.204162	0.414	0.291	4.86924e-72	NO
335	HERPUD2	2.06799e-76	0.205022	0.33	0.224	5.15508e-72	NO
336	RORA	2.26257e-76	0.401816	0.391	0.252	5.64014e-72	UP
337	RAB2A	2.34138e-76	0.153751	0.441	0.323	5.8366e-72	NO
338	NDRG1	2.48675e-76	0.375265	0.196	0.112	6.19897e-72	UP
339	CAPZA1	2.53394e-76	0.274399	0.483	0.343	6.31662e-72	NO
340	PFDN2	2.94167e-76	-0.17624	0.373	0.321	7.33299e-72	NO
341	NDUFS6	2.97552e-76	-0.210925	0.466	0.423	7.41738e-72	NO
342	CAST	3.30773e-76	0.312924	0.507	0.356	8.24551e-72	UP
343	FYN	3.36025e-76	0.335271	0.911	0.798	8.37642e-72	UP
344	RPL30	3.39189e-76	-0.221944	0.999	0.999	8.45532e-72	NO
345	MRPS24	3.42801e-76	-0.163338	0.359	0.305	8.54534e-72	NO
346	CTSD	3.91351e-76	0.103002	0.458	0.341	9.75561e-72	NO
347	ATP5F1A	3.91975e-76	0.111449	0.617	0.489	9.77114e-72	NO
348	TAPBP	3.99269e-76	0.243523	0.642	0.487	9.95299e-72	NO
349	SAMD3	4.00675e-76	-0.332298	0.287	0.259	9.98802e-72	DOWN
350	PDCD5	4.74655e-76	-0.205508	0.368	0.319	1.18322e-71	NO
351	TAGLN2	5.81876e-76	-0.282171	0.847	0.816	1.4505e-71	NO
352	ZYX	6.26527e-76	-0.286108	0.434	0.4	1.56181e-71	NO
353	ARPC5L	6.38723e-76	0.12819	0.558	0.428	1.59221e-71	NO
354	IGF2R	6.78656e-76	0.561176	0.449	0.286	1.69175e-71	UP
355	CTDSP1	7.23773e-76	0.304627	0.266	0.165	1.80422e-71	UP
356	FP236383.3	7.7438e-76	0.352721	0.997	0.99	1.93038e-71	UP
357	EIF1B	7.9055e-76	-0.100874	0.437	0.361	1.97068e-71	NO
358	RBM8A	7.92849e-76	-0.124147	0.693	0.618	1.97641e-71	NO
359	PSMD4	8.39352e-76	-0.134087	0.466	0.4	2.09234e-71	NO
360	TRBJ2-2P	8.59729e-76	-0.268918	0.344	0.291	2.14313e-71	NO
361	SURF4	9.74213e-76	0.237195	0.527	0.384	2.42852e-71	NO
362	POLR2E	1.10689e-75	-0.145873	0.57	0.501	2.75927e-71	NO
363	PURA	1.19428e-75	0.192225	0.357	0.245	2.97711e-71	NO
364	RAP1A	1.7997e-75	0.223133	0.487	0.35	4.4863e-71	NO
365	SEC13	2.08729e-75	-0.194507	0.369	0.319	5.20318e-71	NO
366	LCP2	2.18423e-75	-0.152306	0.69	0.618	5.44485e-71	NO
367	TNFRSF18	2.19737e-75	-0.29889	0.754	0.699	5.47759e-71	NO
368	PBX4	2.34497e-75	0.286228	0.245	0.151	5.84554e-71	NO
369	VDAC1	2.56332e-75	0.194802	0.627	0.482	6.38984e-71	NO
370	SF3B2	2.57955e-75	0.107487	0.691	0.558	6.43031e-71	NO
371	MCL1	2.81339e-75	0.24201	0.674	0.52	7.01323e-71	NO
372	RASAL3	3.18088e-75	0.116466	0.487	0.366	7.9293e-71	NO
373	ATP6V0E1	3.18933e-75	-0.133659	0.714	0.64	7.95035e-71	NO
374	RTF1	3.33715e-75	0.141593	0.374	0.264	8.31884e-71	NO
375	PTPN12	3.39777e-75	0.343207	0.198	0.115	8.46995e-71	UP
376	TBX21	3.40807e-75	0.227043	0.33	0.223	8.49563e-71	NO
377	RGS10	3.65734e-75	-0.288812	0.452	0.412	9.11703e-71	NO
378	CSNK1D	3.70746e-75	0.189152	0.39	0.277	9.24195e-71	NO
379	CCT2	4.32366e-75	-0.104702	0.494	0.426	1.0778e-70	NO
380	GLS	4.39435e-75	0.20627	0.553	0.412	1.09542e-70	NO
381	SF3B1	4.77512e-75	0.102861	0.631	0.503	1.19034e-70	NO
382	EIF3D	4.86346e-75	-0.142472	0.516	0.453	1.21236e-70	NO
383	MRPL43	4.89573e-75	-0.1239	0.365	0.301	1.22041e-70	NO
384	C1orf21	4.93616e-75	0.224068	0.359	0.246	1.23049e-70	NO
385	NHP2	5.7559e-75	-0.297143	0.419	0.39	1.43483e-70	NO
386	CACYBP	6.02973e-75	-0.157385	0.449	0.382	1.50309e-70	NO
387	PRKCQ	6.26122e-75	0.150807	0.453	0.333	1.5608e-70	NO
388	SAT1	7.40713e-75	0.353937	0.391	0.256	1.84645e-70	UP
389	GNAI2	9.33709e-75	0.132377	0.707	0.566	2.32755e-70	NO
390	PPP1R14B	1.01798e-74	-0.317068	0.629	0.587	2.53761e-70	DOWN
391	SEPTIN7	1.34351e-74	0.225717	0.892	0.762	3.34911e-70	NO
392	PRKAR1A	1.39249e-74	0.162971	0.55	0.415	3.4712e-70	NO
393	EFHD2	1.66984e-74	0.134982	0.64	0.5	4.16257e-70	NO
394	RTN4	1.91639e-74	0.30429	0.384	0.256	4.77716e-70	UP
395	RNF19A	2.18255e-74	0.285852	0.638	0.479	5.44065e-70	NO
396	DCTN3	2.36928e-74	-0.153066	0.31	0.253	5.90614e-70	NO
397	ELF1	2.76431e-74	0.106855	0.521	0.403	6.89088e-70	NO
398	DNAJB6	3.11918e-74	0.255374	0.461	0.326	7.77549e-70	NO
399	LSM5	3.98976e-74	-0.154768	0.344	0.286	9.94566e-70	NO
400	XRN2	4.64112e-74	0.144131	0.463	0.345	1.15694e-69	NO
401	SIVA1	4.83789e-74	-0.110323	0.378	0.312	1.20599e-69	NO
402	MTPN	5.38887e-74	0.139565	0.422	0.31	1.34334e-69	NO
403	CD164	5.55137e-74	0.394278	0.478	0.325	1.38385e-69	UP
404	ZBTB7A	6.1766e-74	0.262602	0.412	0.282	1.5397e-69	NO
405	GPR65	6.35876e-74	0.807041	0.239	0.116	1.58511e-69	UP
406	SCAND1	6.57994e-74	-0.126102	0.524	0.45	1.64025e-69	NO
407	ATP5MC2	6.58118e-74	-0.204707	0.893	0.845	1.64056e-69	NO
408	FUNDC2	7.56268e-74	-0.113525	0.411	0.343	1.88523e-69	NO
409	KIF2A	7.99591e-74	0.169097	0.47	0.348	1.99322e-69	NO
410	SRRM1	8.02857e-74	0.120203	0.675	0.541	2.00136e-69	NO
411	GABARAP	8.26454e-74	-0.179126	0.835	0.767	2.06019e-69	NO
412	PRRC2C	8.33835e-74	0.132032	0.782	0.646	2.07858e-69	NO
413	SCAMP2	9.19939e-74	0.108493	0.437	0.327	2.29322e-69	NO
414	CPNE3	9.22813e-74	0.175935	0.36	0.251	2.30039e-69	NO
415	ANXA1	9.36774e-74	-0.267826	0.392	0.34	2.33519e-69	NO
416	TOMM5	9.4031e-74	-0.100952	0.437	0.37	2.344e-69	NO
417	C1D	9.65295e-74	0.21193	0.3	0.2	2.40629e-69	NO
418	LSM3	9.87505e-74	-0.125004	0.377	0.314	2.46165e-69	NO
419	CSDE1	1.0546e-73	0.156043	0.587	0.457	2.62891e-69	NO
420	IDS	1.12158e-73	0.144069	0.506	0.381	2.79586e-69	NO
421	PHF11	1.22193e-73	0.273663	0.402	0.273	3.04604e-69	NO
422	EGLN2	1.23759e-73	0.118862	0.282	0.196	3.08506e-69	NO
423	POLR2J	1.30215e-73	-0.15545	0.386	0.326	3.24599e-69	NO
424	RNH1	1.46402e-73	-0.102534	0.479	0.402	3.64951e-69	NO
425	SLC25A6	1.6582e-73	-0.176099	0.797	0.741	4.13356e-69	NO
426	RNF213	1.78557e-73	0.298795	0.662	0.504	4.45106e-69	NO
427	GTF2A2	1.79019e-73	-0.123629	0.408	0.343	4.4626e-69	NO
428	HCLS1	2.10409e-73	-0.112627	0.668	0.59	5.24507e-69	NO
429	SERTAD1	2.56654e-73	-0.304961	0.364	0.324	6.39787e-69	DOWN
430	CCL5	3.20773e-73	-0.418792	0.854	0.803	7.99624e-69	DOWN
431	ARHGAP9	4.61941e-73	0.152393	0.461	0.339	1.15153e-68	NO
432	DYNLL1	5.39783e-73	-0.145761	0.541	0.467	1.34557e-68	NO
433	SF3B5	5.59049e-73	-0.109989	0.56	0.49	1.3936e-68	NO
434	CNOT6L	5.81056e-73	0.241167	0.436	0.307	1.44846e-68	NO
435	CD47	6.61227e-73	0.136253	0.385	0.276	1.64831e-68	NO
436	WAC	7.74206e-73	0.28466	0.385	0.26	1.92994e-68	NO
437	IFI16	8.1784e-73	0.180711	0.536	0.401	2.03871e-68	NO
438	ABHD17A	1.05941e-72	0.116495	0.626	0.493	2.6409e-68	NO
439	ADAP1	1.07423e-72	0.677992	0.199	0.097	2.67784e-68	UP
440	TOMM20	1.11815e-72	-0.189333	0.504	0.446	2.78733e-68	NO
441	ADGRE5	1.18249e-72	0.28373	0.718	0.559	2.94771e-68	NO
442	MBNL1	1.23496e-72	0.14183	0.819	0.684	3.07851e-68	NO
443	PRMT2	1.53835e-72	0.270776	0.406	0.278	3.83479e-68	NO
444	STAT5B	1.65796e-72	0.310077	0.505	0.357	4.13296e-68	UP
445	MIEN1	2.12569e-72	-0.227565	0.366	0.32	5.29891e-68	NO
446	FOSL2	2.33145e-72	0.463941	0.197	0.107	5.81185e-68	UP
447	SIK3	2.45575e-72	0.254081	0.342	0.23	6.1217e-68	NO
448	URI1	2.78301e-72	0.21065	0.401	0.282	6.93749e-68	NO
449	BCL7C	2.84766e-72	0.208817	0.487	0.355	7.09865e-68	NO
450	FAM49B	2.92967e-72	0.156523	0.504	0.377	7.30307e-68	NO
451	RBM17	3.47397e-72	0.129372	0.513	0.39	8.65991e-68	NO
452	RUNX1	3.56472e-72	0.102052	0.356	0.259	8.88614e-68	NO
453	TCF25	5.10598e-72	0.132207	0.585	0.452	1.27282e-67	NO
454	SMAD7	5.16029e-72	0.413272	0.203	0.115	1.28636e-67	UP
455	SNX6	5.24977e-72	0.116767	0.479	0.36	1.30866e-67	NO
456	ARGLU1	5.35449e-72	0.143041	0.553	0.423	1.33477e-67	NO
457	SLC66A3	5.4517e-72	0.299603	0.183	0.107	1.359e-67	NO
458	TMEM256	5.8055e-72	-0.175844	0.324	0.27	1.4472e-67	NO
459	PPP1CC	5.84975e-72	0.196921	0.415	0.298	1.45823e-67	NO
460	GSPT1	7.02403e-72	0.120851	0.511	0.391	1.75095e-67	NO
461	RNPEPL1	7.34687e-72	0.296369	0.276	0.175	1.83143e-67	NO
462	CD46	7.38349e-72	0.170021	0.405	0.29	1.84056e-67	NO
463	LCK	7.43165e-72	-0.16413	0.703	0.641	1.85256e-67	NO
464	ARHGDIA	7.46824e-72	0.114989	0.559	0.439	1.86168e-67	NO
465	UBE2V1	8.08388e-72	0.1381	0.487	0.368	2.01515e-67	NO
466	TMEM259	8.33827e-72	0.172457	0.367	0.26	2.07856e-67	NO
467	FDFT1	9.24388e-72	-0.199865	0.49	0.435	2.30432e-67	NO
468	TRAF1	1.02439e-71	0.222451	0.61	0.463	2.55361e-67	NO
469	RPL32	1.05848e-71	-0.208962	1	1	2.63859e-67	NO
470	IFNGR1	1.07834e-71	0.295886	0.233	0.143	2.68808e-67	NO
471	KRTCAP2	1.12228e-71	-0.223426	0.75	0.701	2.79762e-67	NO
472	BOD1L1	1.21723e-71	0.15241	0.477	0.354	3.03431e-67	NO
473	POLR1D	1.22708e-71	-0.155575	0.399	0.343	3.05887e-67	NO
474	EFR3A	1.24358e-71	0.309532	0.338	0.22	3.10001e-67	UP
475	ARNTL	1.24611e-71	0.299578	0.224	0.137	3.10629e-67	NO
476	RUNX3	1.2522e-71	0.207196	0.796	0.653	3.12148e-67	NO
477	HLA-E	1.2956e-71	0.257359	0.99	0.96	3.22967e-67	NO
478	GNG2	1.303e-71	0.108084	0.666	0.531	3.24811e-67	NO
479	VAMP2	1.78356e-71	0.145948	0.498	0.372	4.44605e-67	NO
480	RNF115	1.78386e-71	0.259319	0.339	0.226	4.44681e-67	NO
481	TAP2	1.80099e-71	0.206819	0.499	0.369	4.4895e-67	NO
482	RSRC2	1.89302e-71	0.126211	0.418	0.307	4.71893e-67	NO
483	RPP21	2.16163e-71	-0.164752	0.314	0.261	5.3885e-67	NO
484	AC103702.2	2.26263e-71	0.864531	0.103	0.038	5.64028e-67	UP
485	IQGAP1	2.42354e-71	0.125114	0.573	0.445	6.04139e-67	NO
486	SLC38A1	2.91559e-71	0.250927	0.525	0.383	7.26797e-67	NO
487	KIFC3	3.02083e-71	0.231513	0.184	0.114	7.53033e-67	NO
488	PSENEN	3.30046e-71	-0.120993	0.352	0.287	8.22739e-67	NO
489	ICAM2	3.52117e-71	0.129414	0.339	0.24	8.77757e-67	NO
490	ADIPOR1	4.13868e-71	0.187009	0.261	0.173	1.03169e-66	NO
491	HOXB2	4.4404e-71	-0.123841	0.166	0.119	1.1069e-66	NO
492	FAM53B	4.71326e-71	0.340169	0.277	0.174	1.17492e-66	UP
493	VPS4B	4.74565e-71	0.255659	0.378	0.258	1.183e-66	NO
494	PIK3R1	4.83351e-71	0.318324	0.518	0.366	1.2049e-66	UP
495	LAMP1	5.06124e-71	0.123743	0.478	0.361	1.26167e-66	NO
496	NUDC	5.35245e-71	-0.131752	0.446	0.388	1.33426e-66	NO
497	MIER1	6.36709e-71	0.237973	0.404	0.28	1.58719e-66	NO
498	STAT5A	6.41553e-71	0.321421	0.471	0.327	1.59926e-66	UP
499	ENSA	7.16011e-71	0.122094	0.58	0.453	1.78487e-66	NO
500	TMEM109	8.06654e-71	0.159221	0.367	0.261	2.01083e-66	NO
501	CFLAR	8.57583e-71	0.11927	0.705	0.568	2.13778e-66	NO
502	ANKLE2	9.00132e-71	0.518798	0.313	0.185	2.24385e-66	UP
503	FYTTD1	9.57783e-71	0.32893	0.328	0.212	2.38756e-66	UP
504	SEPTIN2	1.14935e-70	0.287513	0.407	0.279	2.86509e-66	NO
505	CCL4L2	1.15762e-70	1.31416	0.295	0.155	2.88571e-66	UP
506	FNBP4	1.21603e-70	0.243089	0.513	0.373	3.03132e-66	NO
507	CKLF	1.32036e-70	-0.208879	0.429	0.377	3.29139e-66	NO
508	CCNL1	1.35292e-70	0.121276	0.434	0.325	3.37255e-66	NO
509	CYLD	1.39318e-70	0.364208	0.425	0.286	3.47291e-66	UP
510	NDUFA7	1.6724e-70	-0.172552	0.344	0.295	4.16897e-66	NO
511	RAB4B	1.92872e-70	0.205797	0.27	0.179	4.80792e-66	NO
512	DDX17	2.13365e-70	0.265413	0.637	0.485	5.31875e-66	NO
513	GZMH	2.13622e-70	-0.420996	0.494	0.471	5.32518e-66	DOWN
514	GMFG	2.19683e-70	-0.13019	0.705	0.629	5.47627e-66	NO
515	TGFBR3	2.33464e-70	0.479175	0.271	0.159	5.8198e-66	UP
516	SH3KBP1	2.45563e-70	0.157422	0.501	0.375	6.1214e-66	NO
517	EML2	2.95581e-70	0.388443	0.262	0.156	7.36824e-66	UP
518	AKNA	2.98319e-70	0.325622	0.485	0.339	7.4365e-66	UP
519	NCOR1	3.23196e-70	0.147774	0.555	0.426	8.05664e-66	NO
520	ARID5A	3.43356e-70	0.164308	0.368	0.262	8.55918e-66	NO
521	PHACTR2	4.56173e-70	0.466304	0.479	0.32	1.13715e-65	UP
522	WIPF1	4.71148e-70	0.118841	0.678	0.544	1.17448e-65	NO
523	NSD3	5.15945e-70	0.131726	0.416	0.308	1.28615e-65	NO
524	ACAA2	5.73694e-70	0.297917	0.256	0.162	1.4301e-65	NO
525	TXN	5.81544e-70	-0.128945	0.472	0.406	1.44967e-65	NO
526	ARPC3	6.00029e-70	-0.134467	0.889	0.827	1.49575e-65	NO
527	LRRFIP1	6.54568e-70	0.16976	0.64	0.5	1.63171e-65	NO
528	GFI1	6.99403e-70	0.262322	0.32	0.213	1.74347e-65	NO
529	XRN1	7.26755e-70	0.232686	0.505	0.369	1.81165e-65	NO
530	DGKZ	8.52503e-70	0.307117	0.421	0.288	2.12512e-65	UP
531	LMBRD1	8.62123e-70	0.155822	0.37	0.264	2.1491e-65	NO
532	LBR	8.87623e-70	0.218414	0.477	0.344	2.21267e-65	NO
533	GRK2	9.27105e-70	0.28744	0.436	0.304	2.31109e-65	NO
534	EIF3K	1.06191e-69	-0.169538	0.797	0.739	2.64712e-65	NO
535	RAP1B	1.08265e-69	0.1135	0.718	0.584	2.69883e-65	NO
536	TMED2	1.14131e-69	0.235401	0.441	0.314	2.84507e-65	NO
537	REXO2	1.17551e-69	-0.111645	0.351	0.286	2.93031e-65	NO
538	ATP5ME	1.22195e-69	0.130377	0.536	0.414	3.04607e-65	NO
539	LINC01588	1.3509e-69	0.373413	0.248	0.144	3.36752e-65	UP
540	ZNHIT1	1.37743e-69	-0.221568	0.33	0.291	3.43366e-65	NO
541	SPCS2	1.40832e-69	-0.133498	0.584	0.517	3.51066e-65	NO
542	HLA-F	1.57805e-69	0.13632	0.839	0.707	3.93375e-65	NO
543	MRPS7	1.74813e-69	-0.127604	0.345	0.288	4.35774e-65	NO
544	SARNP	2.09607e-69	-0.196294	0.322	0.272	5.22509e-65	NO
545	PLEK	2.1102e-69	0.269639	0.344	0.232	5.26031e-65	NO
546	PRDX1	2.17452e-69	-0.160795	0.552	0.492	5.42064e-65	NO
547	ANXA7	2.22714e-69	0.137221	0.442	0.329	5.55181e-65	NO
548	HTATIP2	2.36695e-69	0.126789	0.268	0.184	5.90033e-65	NO
549	TNIP1	2.41087e-69	0.108924	0.611	0.483	6.00983e-65	NO
550	MAP4K5	2.92044e-69	0.250622	0.362	0.247	7.28007e-65	NO
551	CARHSP1	3.03056e-69	-0.174403	0.253	0.204	7.55457e-65	NO
552	HNRNPA3	3.47893e-69	0.122428	0.552	0.431	8.67228e-65	NO
553	SLC1A4	3.8371e-69	0.917057	0.262	0.131	9.56511e-65	UP
554	PIN1	3.9418e-69	-0.229451	0.312	0.27	9.82612e-65	NO
555	STAT4	4.29876e-69	0.187726	0.625	0.483	1.07159e-64	NO
556	RAB10	5.04315e-69	0.15344	0.4	0.291	1.25716e-64	NO
557	PLEKHA2	5.27978e-69	0.356684	0.283	0.177	1.31614e-64	UP
558	RPS3	5.29283e-69	-0.204302	1	1	1.3194e-64	NO
559	N4BP1	5.58338e-69	0.16079	0.337	0.237	1.39182e-64	NO
560	GIMAP4	5.88916e-69	-0.164799	0.484	0.404	1.46805e-64	NO
561	CALCOCO1	6.18702e-69	0.145702	0.242	0.166	1.5423e-64	NO
562	ERP29	6.49784e-69	-0.101863	0.548	0.469	1.61978e-64	NO
563	BZW1	6.78528e-69	0.190499	0.795	0.654	1.69143e-64	NO
564	HNRNPUL1	7.07092e-69	0.311768	0.451	0.315	1.76264e-64	UP
565	PTPN1	7.1966e-69	0.3726	0.395	0.26	1.79397e-64	UP
566	CD52	8.59517e-69	-0.48322	0.584	0.61	2.1426e-64	DOWN
567	FIS1	8.87052e-69	-0.210972	0.459	0.421	2.21124e-64	NO
568	MVP	9.04131e-69	0.112486	0.387	0.285	2.25382e-64	NO
569	ANXA6	1.02166e-68	0.212812	0.556	0.419	2.54679e-64	NO
570	ARL6IP1	1.11049e-68	0.105612	0.696	0.565	2.76824e-64	NO
571	HSPA9	1.40932e-68	0.120624	0.443	0.336	3.51316e-64	NO
572	RAPGEF1	1.69188e-68	0.157588	0.407	0.294	4.21753e-64	NO
573	STARD3NL	1.78283e-68	0.129215	0.334	0.234	4.44424e-64	NO
574	TMEM14B	1.92635e-68	-0.34438	0.377	0.358	4.802e-64	DOWN
575	SASH3	1.93318e-68	0.193096	0.344	0.239	4.81902e-64	NO
576	DNAJC21	2.24141e-68	0.135632	0.335	0.237	5.58738e-64	NO
577	HP1BP3	2.4895e-68	0.186555	0.614	0.476	6.20582e-64	NO
578	COPS6	2.6549e-68	-0.162714	0.362	0.309	6.61813e-64	NO
579	ABI1	2.82937e-68	0.11627	0.334	0.242	7.05305e-64	NO
580	USP34	4.14453e-68	0.267129	0.448	0.316	1.03315e-63	NO
581	CREBZF	4.43021e-68	0.23455	0.313	0.211	1.10436e-63	NO
582	ZC3H7A	4.62094e-68	0.321215	0.351	0.232	1.15191e-63	UP
583	KTN1	4.72205e-68	0.177551	0.556	0.424	1.17711e-63	NO
584	NAXE	4.93425e-68	-0.238599	0.376	0.34	1.23001e-63	NO
585	CDC42SE2	5.10638e-68	0.161233	0.621	0.487	1.27292e-63	NO
586	ETFA	6.27842e-68	0.123079	0.357	0.262	1.56508e-63	NO
587	CGGBP1	6.49011e-68	0.179398	0.454	0.334	1.61785e-63	NO
588	SERPINB6	6.73788e-68	0.10776	0.278	0.197	1.67962e-63	NO
589	MLLT6	6.95984e-68	0.359285	0.297	0.187	1.73495e-63	UP
590	ETV6	8.70923e-68	0.329867	0.342	0.223	2.17104e-63	UP
591	ZFP36	8.78784e-68	0.259963	0.734	0.581	2.19063e-63	NO
592	PCM1	8.80183e-68	0.270523	0.414	0.287	2.19412e-63	NO
593	N4BP2L2	1.04539e-67	0.140518	0.57	0.444	2.60595e-63	NO
594	ACADVL	1.20088e-67	0.284116	0.833	0.693	2.99355e-63	NO
595	BUD31	1.22742e-67	-0.204759	0.333	0.283	3.0597e-63	NO
596	RAB14	1.39592e-67	0.135718	0.397	0.291	3.47975e-63	NO
597	PHPT1	1.51029e-67	-0.117611	0.436	0.368	3.76485e-63	NO
598	SRPK2	1.61409e-67	0.190245	0.409	0.293	4.0236e-63	NO
599	KRAS	1.66244e-67	0.124959	0.488	0.372	4.14414e-63	NO
600	VPS13C	1.68316e-67	0.200161	0.434	0.312	4.19579e-63	NO
601	TRDV2	1.90626e-67	-2.45526	0.048	0.119	4.75192e-63	DOWN
602	CCPG1	2.65142e-67	0.26419	0.222	0.141	6.60946e-63	NO
603	VASP	3.01716e-67	0.2788	0.387	0.266	7.52117e-63	NO
604	NIPBL	3.1641e-67	0.16254	0.442	0.327	7.88746e-63	NO
605	ARL2BP	3.19103e-67	0.129322	0.28	0.195	7.95461e-63	NO
606	PRDM1	3.22006e-67	0.341436	0.346	0.23	8.02697e-63	UP
607	YIPF3	3.57021e-67	-0.153556	0.293	0.241	8.89982e-63	NO
608	HIF1A	4.05341e-67	0.239458	0.596	0.452	1.01043e-62	NO
609	LIMK1	4.07877e-67	0.295821	0.241	0.149	1.01676e-62	NO
610	UTRN	4.08773e-67	0.302234	0.351	0.233	1.01899e-62	UP
611	RPS27L	5.00101e-67	-0.102996	0.477	0.4	1.24665e-62	NO
612	SYNGR2	5.21117e-67	0.102933	0.589	0.473	1.29904e-62	NO
613	PSMF1	5.73841e-67	-0.111256	0.374	0.314	1.43047e-62	NO
614	CANX	6.35585e-67	0.141419	0.532	0.413	1.58439e-62	NO
615	LSM2	6.4037e-67	-0.109412	0.363	0.305	1.59632e-62	NO
616	IL21R	6.47702e-67	0.272162	0.439	0.307	1.61459e-62	NO
617	MBP	6.84433e-67	0.161056	0.781	0.644	1.70616e-62	NO
618	RAB8A	8.11518e-67	0.255565	0.331	0.224	2.02295e-62	NO
619	IMPDH2	9.96689e-67	-0.204156	0.466	0.424	2.48455e-62	NO
620	NENF	1.02802e-66	-0.167878	0.312	0.263	2.56264e-62	NO
621	TSC22D3	1.10846e-66	-0.264105	0.494	0.441	2.76318e-62	NO
622	DDX46	1.18567e-66	0.124927	0.517	0.399	2.95563e-62	NO
623	PRKACB	1.21716e-66	0.265358	0.386	0.266	3.03415e-62	NO
624	EIF1AX	1.43638e-66	-0.13477	0.393	0.336	3.5806e-62	NO
625	FLNA	1.45821e-66	0.258611	0.545	0.404	3.63504e-62	NO
626	BTBD6	1.53525e-66	0.197739	0.197	0.126	3.82707e-62	NO
627	PCNP	1.74717e-66	0.110852	0.388	0.289	4.35535e-62	NO
628	STK17B	1.81302e-66	0.149989	0.536	0.412	4.5195e-62	NO
629	APOBEC3C	1.86209e-66	0.259523	0.479	0.343	4.64181e-62	NO
630	RABGAP1L	1.88336e-66	0.147892	0.628	0.494	4.69485e-62	NO
631	MDFIC	1.92227e-66	0.113893	0.501	0.383	4.79183e-62	NO
632	PTGER4	2.44373e-66	0.76205	0.225	0.113	6.09174e-62	UP
633	UBE2E3	2.62529e-66	0.207434	0.377	0.267	6.54431e-62	NO
634	MPC2	2.66946e-66	-0.148208	0.301	0.249	6.65443e-62	NO
635	SLFN12L	2.86488e-66	0.263935	0.311	0.21	7.14157e-62	NO
636	PSIP1	3.15607e-66	0.172636	0.403	0.292	7.86745e-62	NO
637	MGAT1	3.35146e-66	0.239338	0.404	0.286	8.35452e-62	NO
638	AC245297.3	3.66659e-66	0.15307	0.362	0.26	9.14007e-62	NO
639	PCED1B	3.94268e-66	0.157574	0.376	0.269	9.8283e-62	NO
640	MEI1	4.57654e-66	0.172791	0.167	0.107	1.14084e-61	NO
641	ATP1B3	4.7373e-66	0.162011	0.502	0.379	1.18091e-61	NO
642	P2RY8	4.90568e-66	0.389042	0.286	0.178	1.22289e-61	UP
643	USP11	5.03805e-66	0.278383	0.364	0.249	1.25589e-61	NO
644	TAF1D	5.99112e-66	-0.111962	0.438	0.372	1.49347e-61	NO
645	DUSP16	6.09006e-66	1.01242	0.18	0.077	1.51813e-61	UP
646	SRP19	7.19985e-66	-0.117769	0.333	0.274	1.79478e-61	NO
647	COPS5	7.71519e-66	-0.142757	0.294	0.24	1.92324e-61	NO
648	PPIB	8.15355e-66	-0.137319	0.838	0.77	2.03252e-61	NO
649	RECQL	8.33242e-66	0.29192	0.316	0.21	2.0771e-61	NO
650	GSDMD	8.41815e-66	0.174215	0.313	0.217	2.09848e-61	NO
651	EIF4H	9.28058e-66	0.104465	0.475	0.37	2.31346e-61	NO
652	CSNK1A1	9.46607e-66	0.212529	0.452	0.329	2.3597e-61	NO
653	PIH1D1	1.07004e-65	-0.213478	0.318	0.276	2.66739e-61	NO
654	SNRPN	1.08244e-65	-0.139714	0.322	0.271	2.69831e-61	NO
655	AC008875.3	1.13554e-65	0.182301	0.246	0.163	2.83067e-61	NO
656	RPS11	1.17405e-65	-0.184057	0.896	0.853	2.92668e-61	NO
657	GSTP1	1.25749e-65	-0.129936	0.828	0.752	3.13468e-61	NO
658	MCTP2	1.31687e-65	0.429502	0.233	0.136	3.28269e-61	UP
659	CDKN1B	1.35944e-65	0.297929	0.427	0.299	3.38881e-61	NO
660	PCGF5	1.60804e-65	0.264831	0.345	0.236	4.00852e-61	NO
661	RIPOR2	2.00119e-65	-0.114559	0.38	0.315	4.98858e-61	NO
662	MRPL47	2.36042e-65	-0.124296	0.258	0.207	5.88406e-61	NO
663	RALGDS	2.37553e-65	0.140581	0.476	0.36	5.92172e-61	NO
664	PDIA3	2.42473e-65	0.124067	0.782	0.655	6.04437e-61	NO
665	CLPP	2.91094e-65	-0.172853	0.336	0.29	7.25639e-61	NO
666	ADD1	2.96245e-65	0.240045	0.351	0.242	7.38479e-61	NO
667	OS9	3.14578e-65	0.122405	0.336	0.244	7.84179e-61	NO
668	IQCG	3.27286e-65	-0.690828	0.164	0.172	8.15858e-61	DOWN
669	CCDC12	3.29963e-65	-0.127675	0.37	0.309	8.22533e-61	NO
670	ARID4B	3.35645e-65	0.134021	0.631	0.502	8.36695e-61	NO
671	SREBF2	3.36335e-65	0.227773	0.402	0.286	8.38417e-61	NO
672	ZNHIT3	3.48661e-65	-0.231393	0.254	0.218	8.69142e-61	NO
673	CSRNP1	3.69603e-65	0.185316	0.348	0.245	9.21347e-61	NO
674	RBM25	3.78495e-65	0.144873	0.533	0.414	9.43512e-61	NO
675	PNPLA2	3.83626e-65	-0.117431	0.355	0.295	9.56303e-61	NO
676	RHOG	4.30742e-65	-0.100105	0.636	0.557	1.07375e-60	NO
677	SNHG12	4.3513e-65	0.121568	0.284	0.201	1.08469e-60	NO
678	HOPX	4.46862e-65	0.681801	0.45	0.294	1.11394e-60	UP
679	RASSF7	4.70886e-65	0.180231	0.188	0.123	1.17382e-60	NO
680	TYMP	4.70966e-65	0.250897	0.383	0.265	1.17402e-60	NO
681	IER5L	5.12532e-65	-0.532231	0.252	0.251	1.27764e-60	DOWN
682	NSA2	5.50564e-65	-0.137603	0.492	0.433	1.37244e-60	NO
683	SLC9A3R1	5.68751e-65	-0.104316	0.519	0.443	1.41778e-60	NO
684	DDIT4	6.20508e-65	0.298319	0.782	0.636	1.5468e-60	NO
685	RAB8B	6.50833e-65	0.382025	0.419	0.282	1.6224e-60	UP
686	STAG2	6.53797e-65	0.269839	0.435	0.307	1.62979e-60	NO
687	MACF1	6.59863e-65	0.115657	0.438	0.331	1.64491e-60	NO
688	POLR2B	6.83137e-65	0.260168	0.359	0.246	1.70292e-60	NO
689	EML4	7.42442e-65	0.134005	0.504	0.383	1.85076e-60	NO
690	COX6C	8.86369e-65	-0.141488	0.795	0.734	2.20954e-60	NO
691	CDC26	8.97236e-65	-0.202344	0.332	0.288	2.23663e-60	NO
692	TRIM22	1.01333e-64	0.334853	0.417	0.286	2.52603e-60	UP
693	LFNG	1.0571e-64	0.171258	0.244	0.164	2.63513e-60	NO
694	TMOD3	1.06713e-64	0.225651	0.418	0.299	2.66014e-60	NO
695	STOML2	1.27946e-64	-0.119686	0.337	0.284	3.18943e-60	NO
696	ANP32E	1.37068e-64	0.180407	0.471	0.352	3.41684e-60	NO
697	PLAAT4	1.44772e-64	-0.323272	0.607	0.568	3.60888e-60	DOWN
698	KDM2A	1.65238e-64	0.281765	0.363	0.25	4.11905e-60	NO
699	PPP1R35	1.72727e-64	0.102848	0.277	0.197	4.30574e-60	NO
700	ADGRG5	2.04114e-64	0.270958	0.232	0.147	5.08816e-60	NO
701	EPS15	2.10104e-64	0.102173	0.428	0.326	5.23748e-60	NO
702	PHF1	2.15098e-64	0.299164	0.186	0.113	5.36195e-60	NO
703	NCALD	2.29989e-64	0.237812	0.17	0.104	5.73317e-60	NO
704	CEMIP2	2.66035e-64	0.416677	0.387	0.254	6.63172e-60	UP
705	MCOLN2	2.95341e-64	0.510571	0.187	0.103	7.36225e-60	UP
706	SMIM26	3.11178e-64	-0.216108	0.332	0.288	7.75705e-60	NO
707	FOXP1	3.18538e-64	0.210018	0.45	0.328	7.9405e-60	NO
708	PDE4B	3.54336e-64	0.515451	0.262	0.153	8.83289e-60	UP
709	ZBTB20	3.58981e-64	0.103692	0.492	0.38	8.94869e-60	NO
710	RAB6A	4.1787e-64	0.288714	0.342	0.23	1.04167e-59	NO
711	GBP2	4.1857e-64	0.138183	0.598	0.469	1.04341e-59	NO
712	GLRX5	4.22782e-64	-0.192946	0.329	0.285	1.05391e-59	NO
713	PRDX3	4.26898e-64	0.121633	0.393	0.296	1.06417e-59	NO
714	RBBP7	4.83762e-64	0.10404	0.336	0.245	1.20592e-59	NO
715	TCEA1	4.93448e-64	0.151839	0.558	0.434	1.23007e-59	NO
716	BLOC1S2	5.34233e-64	-0.159621	0.291	0.243	1.33174e-59	NO
717	OTULIN	5.82958e-64	0.292752	0.399	0.274	1.4532e-59	NO
718	MZT2A	5.83453e-64	-0.29281	0.34	0.311	1.45443e-59	NO
719	ASXL1	6.40359e-64	0.24331	0.376	0.263	1.59629e-59	NO
720	B4GALT1	7.15682e-64	0.419031	0.236	0.14	1.78405e-59	UP
721	MYO9B	7.67402e-64	0.285852	0.34	0.23	1.91298e-59	NO
722	TM9SF2	7.82986e-64	0.124224	0.35	0.255	1.95183e-59	NO
723	ALKBH5	8.05584e-64	0.255405	0.377	0.261	2.00816e-59	NO
724	CYB5R3	8.96118e-64	0.144885	0.292	0.205	2.23384e-59	NO
725	RPS6KA3	9.20488e-64	0.206262	0.421	0.304	2.29459e-59	NO
726	RO60	9.81826e-64	0.21074	0.328	0.226	2.44749e-59	NO
727	MAPRE2	9.98132e-64	0.342555	0.361	0.239	2.48814e-59	UP
728	PIP4K2A	1.00962e-63	0.196684	0.351	0.247	2.51677e-59	NO
729	TUBA1B	1.01689e-63	-0.101355	0.631	0.549	2.5349e-59	NO
730	BTF3	1.02978e-63	-0.189853	0.946	0.91	2.56704e-59	NO
731	DDX6	1.09899e-63	0.154292	0.466	0.352	2.73957e-59	NO
732	SSH1	1.46044e-63	0.497518	0.23	0.13	3.64059e-59	UP
733	ARSA	1.50011e-63	0.454248	0.134	0.069	3.73949e-59	UP
734	ANKHD1	1.55743e-63	0.155788	0.388	0.282	3.88236e-59	NO
735	ARF6	1.57885e-63	0.126365	0.759	0.626	3.93575e-59	NO
736	STXBP2	1.5823e-63	-0.223775	0.324	0.286	3.94437e-59	NO
737	SIRT2	1.7484e-63	0.257196	0.209	0.132	4.35841e-59	NO
738	SDCBP	1.83625e-63	0.272015	0.404	0.281	4.57741e-59	NO
739	SCAF11	1.89762e-63	0.255815	0.567	0.425	4.73039e-59	NO
740	ETS1	1.91464e-63	0.130095	0.701	0.574	4.77281e-59	NO
741	SERPINB1	2.24016e-63	0.312529	0.395	0.27	5.58427e-59	UP
742	ASXL2	2.28437e-63	0.576437	0.31	0.183	5.69448e-59	UP
743	SPHK1	2.35905e-63	-0.114468	0.212	0.162	5.88063e-59	NO
744	GTF2I	2.58068e-63	0.10795	0.449	0.344	6.43313e-59	NO
745	MRPS6	2.59954e-63	-0.11464	0.674	0.601	6.48013e-59	NO
746	SENP6	2.89713e-63	0.11883	0.43	0.328	7.22196e-59	NO
747	RSRP1	3.87984e-63	0.142914	0.507	0.39	9.67165e-59	NO
748	PCED1B-AS1	3.97233e-63	-0.217184	0.541	0.48	9.90223e-59	NO
749	LRBA	4.04356e-63	0.377651	0.383	0.256	1.00798e-58	UP
750	GIPR	4.31794e-63	0.63871	0.114	0.053	1.07638e-58	UP
751	TPP1	4.43861e-63	0.263782	0.27	0.177	1.10646e-58	NO
752	NR1H2	4.6251e-63	0.156122	0.347	0.25	1.15294e-58	NO
753	PAFAH1B1	4.64156e-63	0.188261	0.428	0.312	1.15705e-58	NO
754	IL4R	4.71699e-63	0.322767	0.419	0.29	1.17585e-58	UP
755	NOP53	5.0248e-63	-0.134745	0.726	0.656	1.25258e-58	NO
756	CCT5	5.42372e-63	-0.105777	0.424	0.366	1.35203e-58	NO
757	ZMYM2	5.46952e-63	0.14102	0.359	0.26	1.36344e-58	NO
758	SLC25A1	6.06778e-63	0.141373	0.26	0.179	1.51258e-58	NO
759	UBE2A	6.29601e-63	0.120994	0.355	0.26	1.56947e-58	NO
760	TSPO	8.32538e-63	0.149684	0.414	0.308	2.07535e-58	NO
761	DPY30	8.52972e-63	-0.187015	0.258	0.211	2.12629e-58	NO
762	MAPKAPK2	9.21628e-63	0.342747	0.321	0.209	2.29744e-58	UP
763	ISG15	9.23976e-63	-0.322971	0.346	0.319	2.30329e-58	DOWN
764	SUPT16H	9.24589e-63	0.154909	0.37	0.272	2.30482e-58	NO
765	RNF168	9.6966e-63	0.326309	0.29	0.186	2.41717e-58	UP
766	TC2N	1.03361e-62	-1.26656	0.091	0.139	2.57657e-58	DOWN
767	SPTAN1	1.10794e-62	0.181686	0.521	0.396	2.76188e-58	NO
768	UBR2	1.19821e-62	0.16586	0.342	0.244	2.9869e-58	NO
769	JUND	1.22363e-62	0.338867	0.913	0.817	3.05026e-58	UP
770	PJA2	1.57528e-62	0.229783	0.342	0.238	3.92686e-58	NO
771	ANKRD12	1.76186e-62	0.116979	0.775	0.648	4.39197e-58	NO
772	MESD	1.78383e-62	0.102789	0.275	0.195	4.44672e-58	NO
773	LAGE3	1.78868e-62	-0.264009	0.309	0.277	4.45882e-58	NO
774	JPT1	1.99019e-62	-0.141436	0.336	0.284	4.96116e-58	NO
775	ROCK1	2.06598e-62	0.272004	0.44	0.315	5.15007e-58	NO
776	IER2	2.26951e-62	0.244324	0.577	0.436	5.65745e-58	NO
777	HSD17B11	2.5234e-62	0.160928	0.203	0.136	6.29033e-58	NO
778	SLFN5	2.61314e-62	0.282802	0.347	0.236	6.51403e-58	NO
779	RLF	2.67885e-62	0.277262	0.312	0.208	6.67784e-58	NO
780	CORO1B	2.87503e-62	-0.165475	0.358	0.306	7.16689e-58	NO
781	AP2B1	2.96186e-62	0.212189	0.292	0.198	7.38333e-58	NO
782	ARHGDIB	3.22599e-62	-0.132523	0.771	0.699	8.04174e-58	NO
783	RAB29	3.32087e-62	0.195402	0.24	0.16	8.27828e-58	NO
784	FBXO9	3.42734e-62	0.269661	0.247	0.159	8.54366e-58	NO
785	LSM14A	3.74811e-62	0.127649	0.494	0.383	9.34328e-58	NO
786	CELF2	4.60258e-62	0.287055	0.397	0.276	1.14733e-57	NO
787	UHMK1	4.76307e-62	0.358646	0.305	0.196	1.18734e-57	UP
788	NPEPPS	5.23297e-62	0.236427	0.359	0.251	1.30448e-57	NO
789	PQBP1	6.47278e-62	-0.117378	0.33	0.275	1.61353e-57	NO
790	TMC6	6.75663e-62	0.161912	0.256	0.175	1.68429e-57	NO
791	TSEN54	6.79998e-62	0.126663	0.309	0.219	1.6951e-57	NO
792	PDE4D	6.82696e-62	0.223218	0.563	0.429	1.70182e-57	NO
793	PITPNC1	7.33094e-62	0.158022	0.694	0.56	1.82746e-57	NO
794	FYB1	7.73672e-62	-0.284182	0.415	0.38	1.92861e-57	NO
795	POLR2G	7.81954e-62	-0.303076	0.337	0.314	1.94925e-57	DOWN
796	SYNE1	8.13538e-62	0.388442	0.334	0.218	2.02799e-57	UP
797	BABAM1	9.81439e-62	-0.100515	0.311	0.253	2.44653e-57	NO
798	DERL2	1.01393e-61	-0.181209	0.258	0.212	2.52753e-57	NO
799	CALCOCO2	1.04397e-61	0.150923	0.302	0.214	2.6024e-57	NO
800	SPATA13	1.17583e-61	0.27636	0.315	0.211	2.93111e-57	NO
801	SEMA4D	1.17975e-61	0.215099	0.416	0.298	2.94087e-57	NO
802	NFAT5	1.18802e-61	0.256517	0.405	0.287	2.96149e-57	NO
803	DYNLT1	1.28603e-61	0.20038	0.386	0.278	3.20581e-57	NO
804	NDUFB1	1.41174e-61	0.161056	0.377	0.274	3.51918e-57	NO
805	UQCRB	1.44134e-61	-0.106231	0.775	0.696	3.59297e-57	NO
806	TOMM22	1.47704e-61	-0.126433	0.392	0.341	3.68197e-57	NO
807	CLEC2D	1.74264e-61	0.262434	0.869	0.746	4.34406e-57	NO
808	ATRX	1.82686e-61	0.179099	0.509	0.387	4.55399e-57	NO
809	ZBTB1	1.93693e-61	0.169567	0.502	0.382	4.82839e-57	NO
810	MAPK1	2.14228e-61	0.108779	0.36	0.267	5.34027e-57	NO
811	CIAO1	2.30313e-61	0.158918	0.352	0.254	5.74123e-57	NO
812	FDX1	2.32241e-61	-0.190389	0.29	0.244	5.7893e-57	NO
813	CMTM3	2.32874e-61	0.122402	0.347	0.256	5.80507e-57	NO
814	MTSS1	2.53719e-61	0.239216	0.414	0.296	6.3247e-57	NO
815	AGPAT4	2.73749e-61	0.231152	0.188	0.12	6.82403e-57	NO
816	SMCHD1	3.28452e-61	0.157279	0.504	0.384	8.18766e-57	NO
817	GRN	3.58171e-61	0.139206	0.212	0.143	8.92848e-57	NO
818	TRABD	3.79716e-61	0.173702	0.408	0.301	9.46555e-57	NO
819	CDC42SE1	4.38711e-61	0.195307	0.464	0.345	1.09362e-56	NO
820	LMF2	4.53022e-61	0.223911	0.208	0.136	1.12929e-56	NO
821	DOCK8	4.95441e-61	0.101878	0.498	0.389	1.23503e-56	NO
822	TRIM69	5.99637e-61	0.301714	0.256	0.163	1.49478e-56	UP
823	ADAR	7.6925e-61	0.116253	0.503	0.394	1.91759e-56	NO
824	SYNRG	7.97538e-61	0.244174	0.285	0.192	1.9881e-56	NO
825	LINC02446	8.20773e-61	-0.992451	0.175	0.211	2.04602e-56	DOWN
826	LYSMD2	9.09687e-61	0.184472	0.365	0.264	2.26767e-56	NO
827	KMT2E	1.02331e-60	0.152072	0.697	0.567	2.55091e-56	NO
828	FAM107B	1.05898e-60	0.22667	0.587	0.451	2.63981e-56	NO
829	CNOT2	1.06623e-60	0.116159	0.368	0.272	2.65789e-56	NO
830	CDC42EP3	1.21012e-60	0.113382	0.225	0.158	3.0166e-56	NO
831	AFF4	1.28683e-60	0.274348	0.276	0.181	3.20782e-56	NO
832	POLR2H	1.28812e-60	-0.201966	0.361	0.318	3.21103e-56	NO
833	CWC15	1.39934e-60	-0.13757	0.331	0.278	3.48828e-56	NO
834	ATRAID	1.4876e-60	-0.124001	0.382	0.323	3.70829e-56	NO
835	PIN4	1.52081e-60	-0.179625	0.25	0.21	3.79108e-56	NO
836	SAMD9	1.82148e-60	0.319642	0.244	0.154	4.5406e-56	UP
837	RIN3	1.85191e-60	0.297301	0.404	0.281	4.61643e-56	NO
838	POLR2I	1.92564e-60	-0.148049	0.327	0.276	4.80024e-56	NO
839	DTHD1	1.99548e-60	0.294602	0.19	0.114	4.97434e-56	NO
840	DNAJB14	2.26303e-60	0.284341	0.356	0.245	5.64128e-56	NO
841	RASA2	2.50745e-60	0.253895	0.364	0.254	6.25057e-56	NO
842	CHMP4B	2.53549e-60	0.574939	0.291	0.171	6.32047e-56	UP
843	COPA	2.9434e-60	0.163217	0.319	0.228	7.33731e-56	NO
844	CHD1	2.96067e-60	0.201934	0.375	0.27	7.38036e-56	NO
845	MYADM	2.99115e-60	0.422087	0.148	0.08	7.45633e-56	UP
846	HIST1H4C	3.32878e-60	0.198875	0.661	0.521	8.29799e-56	NO
847	VPS13A	3.41156e-60	0.183526	0.296	0.206	8.50433e-56	NO
848	IKZF3	3.49322e-60	0.225121	0.582	0.448	8.7079e-56	NO
849	TADA3	4.02911e-60	0.113904	0.308	0.224	1.00438e-55	NO
850	RPL4	4.08566e-60	-0.120848	0.92	0.864	1.01847e-55	NO
851	SRPRA	4.84615e-60	0.176244	0.44	0.329	1.20805e-55	NO
852	ZNF638	4.90582e-60	0.197303	0.405	0.294	1.22292e-55	NO
853	UPP1	5.15296e-60	-0.219406	0.417	0.374	1.28453e-55	NO
854	FAM118A	5.31008e-60	0.591019	0.22	0.12	1.3237e-55	UP
855	BNIP2	5.53613e-60	0.161417	0.333	0.238	1.38005e-55	NO
856	ZRANB2	6.5459e-60	0.115652	0.419	0.317	1.63176e-55	NO
857	RPS6KA1	7.02012e-60	0.298244	0.251	0.159	1.74997e-55	NO
858	UBE2S	7.18934e-60	-0.123288	0.271	0.22	1.79216e-55	NO
859	SEPTIN9	7.46876e-60	-0.191737	0.496	0.446	1.86181e-55	NO
860	JAZF1	1.09155e-59	0.464382	0.245	0.145	2.72102e-55	UP
861	RNF5	1.11466e-59	-0.100457	0.37	0.311	2.77864e-55	NO
862	ACAP2	1.13391e-59	0.109172	0.404	0.305	2.82662e-55	NO
863	GNPTAB	1.21777e-59	0.472846	0.381	0.248	3.03566e-55	UP
864	UBE2R2	1.47973e-59	0.184	0.338	0.241	3.68868e-55	NO
865	CD2	1.50692e-59	-0.389025	0.626	0.617	3.75645e-55	DOWN
866	DANCR	1.51562e-59	-0.200297	0.294	0.252	3.77813e-55	NO
867	ARHGEF3	1.66188e-59	0.354445	0.311	0.203	4.14273e-55	UP
868	SLC16A3	1.76093e-59	0.194841	0.428	0.315	4.38965e-55	NO
869	LAG3	1.95834e-59	0.153333	0.62	0.491	4.88176e-55	NO
870	KPNB1	2.0649e-59	0.164486	0.466	0.353	5.14739e-55	NO
871	FAM49A	2.11493e-59	0.499724	0.14	0.074	5.27209e-55	UP
872	RTN3	2.46348e-59	0.223684	0.262	0.177	6.14097e-55	NO
873	RBMS1	2.47141e-59	0.135965	0.346	0.254	6.16074e-55	NO
874	MANF	2.57873e-59	-0.213976	0.348	0.306	6.42826e-55	NO
875	NDUFAF8	2.62771e-59	-0.104336	0.316	0.263	6.55035e-55	NO
876	GPRIN3	2.65527e-59	0.186439	0.36	0.26	6.61906e-55	NO
877	PLIN2	2.66842e-59	-0.125724	0.301	0.24	6.65184e-55	NO
878	SLAMF7	2.77741e-59	0.162011	0.389	0.289	6.92353e-55	NO
879	ADSS	2.97731e-59	0.19225	0.389	0.282	7.42184e-55	NO
880	PTPN2	3.20702e-59	0.151319	0.307	0.217	7.99446e-55	NO
881	PPM1G	4.19208e-59	0.103463	0.508	0.403	1.045e-54	NO
882	HM13	4.29537e-59	-0.118863	0.412	0.351	1.07075e-54	NO
883	STK4	4.7176e-59	0.174548	0.731	0.599	1.176e-54	NO
884	C1GALT1	4.74612e-59	0.30108	0.209	0.13	1.18311e-54	UP
885	AC007384.1	5.02874e-59	0.420739	0.196	0.113	1.25356e-54	UP
886	SNX5	5.63601e-59	0.193562	0.264	0.18	1.40494e-54	NO
887	AC093010.2	6.06343e-59	0.132821	0.172	0.113	1.51149e-54	NO
888	DDX3Y	6.18703e-59	1.11541	0.137	0.052	1.5423e-54	UP
889	PLEKHF1	6.3979e-59	0.244971	0.227	0.147	1.59487e-54	NO
890	SEPTIN6	6.46707e-59	0.199564	0.536	0.408	1.61211e-54	NO
891	UPF2	6.88108e-59	0.163621	0.32	0.23	1.71532e-54	NO
892	CCND3	7.27867e-59	-0.173609	0.374	0.327	1.81443e-54	NO
893	TMEM205	7.31005e-59	-0.146405	0.239	0.191	1.82225e-54	NO
894	MRPL22	7.96445e-59	-0.240935	0.247	0.216	1.98538e-54	NO
895	SELENOM	8.27233e-59	0.200581	0.148	0.093	2.06213e-54	NO
896	BRD7	8.92437e-59	0.254381	0.409	0.291	2.22467e-54	NO
897	HMG20B	9.37992e-59	0.102457	0.273	0.194	2.33823e-54	NO
898	TBK1	9.39447e-59	0.152431	0.193	0.128	2.34185e-54	NO
899	YWHAH	9.58031e-59	0.133923	0.338	0.247	2.38818e-54	NO
900	ATP6V0D1	1.0418e-58	-0.110064	0.312	0.258	2.59699e-54	NO
901	GFER	1.1201e-58	-0.231715	0.176	0.144	2.79219e-54	NO
902	RABL6	1.2434e-58	0.119933	0.292	0.209	3.09956e-54	NO
903	MRPL36	1.29842e-58	-0.283508	0.292	0.263	3.23671e-54	NO
904	SERINC3	1.32766e-58	0.129887	0.33	0.24	3.30958e-54	NO
905	ZFAND3	1.35115e-58	0.259702	0.362	0.252	3.36816e-54	NO
906	AKAP9	1.40982e-58	0.10741	0.411	0.312	3.5144e-54	NO
907	PSMB4	1.44891e-58	-0.357639	0.333	0.324	3.61184e-54	DOWN
908	RCN2	1.45481e-58	0.167662	0.282	0.197	3.62656e-54	NO
909	PINK1	1.54392e-58	0.153529	0.155	0.101	3.84869e-54	NO
910	STMP1	2.02943e-58	-0.169859	0.321	0.271	5.05895e-54	NO
911	PPM1B	2.27652e-58	0.238838	0.283	0.193	5.67492e-54	NO
912	MRPL18	2.4165e-58	-0.162177	0.279	0.235	6.02384e-54	NO
913	SPG11	2.69365e-58	0.216072	0.278	0.189	6.71473e-54	NO
914	PSMB7	2.80465e-58	-0.157659	0.33	0.288	6.99143e-54	NO
915	NUDT5	2.82997e-58	-0.15397	0.306	0.259	7.05454e-54	NO
916	PTBP1	2.89666e-58	0.12475	0.401	0.303	7.22079e-54	NO
917	TMF1	3.29196e-58	0.173945	0.297	0.208	8.20619e-54	NO
918	VPS36	3.74367e-58	0.167129	0.309	0.219	9.33223e-54	NO
919	FOXP4	4.02308e-58	0.364848	0.204	0.122	1.00287e-53	UP
920	TRPC4AP	4.38816e-58	0.204255	0.34	0.241	1.09388e-53	NO
921	GOLPH3	4.55605e-58	0.274145	0.309	0.209	1.13573e-53	NO
922	RBM6	4.56812e-58	0.146565	0.346	0.252	1.13874e-53	NO
923	BIN2	4.78301e-58	0.219905	0.274	0.188	1.19231e-53	NO
924	TSTA3	5.03753e-58	-0.104393	0.269	0.214	1.25576e-53	NO
925	NDUFS3	5.24128e-58	-0.151273	0.297	0.25	1.30655e-53	NO
926	CARD19	5.7177e-58	-0.204156	0.206	0.166	1.42531e-53	NO
927	RPS26	6.26642e-58	-0.379335	0.955	0.936	1.56209e-53	DOWN
928	SH2D2A	7.19591e-58	0.28107	0.836	0.71	1.7938e-53	NO
929	FAM3C	7.5484e-58	0.177821	0.293	0.205	1.88166e-53	NO
930	TBC1D5	7.66714e-58	0.324947	0.267	0.172	1.91126e-53	UP
931	WBP11	8.35049e-58	0.107152	0.288	0.207	2.08161e-53	NO
932	DPM3	8.68553e-58	-0.186104	0.245	0.203	2.16513e-53	NO
933	MECP2	1.02833e-57	0.299111	0.277	0.182	2.56342e-53	NO
934	SMIM29	1.13534e-57	-0.118334	0.171	0.133	2.83018e-53	NO
935	SNHG29	1.14103e-57	-0.154647	0.738	0.689	2.84437e-53	NO
936	ST3GAL1	1.23007e-57	0.253058	0.235	0.152	3.06631e-53	NO
937	NOP58	1.23559e-57	0.149197	0.465	0.355	3.08008e-53	NO
938	ERLEC1	1.24698e-57	0.110085	0.235	0.163	3.10848e-53	NO
939	FGFR1OP2	1.54938e-57	0.122497	0.317	0.23	3.8623e-53	NO
940	ARHGAP25	1.68756e-57	0.293708	0.289	0.192	4.20674e-53	NO
941	DEGS1	1.8019e-57	0.144175	0.276	0.194	4.49177e-53	NO
942	SCML4	1.86677e-57	0.243036	0.21	0.135	4.65348e-53	NO
943	GGNBP2	1.87723e-57	0.16967	0.323	0.232	4.67957e-53	NO
944	NAA20	1.9828e-57	-0.173288	0.272	0.231	4.94274e-53	NO
945	TMEM140	2.2155e-57	0.195156	0.171	0.112	5.52281e-53	NO
946	RPAIN	2.24111e-57	-0.227573	0.263	0.229	5.58664e-53	NO
947	GOLGA4	2.27645e-57	0.139307	0.409	0.308	5.67473e-53	NO
948	LPCAT1	2.43833e-57	0.444992	0.266	0.162	6.07826e-53	UP
949	KLHL2	2.86196e-57	0.225643	0.239	0.158	7.13429e-53	NO
950	STARD10	3.14969e-57	-0.250803	0.174	0.145	7.85155e-53	NO
951	EEF1G	3.19411e-57	-0.113442	0.924	0.87	7.96227e-53	NO
952	MED15	3.4456e-57	0.202607	0.319	0.224	8.58919e-53	NO
953	MAN1A1	3.53526e-57	0.442108	0.276	0.17	8.81269e-53	UP
954	LUC7L2	4.24798e-57	0.171949	0.426	0.32	1.05894e-52	NO
955	TIAL1	4.60638e-57	0.175204	0.376	0.276	1.14828e-52	NO
956	NXT1	5.05767e-57	-0.105435	0.292	0.238	1.26078e-52	NO
957	CHRAC1	5.22965e-57	0.307296	0.297	0.198	1.30365e-52	UP
958	GIMAP7	5.31741e-57	-0.242637	0.548	0.51	1.32552e-52	NO
959	RAD23B	5.38754e-57	0.252347	0.383	0.272	1.34301e-52	NO
960	THOC7	5.45296e-57	-0.203962	0.287	0.248	1.35931e-52	NO
961	CCNY	6.09878e-57	0.302582	0.31	0.208	1.5203e-52	UP
962	AHNAK	6.32344e-57	-0.120804	0.259	0.212	1.57631e-52	NO
963	DNAJC15	6.63676e-57	-0.191753	0.359	0.317	1.65441e-52	NO
964	CEP350	6.77526e-57	0.234333	0.388	0.277	1.68894e-52	NO
965	CDK13	7.5864e-57	0.260641	0.307	0.211	1.89114e-52	NO
966	NRDC	7.94344e-57	0.17213	0.366	0.267	1.98014e-52	NO
967	BIRC3	8.88735e-57	0.246931	0.7	0.559	2.21544e-52	NO
968	GYPC	8.96876e-57	-0.207637	0.518	0.474	2.23573e-52	NO
969	TNFAIP3	9.22742e-57	0.142771	0.654	0.528	2.30021e-52	NO
970	SH3GLB1	9.70371e-57	0.172921	0.304	0.216	2.41894e-52	NO
971	NEMF	1.05855e-56	0.149934	0.348	0.255	2.63875e-52	NO
972	CMC2	1.09544e-56	-0.117494	0.312	0.257	2.73071e-52	NO
973	ACTR1B	1.39252e-56	0.290472	0.316	0.213	3.47128e-52	NO
974	TMEM87A	1.81883e-56	0.188224	0.283	0.196	4.53399e-52	NO
975	TBL1XR1	1.92855e-56	0.302285	0.35	0.241	4.80748e-52	UP
976	MIDN	2.09758e-56	0.218709	0.256	0.172	5.22885e-52	NO
977	TGFBR2	2.14283e-56	0.217202	0.414	0.3	5.34165e-52	NO
978	RANBP9	2.16002e-56	0.213589	0.232	0.154	5.38449e-52	NO
979	RBM48	2.24778e-56	0.115701	0.152	0.1	5.60328e-52	NO
980	SMARCE1	2.35904e-56	0.141523	0.393	0.296	5.88061e-52	NO
981	SCO2	2.48244e-56	-0.147687	0.203	0.161	6.18824e-52	NO
982	TOP2B	2.68078e-56	0.224388	0.337	0.236	6.68266e-52	NO
983	ITK	2.92689e-56	0.203687	0.391	0.284	7.29614e-52	NO
984	COPB1	3.1744e-56	0.114095	0.379	0.286	7.91314e-52	NO
985	MOGS	3.2534e-56	0.156317	0.25	0.173	8.11008e-52	NO
986	TXNDC17	3.64817e-56	-0.113304	0.323	0.274	9.09415e-52	NO
987	CALM3	3.71721e-56	0.216805	0.451	0.333	9.26626e-52	NO
988	ZNF410	3.71933e-56	0.279452	0.244	0.157	9.27155e-52	NO
989	ARIH2	3.82097e-56	0.110808	0.357	0.267	9.5249e-52	NO
990	ELOVL1	4.39556e-56	-0.162593	0.286	0.242	1.09573e-51	NO
991	CCDC32	4.53922e-56	0.129121	0.204	0.139	1.13154e-51	NO
992	STX8	5.37971e-56	0.108572	0.24	0.17	1.34105e-51	NO
993	ARL8A	6.20212e-56	0.166773	0.223	0.15	1.54606e-51	NO
994	COX16	7.50706e-56	-0.117113	0.335	0.284	1.87136e-51	NO
995	IDH2	7.94641e-56	0.15387	0.279	0.195	1.98088e-51	NO
996	PGAM1	7.98948e-56	0.230123	0.895	0.787	1.99162e-51	NO
997	CBLB	9.17845e-56	0.125599	0.794	0.673	2.288e-51	NO
998	YIF1A	9.25985e-56	-0.278621	0.278	0.25	2.3083e-51	NO
999	SMDT1	1.0248e-55	0.112207	0.399	0.304	2.55462e-51	NO
1000	SLC2A3	1.06399e-55	0.313889	0.488	0.353	2.65233e-51	UP
1001	RNF114	1.11977e-55	0.117138	0.291	0.21	2.79137e-51	NO
1002	NCOA1	1.15637e-55	0.262673	0.288	0.195	2.8826e-51	NO
1003	TACC1	1.16031e-55	0.112433	0.368	0.277	2.89243e-51	NO
1004	ABCF1	1.16201e-55	0.113262	0.375	0.279	2.89665e-51	NO
1005	RB1	1.16993e-55	0.252889	0.313	0.216	2.91641e-51	NO
1006	USP8	1.21419e-55	0.119842	0.239	0.167	3.02673e-51	NO
1007	YWHAQ	1.22365e-55	0.2934	0.594	0.453	3.05032e-51	NO
1008	PRXL2C	1.25281e-55	0.372363	0.134	0.076	3.12301e-51	UP
1009	RDH11	1.66276e-55	0.230979	0.306	0.211	4.14492e-51	NO
1010	ATG5	1.67816e-55	0.131786	0.28	0.199	4.18331e-51	NO
1011	G3BP1	1.80539e-55	0.12837	0.433	0.333	4.50048e-51	NO
1012	NECAP2	1.87749e-55	0.194005	0.322	0.229	4.68021e-51	NO
1013	JOSD2	2.04061e-55	-0.222207	0.197	0.161	5.08684e-51	NO
1014	KIF5B	2.06378e-55	0.130157	0.333	0.245	5.14458e-51	NO
1015	NCS1	2.0649e-55	0.666466	0.197	0.103	5.14739e-51	UP
1016	RPS5	2.10506e-55	-0.250633	0.978	0.972	5.24748e-51	NO
1017	ASH1L	2.11373e-55	0.164665	0.443	0.336	5.26911e-51	NO
1018	BTG2	2.53225e-55	0.155471	0.528	0.41	6.3124e-51	NO
1019	PITPNA	2.67654e-55	0.196889	0.246	0.165	6.67208e-51	NO
1020	SMARCA5	2.99839e-55	0.173025	0.358	0.261	7.47438e-51	NO
1021	PANK2	3.10109e-55	0.250896	0.25	0.165	7.73039e-51	NO
1022	SNRNP40	3.13472e-55	-0.106609	0.303	0.249	7.81423e-51	NO
1023	EPRS	3.59143e-55	0.134873	0.385	0.288	8.95271e-51	NO
1024	ORMDL2	3.71019e-55	-0.122792	0.273	0.226	9.24877e-51	NO
1025	KMT2A	4.14814e-55	0.130498	0.535	0.423	1.03405e-50	NO
1026	TMEM248	4.33905e-55	0.139066	0.293	0.21	1.08164e-50	NO
1027	REL	4.4654e-55	0.208011	0.601	0.47	1.11313e-50	NO
1028	PPDPF	4.57005e-55	-0.115604	0.77	0.698	1.13922e-50	NO
1029	MAP4	4.73843e-55	0.143886	0.498	0.386	1.1812e-50	NO
1030	ECHS1	4.95391e-55	-0.266282	0.268	0.24	1.23491e-50	NO
1031	CALM1	5.16333e-55	0.167954	0.854	0.736	1.28711e-50	NO
1032	IRF4	5.2212e-55	0.162058	0.392	0.286	1.30154e-50	NO
1033	GPATCH8	6.08115e-55	0.178852	0.337	0.244	1.51591e-50	NO
1034	IRF1	6.14511e-55	0.266505	0.721	0.583	1.53185e-50	NO
1035	BCL7B	6.15514e-55	0.123051	0.255	0.181	1.53435e-50	NO
1036	UCP2	6.43411e-55	-0.479962	0.296	0.284	1.60389e-50	DOWN
1037	HINT1	6.62174e-55	-0.171898	0.899	0.858	1.65067e-50	NO
1038	ADD3	7.9945e-55	0.211297	0.291	0.203	1.99287e-50	NO
1039	ADAM10	8.92371e-55	0.263867	0.403	0.289	2.2245e-50	NO
1040	THYN1	9.37895e-55	-0.285176	0.276	0.251	2.33798e-50	NO
1041	MIA3	9.6388e-55	0.198881	0.266	0.183	2.40276e-50	NO
1042	ATG4D	9.994e-55	0.177162	0.142	0.089	2.4913e-50	NO
1043	HLA-DRB1	1.02751e-54	0.402451	0.321	0.211	2.56137e-50	UP
1044	EIF4A3	1.18907e-54	-0.129295	0.315	0.269	2.96411e-50	NO
1045	KEAP1	1.26651e-54	0.216656	0.246	0.166	3.15716e-50	NO
1046	FOXK2	1.29625e-54	0.584759	0.186	0.1	3.23129e-50	UP
1047	PPP6R1	1.32746e-54	0.107945	0.348	0.262	3.30909e-50	NO
1048	RALGAPA1	1.37999e-54	0.229168	0.282	0.193	3.44005e-50	NO
1049	FCRL3	1.39352e-54	0.322297	0.303	0.201	3.47377e-50	UP
1050	RPS24	1.51008e-54	-0.241714	0.995	0.994	3.76434e-50	NO
1051	NUB1	1.61277e-54	0.148162	0.293	0.21	4.0203e-50	NO
1052	CHD3	1.64953e-54	0.105731	0.34	0.254	4.11196e-50	NO
1053	SETX	1.66939e-54	0.308555	0.352	0.243	4.16146e-50	UP
1054	GNPTG	1.69397e-54	-0.125278	0.245	0.199	4.22274e-50	NO
1055	BBIP1	1.7312e-54	0.103073	0.235	0.168	4.31554e-50	NO
1056	GLO1	1.73761e-54	0.190309	0.289	0.203	4.33151e-50	NO
1057	SLC7A5	1.74177e-54	0.383186	0.316	0.204	4.34189e-50	UP
1058	AHI1	1.82483e-54	-0.257221	0.424	0.375	4.54894e-50	NO
1059	PRKCB	1.92677e-54	0.342829	0.255	0.164	4.80305e-50	UP
1060	SNHG5	2.11778e-54	-0.242014	0.368	0.337	5.27919e-50	NO
1061	LYPLA1	2.32164e-54	0.162904	0.294	0.208	5.7874e-50	NO
1062	LASP1	2.62844e-54	0.213222	0.341	0.241	6.55218e-50	NO
1063	ISCA2	3.44373e-54	-0.118398	0.185	0.144	8.58452e-50	NO
1064	EXOC2	3.71582e-54	0.260111	0.262	0.176	9.2628e-50	NO
1065	ITGB2	4.0957e-54	-0.12015	0.525	0.457	1.02098e-49	NO
1066	FRYL	4.32729e-54	0.145296	0.339	0.252	1.07871e-49	NO
1067	TAOK3	4.49139e-54	0.18132	0.356	0.259	1.11961e-49	NO
1068	VIM	4.55778e-54	-0.3839	0.77	0.76	1.13616e-49	DOWN
1069	PHF5A	4.94243e-54	-0.117172	0.28	0.231	1.23205e-49	NO
1070	CREB1	5.13521e-54	0.113945	0.355	0.265	1.28011e-49	NO
1071	SNW1	5.50013e-54	0.142995	0.272	0.193	1.37107e-49	NO
1072	ATF7IP	5.84899e-54	0.250379	0.327	0.228	1.45804e-49	NO
1073	ELAVL1	6.15131e-54	0.118205	0.322	0.239	1.5334e-49	NO
1074	ANKRD11	7.10732e-54	0.100288	0.443	0.346	1.77171e-49	NO
1075	BORCS5	7.60458e-54	0.469823	0.155	0.084	1.89567e-49	UP
1076	ZMYND11	9.73459e-54	0.16025	0.275	0.195	2.42664e-49	NO
1077	FBL	9.90679e-54	-0.119751	0.452	0.403	2.46956e-49	NO
1078	GCC2	9.92553e-54	0.145448	0.445	0.339	2.47424e-49	NO
1079	ARAF	1.07803e-53	0.103384	0.237	0.168	2.68731e-49	NO
1080	AOAH	1.25181e-53	0.182134	0.684	0.554	3.12051e-49	NO
1081	UBE2J1	1.29786e-53	0.258231	0.238	0.157	3.2353e-49	NO
1082	EIF4EBP2	1.33684e-53	0.27138	0.272	0.18	3.33249e-49	NO
1083	MTCH2	1.3795e-53	-0.155158	0.291	0.249	3.43883e-49	NO
1084	NR4A1	1.40295e-53	0.403253	0.192	0.1	3.49726e-49	UP
1085	CSNK1G2	1.43328e-53	0.266272	0.354	0.248	3.57287e-49	NO
1086	CYTOR	1.45634e-53	0.186184	0.546	0.426	3.63036e-49	NO
1087	RPS19	1.68448e-53	-0.167783	1	1	4.19907e-49	NO
1088	VPS29	1.68457e-53	-0.16158	0.318	0.271	4.19931e-49	NO
1089	ARFIP1	1.70824e-53	0.16222	0.203	0.137	4.2583e-49	NO
1090	CD44	1.80631e-53	-0.171438	0.712	0.663	4.50278e-49	NO
1091	FLOT2	1.82532e-53	0.158952	0.207	0.141	4.55015e-49	NO
1092	TBL1X	1.90745e-53	0.105649	0.302	0.222	4.7549e-49	NO
1093	PCBP1	1.94675e-53	0.134283	0.883	0.778	4.85285e-49	NO
1094	ACIN1	2.05797e-53	0.123844	0.377	0.285	5.13011e-49	NO
1095	SMAD4	2.19506e-53	0.294199	0.229	0.148	5.47185e-49	NO
1096	PHLDA1	2.21294e-53	0.478251	0.301	0.189	5.51641e-49	UP
1097	TCIRG1	2.21638e-53	0.201249	0.219	0.148	5.52499e-49	NO
1098	RFC1	2.30448e-53	0.218319	0.294	0.204	5.74462e-49	NO
1099	TRAPPC3	2.70896e-53	-0.103033	0.277	0.227	6.75289e-49	NO
1100	U2AF2	2.93741e-53	0.316502	0.3	0.199	7.32238e-49	UP
1101	TESK1	3.15602e-53	0.61458	0.156	0.08	7.86732e-49	UP
1102	SMS	3.43082e-53	0.186466	0.345	0.248	8.55234e-49	NO
1103	TPST2	3.63584e-53	-0.121575	0.279	0.232	9.06343e-49	NO
1104	TRDC	3.78383e-53	-0.253908	0.406	0.375	9.43232e-49	NO
1105	ARID1B	3.87146e-53	0.167612	0.328	0.237	9.65077e-49	NO
1106	APEX1	4.0535e-53	-0.120153	0.352	0.304	1.01046e-48	NO
1107	STAT1	4.31314e-53	0.25149	0.558	0.424	1.07518e-48	NO
1108	VMP1	4.63391e-53	0.176591	0.372	0.273	1.15514e-48	NO
1109	DNPEP	4.76611e-53	0.24125	0.292	0.2	1.1881e-48	NO
1110	TIMM8B	5.16649e-53	-0.1147	0.303	0.255	1.2879e-48	NO
1111	CTNNA1	6.26664e-53	0.595698	0.17	0.09	1.56215e-48	UP
1112	NCK1	6.47559e-53	0.111809	0.228	0.163	1.61423e-48	NO
1113	PARP15	6.62929e-53	0.389514	0.172	0.102	1.65255e-48	UP
1114	LAT2	8.60625e-53	0.131683	0.181	0.122	2.14537e-48	NO
1115	TNFSF12	9.26442e-53	0.221606	0.169	0.108	2.30943e-48	NO
1116	TLE4	9.57661e-53	0.213953	0.236	0.157	2.38726e-48	NO
1117	RETREG2	1.00415e-52	0.189025	0.245	0.169	2.50314e-48	NO
1118	DPYD	1.02591e-52	-0.105988	0.386	0.329	2.55738e-48	NO
1119	MAPRE1	1.03064e-52	0.210814	0.277	0.191	2.56918e-48	NO
1120	LSM1	1.0564e-52	-0.166083	0.259	0.218	2.63339e-48	NO
1121	LINC01871	1.08064e-52	0.366321	0.568	0.426	2.69381e-48	UP
1122	ATXN7L1	1.18233e-52	0.122893	0.173	0.118	2.94732e-48	NO
1123	YTHDC1	1.27547e-52	0.128293	0.364	0.273	3.17948e-48	NO
1124	NT5C3A	1.30574e-52	0.144615	0.226	0.156	3.25496e-48	NO
1125	GLOD4	1.39829e-52	0.126071	0.244	0.172	3.48565e-48	NO
1126	MRPL16	1.77659e-52	-0.21517	0.296	0.263	4.42868e-48	NO
1127	ATP1A1	1.85067e-52	0.320586	0.339	0.232	4.61336e-48	UP
1128	INO80E	1.86645e-52	-0.105896	0.237	0.189	4.6527e-48	NO
1129	G3BP2	1.88216e-52	0.247304	0.406	0.295	4.69185e-48	NO
1130	MTHFD2	1.99123e-52	0.211185	0.397	0.289	4.96373e-48	NO
1131	DUSP23	2.20089e-52	-0.109302	0.19	0.148	5.48639e-48	NO
1132	CDK11A	2.27009e-52	0.189672	0.232	0.159	5.65889e-48	NO
1133	USP28	2.38571e-52	0.318862	0.142	0.085	5.94709e-48	UP
1134	PTPN7	2.43573e-52	0.186071	0.402	0.297	6.07179e-48	NO
1135	RGS3	2.4649e-52	0.103807	0.249	0.18	6.14451e-48	NO
1136	SYAP1	2.52757e-52	0.246053	0.246	0.164	6.30072e-48	NO
1137	GLUD1	2.79972e-52	0.220134	0.278	0.191	6.97914e-48	NO
1138	MRPL10	2.84661e-52	0.14543	0.258	0.183	7.09603e-48	NO
1139	LPGAT1	2.88256e-52	0.376341	0.2	0.121	7.18565e-48	UP
1140	TMEM117	2.96215e-52	0.339198	0.192	0.116	7.38405e-48	UP
1141	RC3H1	3.08311e-52	0.185088	0.281	0.198	7.68558e-48	NO
1142	EIF4E3	3.43146e-52	0.228633	0.159	0.1	8.55394e-48	NO
1143	ITPA	3.46007e-52	-0.142557	0.269	0.225	8.62527e-48	NO
1144	UVRAG	4.01204e-52	0.137636	0.237	0.166	1.00012e-47	NO
1145	EIF4G3	4.27983e-52	0.27096	0.328	0.228	1.06688e-47	NO
1146	PDCD6IP	4.97801e-52	0.220517	0.3	0.21	1.24092e-47	NO
1147	PGM1	4.99191e-52	0.211188	0.281	0.194	1.24438e-47	NO
1148	NFU1	4.99884e-52	-0.120878	0.194	0.151	1.24611e-47	NO
1149	ZFYVE28	5.67475e-52	-0.254752	0.113	0.09	1.4146e-47	NO
1150	PPP4R3A	6.02773e-52	0.166142	0.329	0.239	1.50259e-47	NO
1151	SAMD9L	6.07711e-52	0.515837	0.17	0.094	1.5149e-47	UP
1152	TRAPPC10	6.15507e-52	0.314736	0.337	0.231	1.53434e-47	UP
1153	MIAT	6.19165e-52	0.192765	0.185	0.124	1.54346e-47	NO
1154	JMJD6	6.47302e-52	0.219067	0.24	0.163	1.61359e-47	NO
1155	PLCG2	6.98833e-52	0.613874	0.109	0.052	1.74205e-47	UP
1156	DAP3	8.02846e-52	-0.110192	0.294	0.244	2.00133e-47	NO
1157	PNKD	8.07374e-52	-0.14188	0.245	0.203	2.01262e-47	NO
1158	SHOC2	8.20389e-52	0.149915	0.242	0.17	2.04507e-47	NO
1159	KLRF1	9.2106e-52	0.241204	0.121	0.072	2.29602e-47	NO
1160	FAM102B	9.27835e-52	0.506601	0.216	0.125	2.31291e-47	UP
1161	EGLN1	9.41079e-52	0.197542	0.257	0.177	2.34592e-47	NO
1162	SURF1	9.97117e-52	-0.15272	0.224	0.183	2.48561e-47	NO
1163	CLNS1A	1.01194e-51	-0.121205	0.33	0.282	2.52255e-47	NO
1164	CD96	1.08973e-51	0.340654	0.889	0.791	2.71649e-47	UP
1165	RPL26	1.1458e-51	-0.176505	0.999	0.999	2.85624e-47	NO
1166	ZMIZ1	1.22147e-51	0.35877	0.291	0.19	3.04488e-47	UP
1167	BHLHE40	1.29839e-51	0.189123	0.749	0.621	3.23661e-47	NO
1168	EPB41L4A-AS1	1.35019e-51	-0.162239	0.215	0.176	3.36574e-47	NO
1169	LINC01138	1.38538e-51	-0.189195	0.279	0.24	3.45347e-47	NO
1170	FBXO34	1.471e-51	0.305022	0.233	0.15	3.66691e-47	UP
1171	NME3	1.48425e-51	0.148295	0.264	0.189	3.69995e-47	NO
1172	RHOT2	1.52688e-51	0.207633	0.243	0.166	3.8062e-47	NO
1173	PACS1	1.52851e-51	0.138994	0.341	0.255	3.81026e-47	NO
1174	ATP8A1	1.64821e-51	0.172888	0.3	0.215	4.10866e-47	NO
1175	RPL38	1.83546e-51	0.118709	0.911	0.814	4.57543e-47	NO
1176	SKIL	1.88864e-51	0.112421	0.326	0.242	4.70801e-47	NO
1177	SNAPIN	1.93039e-51	-0.164851	0.239	0.2	4.81207e-47	NO
1178	KPNA1	2.0295e-51	0.20012	0.315	0.223	5.05914e-47	NO
1179	TTC3	2.07287e-51	0.162249	0.412	0.309	5.16725e-47	NO
1180	GNAS	2.0751e-51	0.127004	0.883	0.779	5.17281e-47	NO
1181	ARL2	2.15324e-51	-0.194299	0.253	0.217	5.36759e-47	NO
1182	KXD1	2.47551e-51	-0.172351	0.283	0.244	6.17095e-47	NO
1183	CHMP2A	2.49302e-51	-0.203658	0.292	0.257	6.21459e-47	NO
1184	EHD1	2.50776e-51	0.244303	0.268	0.184	6.25133e-47	NO
1185	HOOK3	2.59885e-51	0.256618	0.247	0.164	6.47841e-47	NO
1186	ABLIM1	2.678e-51	0.182546	0.375	0.273	6.67572e-47	NO
1187	YWHAE	3.14638e-51	0.106444	0.321	0.242	7.84329e-47	NO
1188	HMGA1	3.21309e-51	-0.328619	0.373	0.366	8.00959e-47	DOWN
1189	MED31	3.2248e-51	-0.158497	0.183	0.145	8.03878e-47	NO
1190	LMBR1L	3.35087e-51	0.19949	0.142	0.09	8.35304e-47	NO
1191	NFKB1	3.63296e-51	0.193135	0.788	0.666	9.05624e-47	NO
1192	JAK3	3.8388e-51	0.192693	0.36	0.264	9.56936e-47	NO
1193	LRRFIP2	4.57214e-51	0.142128	0.194	0.132	1.13974e-46	NO
1194	PPP2R5E	4.78248e-51	0.205825	0.252	0.173	1.19218e-46	NO
1195	RAB22A	5.10898e-51	0.321591	0.243	0.157	1.27357e-46	UP
1196	DENND4C	5.20332e-51	0.106201	0.241	0.173	1.29708e-46	NO
1197	BMERB1	6.17662e-51	0.911863	0.153	0.068	1.53971e-46	UP
1198	CDC73	6.60788e-51	0.130731	0.32	0.238	1.64721e-46	NO
1199	PTPRC	6.74008e-51	0.209631	0.956	0.888	1.68017e-46	NO
1200	KIF13B	7.65425e-51	0.154478	0.199	0.136	1.90805e-46	NO
1201	BCAP29	8.23989e-51	0.3667	0.204	0.125	2.05404e-46	UP
1202	PIK3R5	8.3778e-51	0.127188	0.268	0.193	2.08842e-46	NO
1203	ZNRD2	8.8869e-51	-0.148726	0.235	0.194	2.21533e-46	NO
1204	PIGX	9.28767e-51	0.170163	0.242	0.166	2.31523e-46	NO
1205	MKLN1	9.43554e-51	0.148227	0.328	0.242	2.35209e-46	NO
1206	CAND1	1.01026e-50	0.184805	0.26	0.181	2.51837e-46	NO
1207	NSD1	1.17994e-50	0.187701	0.3	0.213	2.94135e-46	NO
1208	RPL7L1	1.30242e-50	0.152649	0.281	0.204	3.24666e-46	NO
1209	TMX4	1.306e-50	0.275312	0.241	0.16	3.25558e-46	NO
1210	KMT2E-AS1	1.43292e-50	0.14593	0.109	0.067	3.57199e-46	NO
1211	MIR4435-2HG	1.51388e-50	-0.134271	0.269	0.223	3.77381e-46	NO
1212	SFXN1	1.67982e-50	-0.205338	0.345	0.306	4.18746e-46	NO
1213	WNK1	1.87683e-50	0.221587	0.381	0.278	4.67857e-46	NO
1214	VRK2	1.93202e-50	0.343528	0.156	0.092	4.81614e-46	UP
1215	RPL10	1.99321e-50	-0.168782	0.999	1	4.96867e-46	NO
1216	ZCCHC2	2.00953e-50	0.444622	0.216	0.128	5.00936e-46	UP
1217	TENT5C	2.03963e-50	0.176754	0.182	0.124	5.08439e-46	NO
1218	JMJD1C	2.24016e-50	0.170298	0.392	0.294	5.58428e-46	NO
1219	EMG1	2.75591e-50	-0.135327	0.226	0.185	6.86993e-46	NO
1220	C6orf89	2.83682e-50	0.237628	0.197	0.129	7.07162e-46	NO
1221	COA3	2.91133e-50	-0.136195	0.287	0.244	7.25738e-46	NO
1222	KLRB1	3.0998e-50	0.47232	0.26	0.156	7.72719e-46	UP
1223	MRPL13	3.19876e-50	-0.130326	0.246	0.202	7.97386e-46	NO
1224	MAML2	3.49309e-50	0.232441	0.463	0.345	8.70757e-46	NO
1225	AC093865.1	3.74858e-50	0.357831	0.336	0.226	9.34445e-46	UP
1226	MORC3	4.10057e-50	0.130722	0.267	0.192	1.02219e-45	NO
1227	CAMTA1	4.19238e-50	-0.235424	0.303	0.273	1.04508e-45	NO
1228	INPP5F	4.2669e-50	0.719642	0.139	0.064	1.06365e-45	UP
1229	IFI6	4.34379e-50	0.355124	0.243	0.15	1.08282e-45	UP
1230	ZDHHC14	4.43331e-50	0.146283	0.188	0.128	1.10513e-45	NO
1231	GNA13	4.65746e-50	0.365383	0.288	0.188	1.16101e-45	UP
1232	FAM162A	4.75621e-50	-0.201212	0.43	0.381	1.18563e-45	NO
1233	COA4	5.0507e-50	-0.149924	0.285	0.244	1.25904e-45	NO
1234	SRSF1	5.86597e-50	0.150941	0.324	0.238	1.46227e-45	NO
1235	HEBP2	5.98893e-50	0.403332	0.175	0.101	1.49292e-45	UP
1236	BMI1	6.13279e-50	0.353849	0.228	0.142	1.52878e-45	UP
1237	NCOA3	6.38557e-50	0.322794	0.325	0.223	1.59179e-45	UP
1238	PICALM	6.41742e-50	0.260078	0.327	0.229	1.59973e-45	NO
1239	HPRT1	6.77915e-50	-0.119181	0.312	0.266	1.68991e-45	NO
1240	ARMCX3	7.00492e-50	0.193518	0.202	0.135	1.74619e-45	NO
1241	ENTPD1	7.88629e-50	1.64492	0.102	0.032	1.96589e-45	UP
1242	ABCC1	7.90292e-50	0.155506	0.291	0.211	1.97004e-45	NO
1243	CHD2	8.42168e-50	0.136404	0.359	0.271	2.09936e-45	NO
1244	MAP3K8	9.05233e-50	0.146057	0.265	0.189	2.25656e-45	NO
1245	BCL2	9.27936e-50	0.196389	0.401	0.295	2.31316e-45	NO
1246	ANXA5	9.2975e-50	-0.176218	0.247	0.204	2.31768e-45	NO
1247	DYRK1B	1.02043e-49	0.310191	0.129	0.077	2.54373e-45	UP
1248	RASGEF1A	1.03282e-49	0.3884	0.124	0.069	2.57461e-45	UP
1249	EMB	1.07955e-49	0.134723	0.246	0.174	2.6911e-45	NO
1250	LNPEP	1.08634e-49	0.1492	0.36	0.269	2.70802e-45	NO
1251	SERINC1	1.14509e-49	0.111614	0.383	0.296	2.85449e-45	NO
1252	PTBP3	1.15989e-49	0.300378	0.334	0.232	2.89136e-45	UP
1253	ARFGEF1	1.29433e-49	0.244202	0.291	0.199	3.2265e-45	NO
1254	GPD2	1.31315e-49	1.05353	0.129	0.053	3.27342e-45	UP
1255	DDB2	1.42984e-49	0.381584	0.212	0.13	3.56431e-45	UP
1256	MOSPD3	1.53461e-49	0.121069	0.158	0.105	3.82547e-45	NO
1257	UBE2V2	1.54914e-49	-0.151748	0.244	0.204	3.86169e-45	NO
1258	THUMPD1	1.55744e-49	0.233183	0.256	0.173	3.88239e-45	NO
1259	METTL9	1.64465e-49	0.154121	0.337	0.249	4.09977e-45	NO
1260	MYO1G	1.77131e-49	0.19651	0.308	0.216	4.41553e-45	NO
1261	STARD7	1.91872e-49	0.274317	0.376	0.267	4.78297e-45	NO
1262	MYCBP2	2.04944e-49	0.108771	0.442	0.346	5.10885e-45	NO
1263	MGAT4B	2.27309e-49	0.128032	0.191	0.131	5.66635e-45	NO
1264	SLC2A4RG	2.68438e-49	0.1911	0.124	0.08	6.69162e-45	NO
1265	EED	2.84209e-49	0.176777	0.175	0.113	7.08475e-45	NO
1266	SNRNP200	3.01306e-49	0.174212	0.367	0.273	7.51095e-45	NO
1267	SAFB	3.08445e-49	0.210022	0.339	0.244	7.68891e-45	NO
1268	ZNFX1	3.54898e-49	0.346498	0.306	0.204	8.84689e-45	UP
1269	RPS14	3.64479e-49	-0.172583	0.999	0.999	9.08572e-45	NO
1270	FBXW11	3.95996e-49	0.350792	0.227	0.143	9.8714e-45	UP
1271	VPS72	4.01021e-49	-0.165911	0.204	0.169	9.99665e-45	NO
1272	AGO2	4.43517e-49	0.23582	0.356	0.255	1.1056e-44	NO
1273	AC092821.3	4.49864e-49	0.407667	0.423	0.298	1.12142e-44	UP
1274	DUT	4.50263e-49	0.155457	0.333	0.244	1.12242e-44	NO
1275	C7orf50	4.93987e-49	-0.205243	0.165	0.133	1.23141e-44	NO
1276	TVP23B	5.48988e-49	0.29369	0.181	0.113	1.36852e-44	NO
1277	SPCS3	5.6134e-49	0.128227	0.365	0.277	1.39931e-44	NO
1278	GLCCI1	5.76776e-49	0.391976	0.436	0.31	1.43779e-44	UP
1279	RNF13	6.07302e-49	0.150841	0.235	0.165	1.51388e-44	NO
1280	MLLT3	6.16031e-49	0.259868	0.332	0.235	1.53564e-44	NO
1281	INPP5D	6.25386e-49	0.233749	0.227	0.154	1.55896e-44	NO
1282	TOR1AIP1	6.46257e-49	0.100606	0.23	0.165	1.61099e-44	NO
1283	UBE2H	6.61628e-49	0.352121	0.206	0.128	1.64931e-44	UP
1284	INTS11	6.91824e-49	-0.129419	0.288	0.244	1.72458e-44	NO
1285	SEC63	7.22216e-49	0.100942	0.264	0.191	1.80034e-44	NO
1286	NFATC3	8.47124e-49	0.19592	0.336	0.245	2.11171e-44	NO
1287	PKN1	8.65786e-49	0.102436	0.289	0.215	2.15823e-44	NO
1288	ATXN2L	9.69211e-49	0.24925	0.333	0.236	2.41605e-44	NO
1289	BABAM2	1.02285e-48	0.175194	0.295	0.212	2.54975e-44	NO
1290	SNHG25	1.05534e-48	0.108194	0.213	0.149	2.63075e-44	NO
1291	EEF1B2	1.09335e-48	-0.221821	0.906	0.892	2.72551e-44	NO
1292	SETBP1	1.11071e-48	0.290568	0.154	0.095	2.76879e-44	NO
1293	NSF	1.22123e-48	0.345425	0.283	0.187	3.04428e-44	UP
1294	USP24	1.30076e-48	0.24895	0.279	0.193	3.24253e-44	NO
1295	STX4	1.31012e-48	0.171578	0.282	0.201	3.26587e-44	NO
1296	SCNM1	1.44743e-48	-0.17727	0.22	0.184	3.60815e-44	NO
1297	USP33	1.71506e-48	0.212224	0.277	0.193	4.27531e-44	NO
1298	ACP5	1.77719e-48	0.854311	0.151	0.07	4.43018e-44	UP
1299	PRF1	1.82502e-48	0.416201	0.825	0.723	4.54941e-44	UP
1300	CREBL2	1.97516e-48	0.466381	0.131	0.071	4.92369e-44	UP
1301	PCMTD1	2.01175e-48	0.175044	0.285	0.206	5.01489e-44	NO
1302	GBP4	2.0208e-48	0.239864	0.419	0.311	5.03745e-44	NO
1303	PIK3CG	2.0264e-48	0.271275	0.229	0.151	5.05142e-44	NO
1304	PIM3	2.03143e-48	-0.127604	0.421	0.361	5.06395e-44	NO
1305	ID2	2.06677e-48	0.302062	0.547	0.416	5.15204e-44	UP
1306	SEC14L1	2.07069e-48	0.28351	0.243	0.159	5.16183e-44	NO
1307	DDX5	2.18064e-48	0.10426	0.941	0.859	5.4359e-44	NO
1308	TCAF2	2.21097e-48	0.517336	0.372	0.248	5.5115e-44	UP
1309	PPP1CB	2.38629e-48	0.185084	0.312	0.225	5.94855e-44	NO
1310	HSD17B10	2.53465e-48	-0.121095	0.265	0.222	6.31839e-44	NO
1311	SMARCA2	2.54443e-48	0.113365	0.258	0.19	6.34275e-44	NO
1312	FAM160B1	2.72166e-48	0.108421	0.152	0.103	6.78456e-44	NO
1313	GYG1	2.88008e-48	0.21488	0.188	0.123	7.17947e-44	NO
1314	EPSTI1	2.92214e-48	0.652046	0.22	0.123	7.28432e-44	UP
1315	TSPAN17	3.41923e-48	-0.341457	0.184	0.167	8.52345e-44	DOWN
1316	MRPS12	4.06497e-48	-0.118959	0.303	0.262	1.01332e-43	NO
1317	FKBP11	4.1416e-48	0.321502	0.323	0.222	1.03242e-43	UP
1318	HECTD1	4.16548e-48	0.150156	0.274	0.198	1.03837e-43	NO
1319	PFKFB3	4.27794e-48	0.19366	0.38	0.279	1.0664e-43	NO
1320	GPI	4.41144e-48	-0.145825	0.734	0.668	1.09968e-43	NO
1321	CTSB	4.42142e-48	-0.24772	0.192	0.168	1.10217e-43	NO
1322	FADS3	4.4284e-48	0.265117	0.122	0.073	1.10391e-43	NO
1323	EMP3	5.09366e-48	-0.222112	0.86	0.829	1.26975e-43	NO
1324	SPAG9	6.47718e-48	0.359279	0.2	0.125	1.61463e-43	UP
1325	ERVK3-1	6.6029e-48	-0.167689	0.251	0.215	1.64597e-43	NO
1326	RNFT1	8.13384e-48	0.291385	0.204	0.131	2.0276e-43	NO
1327	ZDHHC12	8.44639e-48	0.134367	0.182	0.124	2.10552e-43	NO
1328	CCDC28A	8.49473e-48	-0.177928	0.177	0.147	2.11757e-43	NO
1329	CTSA	9.83662e-48	0.200778	0.256	0.178	2.45207e-43	NO
1330	LSM4	1.00409e-47	-0.150062	0.365	0.323	2.503e-43	NO
1331	SPG21	1.16604e-47	0.191688	0.285	0.203	2.9067e-43	NO
1332	PNRC2	1.23203e-47	0.201974	0.37	0.273	3.0712e-43	NO
1333	FLI1	1.24097e-47	0.287051	0.236	0.157	3.09348e-43	NO
1334	WRNIP1	1.26867e-47	0.113448	0.226	0.162	3.16255e-43	NO
1335	GTF3C1	1.45372e-47	0.149684	0.345	0.255	3.62383e-43	NO
1336	DR1	1.49737e-47	0.124853	0.305	0.228	3.73265e-43	NO
1337	CERS4	1.54331e-47	0.364858	0.178	0.106	3.84716e-43	UP
1338	SYT11	1.64218e-47	0.204047	0.213	0.146	4.09362e-43	NO
1339	HGS	1.7836e-47	0.124996	0.275	0.201	4.44615e-43	NO
1340	CASP4	1.79619e-47	-0.158073	0.218	0.183	4.47754e-43	NO
1341	FAM177A1	1.99512e-47	0.161589	0.282	0.202	4.97344e-43	NO
1342	MIA2	2.27623e-47	0.110626	0.215	0.154	5.67418e-43	NO
1343	OSBPL3	2.33046e-47	0.54878	0.173	0.094	5.80938e-43	UP
1344	SPAG1	2.40418e-47	0.459064	0.125	0.068	5.99315e-43	UP
1345	CCDC130	2.52268e-47	0.172207	0.218	0.149	6.28854e-43	NO
1346	SDF2L1	2.7375e-47	-0.163317	0.315	0.27	6.82404e-43	NO
1347	RNPEP	2.86895e-47	0.220977	0.156	0.099	7.15172e-43	NO
1348	CAB39	3.14151e-47	0.19146	0.288	0.205	7.83116e-43	NO
1349	DYNC1H1	3.42634e-47	0.219995	0.364	0.266	8.54119e-43	NO
1350	MKRN1	3.58556e-47	0.260546	0.224	0.149	8.93809e-43	NO
1351	TRAPPC2L	3.59991e-47	-0.247885	0.227	0.2	8.97386e-43	NO
1352	JUN	3.63037e-47	-0.216045	0.517	0.464	9.04978e-43	NO
1353	SNX20	3.63048e-47	0.241578	0.165	0.108	9.05005e-43	NO
1354	PDE4A	3.68675e-47	0.734779	0.163	0.082	9.19032e-43	UP
1355	DUSP10	4.67798e-47	0.296151	0.225	0.148	1.16613e-42	NO
1356	MYO1F	4.9673e-47	0.101445	0.211	0.154	1.23825e-42	NO
1357	DDRGK1	5.28327e-47	0.129105	0.274	0.2	1.31701e-42	NO
1358	BAZ1B	5.33599e-47	0.164204	0.311	0.228	1.33015e-42	NO
1359	COMMD8	5.44303e-47	0.148494	0.194	0.132	1.35684e-42	NO
1360	MOB3A	5.54213e-47	0.114624	0.246	0.178	1.38154e-42	NO
1361	CTBS	5.59964e-47	0.217658	0.154	0.098	1.39588e-42	NO
1362	TMEM134	5.83607e-47	-0.162368	0.222	0.186	1.45482e-42	NO
1363	WARS	6.11509e-47	0.419004	0.448	0.321	1.52437e-42	UP
1364	MALT1	6.33728e-47	0.429216	0.23	0.142	1.57976e-42	UP
1365	GABPB1	6.37682e-47	0.254127	0.265	0.18	1.58961e-42	NO
1366	CCS	6.60679e-47	0.168171	0.222	0.154	1.64694e-42	NO
1367	CSNK2A1	6.63722e-47	0.188806	0.291	0.208	1.65453e-42	NO
1368	MAT2A	7.02495e-47	0.103272	0.32	0.243	1.75118e-42	NO
1369	NDUFA10	7.32475e-47	-0.115056	0.273	0.23	1.82591e-42	NO
1370	ANXA4	7.48256e-47	0.221718	0.104	0.063	1.86525e-42	NO
1371	TBC1D2B	8.46719e-47	0.256362	0.215	0.144	2.1107e-42	NO
1372	SPEN	8.53602e-47	0.175387	0.393	0.297	2.12786e-42	NO
1373	BCCIP	8.89616e-47	-0.167176	0.306	0.27	2.21764e-42	NO
1374	FXR1	9.5856e-47	0.162594	0.31	0.226	2.3895e-42	NO
1375	NCOA7	1.01418e-46	0.223843	0.289	0.203	2.52815e-42	NO
1376	PRDM2	1.05967e-46	0.131888	0.265	0.194	2.64156e-42	NO
1377	HSF1	1.28949e-46	0.176045	0.248	0.174	3.21445e-42	NO
1378	BECN1	1.34035e-46	0.108914	0.261	0.191	3.34122e-42	NO
1379	SNRNP35	1.34611e-46	-0.157013	0.222	0.186	3.35558e-42	NO
1380	SP110	1.35501e-46	0.148398	0.334	0.25	3.37777e-42	NO
1381	JARID2	1.41869e-46	0.431458	0.33	0.218	3.53651e-42	UP
1382	TRBJ2-3	1.52112e-46	0.636364	0.126	0.061	3.79184e-42	UP
1383	VPS26C	1.57218e-46	0.168088	0.182	0.124	3.91914e-42	NO
1384	CHST11	1.63654e-46	0.116859	0.325	0.245	4.07956e-42	NO
1385	CLTC	1.65745e-46	0.143014	0.314	0.232	4.13169e-42	NO
1386	URM1	1.65833e-46	-0.12469	0.265	0.224	4.13388e-42	NO
1387	SGCD	1.68239e-46	0.40276	0.155	0.088	4.19385e-42	UP
1388	TNFRSF4	1.71719e-46	-0.262743	0.474	0.427	4.28061e-42	NO
1389	UTY	1.87845e-46	0.910946	0.11	0.046	4.68261e-42	UP
1390	CCDC82	1.87868e-46	0.178128	0.234	0.162	4.68318e-42	NO
1391	CAPN7	2.01917e-46	0.159215	0.21	0.146	5.0334e-42	NO
1392	TRADD	2.14838e-46	0.115911	0.239	0.172	5.35548e-42	NO
1393	ATP11B	2.15156e-46	0.167726	0.286	0.207	5.36341e-42	NO
1394	TGOLN2	2.17559e-46	0.154109	0.322	0.239	5.4233e-42	NO
1395	OTUD4	2.55247e-46	0.178824	0.282	0.202	6.3628e-42	NO
1396	NPTN	2.56878e-46	0.258086	0.248	0.169	6.40346e-42	NO
1397	SNHG8	2.87207e-46	-0.285588	0.326	0.311	7.1595e-42	NO
1398	ERGIC2	2.95371e-46	-0.169156	0.232	0.198	7.363e-42	NO
1399	SMIM7	3.10239e-46	-0.155186	0.222	0.185	7.73363e-42	NO
1400	INPP4A	3.19766e-46	0.356958	0.21	0.134	7.97113e-42	UP
1401	TRGV10	3.25222e-46	1.0266	0.166	0.077	8.10714e-42	UP
1402	UBE2Q2	3.44765e-46	0.434753	0.191	0.115	8.59431e-42	UP
1403	TUT7	3.50715e-46	0.337702	0.241	0.157	8.74262e-42	UP
1404	ARAP1	3.54873e-46	0.216758	0.175	0.115	8.84628e-42	NO
1405	CX3CR1	3.57261e-46	0.699938	0.128	0.063	8.90581e-42	UP
1406	PHF20L1	3.87899e-46	0.20574	0.259	0.18	9.66956e-42	NO
1407	S100PBP	4.20354e-46	0.18128	0.281	0.203	1.04786e-41	NO
1408	DNAJC3	4.23345e-46	0.169962	0.281	0.201	1.05531e-41	NO
1409	HECA	4.47199e-46	0.444552	0.146	0.083	1.11478e-41	UP
1410	VAV3	4.59368e-46	0.102647	0.204	0.144	1.14511e-41	NO
1411	TM9SF3	4.6833e-46	0.4164	0.268	0.171	1.16745e-41	UP
1412	TMEM165	4.93865e-46	0.244563	0.274	0.19	1.23111e-41	NO
1413	HGSNAT	4.9997e-46	0.257092	0.196	0.129	1.24633e-41	NO
1414	APLP2	5.00935e-46	0.278315	0.17	0.106	1.24873e-41	NO
1415	TRPM7	5.42145e-46	0.161053	0.276	0.198	1.35146e-41	NO
1416	CENPT	5.84588e-46	0.109157	0.181	0.125	1.45726e-41	NO
1417	CLIC3	7.04536e-46	-0.243869	0.285	0.249	1.75627e-41	NO
1418	BCL2L11	7.06011e-46	0.308309	0.372	0.263	1.75994e-41	UP
1419	ACAT1	7.20441e-46	0.397385	0.149	0.086	1.79592e-41	UP
1420	LUC7L	7.65785e-46	0.119727	0.236	0.17	1.90895e-41	NO
1421	BTG3	8.14792e-46	0.177201	0.216	0.15	2.03111e-41	NO
1422	RABIF	8.91045e-46	-0.217974	0.202	0.173	2.2212e-41	NO
1423	RNF38	9.12156e-46	0.323994	0.222	0.143	2.27382e-41	UP
1424	GPR68	9.3652e-46	-0.136354	0.19	0.153	2.33456e-41	NO
1425	GLUL	9.58064e-46	0.196343	0.196	0.132	2.38826e-41	NO
1426	HLA-DQA1	1.08432e-45	0.765688	0.133	0.062	2.70298e-41	UP
1427	TM2D3	1.18319e-45	0.214804	0.208	0.141	2.94947e-41	NO
1428	TXNIP	1.19313e-45	-0.11304	0.38	0.329	2.97423e-41	NO
1429	RGS1	1.35274e-45	0.263914	0.196	0.126	3.3721e-41	NO
1430	BIRC2	1.41654e-45	0.132183	0.338	0.255	3.53116e-41	NO
1431	C4orf3	1.51998e-45	-0.119505	0.739	0.671	3.789e-41	NO
1432	QKI	1.54174e-45	0.147415	0.26	0.189	3.84326e-41	NO
1433	CLSTN3	1.54724e-45	0.342483	0.157	0.095	3.85697e-41	UP
1434	RABGEF1	1.55217e-45	0.436379	0.197	0.118	3.86924e-41	UP
1435	JOSD1	1.5741e-45	0.330212	0.197	0.124	3.92392e-41	UP
1436	TSG101	1.60925e-45	-0.128154	0.234	0.194	4.01153e-41	NO
1437	FAM13B	1.69982e-45	0.349229	0.279	0.185	4.23731e-41	UP
1438	DENND10	1.79014e-45	0.364075	0.109	0.06	4.46247e-41	UP
1439	DNAAF2	1.82646e-45	-0.13334	0.207	0.169	4.55301e-41	NO
1440	KRCC1	1.94736e-45	0.10691	0.246	0.179	4.85438e-41	NO
1441	DYNLT3	2.1071e-45	0.179038	0.154	0.101	5.25259e-41	NO
1442	S100A4	2.1352e-45	0.237566	0.597	0.473	5.32264e-41	NO
1443	PIK3IP1	2.47409e-45	-0.104826	0.29	0.244	6.16742e-41	NO
1444	NKTR	2.96126e-45	0.167865	0.304	0.223	7.38183e-41	NO
1445	PPP4R3B	3.72037e-45	0.158236	0.298	0.217	9.27414e-41	NO
1446	PFDN4	3.79965e-45	-0.169924	0.205	0.169	9.47178e-41	NO
1447	EFCAB14	4.03545e-45	0.203356	0.267	0.189	1.00596e-40	NO
1448	BDP1	4.03736e-45	0.123765	0.35	0.265	1.00643e-40	NO
1449	BTAF1	4.33345e-45	0.233045	0.256	0.177	1.08024e-40	NO
1450	FAM117A	4.44603e-45	0.109207	0.181	0.128	1.10831e-40	NO
1451	OTULINL	4.8905e-45	-0.129579	0.113	0.086	1.2191e-40	NO
1452	ARHGAP30	4.92287e-45	0.201037	0.321	0.233	1.22717e-40	NO
1453	UBE2Z	5.29777e-45	0.10214	0.338	0.258	1.32063e-40	NO
1454	TMEM30A	5.33725e-45	0.246815	0.234	0.156	1.33047e-40	NO
1455	KIZ	5.74285e-45	0.122903	0.13	0.088	1.43158e-40	NO
1456	RPL24	6.05546e-45	-0.171041	0.981	0.963	1.5095e-40	NO
1457	NAB2	7.42024e-45	0.201594	0.226	0.154	1.84972e-40	NO
1458	RAF1	7.52207e-45	0.273305	0.209	0.136	1.8751e-40	NO
1459	NMT1	7.91636e-45	0.138924	0.231	0.165	1.97339e-40	NO
1460	PPP2R5A	8.29851e-45	0.248265	0.291	0.204	2.06865e-40	NO
1461	CDK11B	8.3974e-45	0.104264	0.263	0.194	2.0933e-40	NO
1462	SNAP23	8.88869e-45	0.11136	0.244	0.179	2.21577e-40	NO
1463	BICRAL	9.43536e-45	0.371372	0.167	0.101	2.35205e-40	UP
1464	HDDC2	9.74581e-45	-0.241547	0.308	0.284	2.42944e-40	NO
1465	ATG16L2	9.93752e-45	0.126406	0.167	0.115	2.47723e-40	NO
1466	CRIP1	1.01843e-44	0.227404	0.578	0.456	2.53873e-40	NO
1467	TRIP12	1.04995e-44	0.149647	0.322	0.241	2.61732e-40	NO
1468	PDHB	1.08074e-44	-0.109523	0.245	0.202	2.69406e-40	NO
1469	CYP51A1	1.11407e-44	0.412177	0.278	0.181	2.77716e-40	UP
1470	SMARCC2	1.17851e-44	0.107349	0.323	0.248	2.93778e-40	NO
1471	NAMPT	1.19577e-44	0.248331	0.3	0.211	2.9808e-40	NO
1472	GFOD1	1.32725e-44	0.42845	0.15	0.085	3.30857e-40	UP
1473	WBP1	1.33348e-44	-0.201733	0.185	0.156	3.3241e-40	NO
1474	HLA-DRA	1.47371e-44	1.13359	0.115	0.046	3.67366e-40	UP
1475	NACC1	1.55129e-44	0.521112	0.161	0.088	3.86705e-40	UP
1476	USB1	1.56362e-44	0.209033	0.179	0.118	3.89779e-40	NO
1477	STK39	1.80073e-44	0.229995	0.263	0.184	4.48886e-40	NO
1478	EVI2A	1.94241e-44	0.296768	0.251	0.169	4.84203e-40	NO
1479	CENPX	1.95639e-44	-0.193257	0.212	0.179	4.8769e-40	NO
1480	CPSF6	2.01222e-44	0.117127	0.298	0.224	5.01607e-40	NO
1481	AHSA1	2.14237e-44	-0.11113	0.288	0.245	5.3405e-40	NO
1482	TNFSF14	2.1583e-44	0.103384	0.269	0.193	5.3802e-40	NO
1483	EHD4	2.2218e-44	0.300832	0.152	0.093	5.53851e-40	UP
1484	MYO6	2.48805e-44	0.422756	0.116	0.065	6.20221e-40	UP
1485	GK5	2.49141e-44	0.236768	0.176	0.117	6.2106e-40	NO
1486	PARP14	2.50924e-44	0.341297	0.302	0.206	6.25503e-40	UP
1487	DDX50	2.57143e-44	0.100563	0.257	0.191	6.41007e-40	NO
1488	2024-03-07	2.60324e-44	0.223334	0.288	0.205	6.48934e-40	NO
1489	DIAPH1	2.85956e-44	0.112545	0.32	0.242	7.1283e-40	NO
1490	SFI1	2.94257e-44	0.311827	0.251	0.167	7.33525e-40	UP
1491	CAPN1	3.52417e-44	0.137189	0.203	0.144	8.78504e-40	NO
1492	FAU	3.69264e-44	-0.195041	0.998	0.997	9.205e-40	NO
1493	FARSA	3.86248e-44	-0.119526	0.284	0.245	9.62839e-40	NO
1494	RFTN1	3.91618e-44	0.182745	0.405	0.309	9.76226e-40	NO
1495	PTPRE	4.01457e-44	0.49507	0.2	0.118	1.00075e-39	UP
1496	MRPL11	4.63967e-44	-0.175166	0.265	0.232	1.15658e-39	NO
1497	FBXL5	4.98112e-44	0.354283	0.21	0.133	1.24169e-39	UP
1498	RAB24	5.26132e-44	0.157737	0.177	0.12	1.31154e-39	NO
1499	DPY19L1	5.66925e-44	0.502277	0.145	0.081	1.41323e-39	UP
1500	CTSW	5.68561e-44	-0.319063	0.491	0.482	1.41731e-39	DOWN
1501	CTCF	5.96091e-44	0.105537	0.309	0.234	1.48594e-39	NO
1502	MARK3	6.61887e-44	0.100566	0.257	0.191	1.64995e-39	NO
1503	CYSTM1	7.53929e-44	0.30972	0.215	0.139	1.87939e-39	UP
1504	CREBRF	7.85931e-44	0.107688	0.191	0.136	1.95917e-39	NO
1505	RNF10	8.34385e-44	0.177275	0.267	0.192	2.07996e-39	NO
1506	NELFCD	8.42639e-44	0.176006	0.26	0.186	2.10053e-39	NO
1507	SS18	8.54143e-44	0.261724	0.261	0.179	2.12921e-39	NO
1508	USF1	9.92865e-44	-0.212118	0.158	0.132	2.47502e-39	NO
1509	AGFG1	1.00418e-43	0.150828	0.264	0.192	2.50323e-39	NO
1510	SETD2	1.08491e-43	0.133334	0.349	0.265	2.70445e-39	NO
1511	PPP3R1	1.09567e-43	0.10446	0.282	0.213	2.73128e-39	NO
1512	UBL3	1.10931e-43	0.242341	0.207	0.139	2.76529e-39	NO
1513	NDUFB5	1.20348e-43	-0.183643	0.215	0.181	3.00003e-39	NO
1514	PLPBP	1.22764e-43	0.171051	0.171	0.113	3.06026e-39	NO
1515	MAP3K3	1.32886e-43	0.281905	0.13	0.078	3.31258e-39	NO
1516	CCDC91	1.37336e-43	0.238076	0.29	0.204	3.4235e-39	NO
1517	STMN1	1.42948e-43	-0.321848	0.25	0.234	3.5634e-39	DOWN
1518	LPP	1.47993e-43	0.448369	0.191	0.113	3.68916e-39	UP
1519	OGT	1.5511e-43	-0.100778	0.363	0.313	3.86659e-39	NO
1520	CTSZ	1.61418e-43	0.363139	0.181	0.111	4.02382e-39	UP
1521	ITPK1	1.64922e-43	0.3099	0.179	0.113	4.11117e-39	UP
1522	PLSCR3	1.76437e-43	-0.106733	0.219	0.18	4.39822e-39	NO
1523	LZIC	2.04048e-43	0.260561	0.174	0.111	5.08652e-39	NO
1524	MRPL21	2.27526e-43	-0.179086	0.249	0.217	5.67177e-39	NO
1525	RIOK3	2.35301e-43	0.215092	0.287	0.203	5.86559e-39	NO
1526	PHF20	2.37782e-43	0.106017	0.29	0.218	5.92742e-39	NO
1527	PFKP	2.49963e-43	0.182457	0.319	0.231	6.23109e-39	NO
1528	PFDN6	2.60961e-43	-0.103545	0.272	0.232	6.50523e-39	NO
1529	AC243960.1	2.69297e-43	0.107401	0.193	0.137	6.71305e-39	NO
1530	CBX4	2.79067e-43	0.333024	0.129	0.077	6.95658e-39	UP
1531	LRMP	2.84402e-43	0.287592	0.211	0.138	7.08958e-39	NO
1532	CST7	3.14664e-43	0.244618	0.886	0.811	7.84395e-39	NO
1533	INPP5K	3.21362e-43	0.148816	0.155	0.105	8.01092e-39	NO
1534	BORCS7	3.39611e-43	0.157774	0.229	0.161	8.46582e-39	NO
1535	TARSL2	3.44766e-43	0.183904	0.162	0.108	8.59434e-39	NO
1536	ARHGEF2	3.59544e-43	0.152984	0.258	0.188	8.96272e-39	NO
1537	TBC1D17	3.91428e-43	0.118849	0.169	0.117	9.75752e-39	NO
1538	GPX4	4.09177e-43	-0.256567	0.886	0.856	1.02e-38	NO
1539	TLK1	4.24169e-43	0.164811	0.284	0.206	1.05737e-38	NO
1540	UROD	4.3176e-43	-0.130759	0.177	0.143	1.07629e-38	NO
1541	AUH	4.50036e-43	0.113896	0.173	0.121	1.12185e-38	NO
1542	PNN	4.50634e-43	0.120353	0.366	0.283	1.12334e-38	NO
1543	LGALS3	4.72365e-43	-0.168821	0.142	0.115	1.17751e-38	NO
1544	DBF4	4.74152e-43	0.33707	0.188	0.117	1.18197e-38	UP
1545	RPL10A	4.78826e-43	-0.122616	0.961	0.927	1.19362e-38	NO
1546	RABEP1	4.79018e-43	0.178662	0.279	0.202	1.1941e-38	NO
1547	GSK3B	4.92178e-43	0.250571	0.289	0.205	1.2269e-38	NO
1548	SRM	5.25168e-43	-0.289454	0.352	0.339	1.30914e-38	NO
1549	ZNRF2	5.38705e-43	0.120778	0.23	0.168	1.34288e-38	NO
1550	USO1	5.41713e-43	0.245775	0.259	0.179	1.35038e-38	NO
1551	LYAR	5.44831e-43	-0.410494	0.222	0.215	1.35815e-38	DOWN
1552	CUTC	5.47653e-43	-0.193795	0.194	0.164	1.36519e-38	NO
1553	ATE1	5.68063e-43	0.161632	0.216	0.151	1.41607e-38	NO
1554	IL15RA	5.69843e-43	0.354829	0.142	0.084	1.4205e-38	UP
1555	ZDHHC24	5.73406e-43	0.219565	0.17	0.112	1.42939e-38	NO
1556	RNF216	5.89295e-43	0.149519	0.266	0.195	1.46899e-38	NO
1557	TTC38	6.19216e-43	0.410289	0.113	0.063	1.54358e-38	UP
1558	RPL7A	6.43313e-43	-0.182627	0.999	0.997	1.60365e-38	NO
1559	LIPA	6.46496e-43	0.19125	0.149	0.097	1.61158e-38	NO
1560	U2AF1L5	6.59982e-43	0.124263	0.131	0.089	1.6452e-38	NO
1561	TNKS2	6.81997e-43	0.171492	0.28	0.204	1.70008e-38	NO
1562	BAG6	7.28142e-43	0.191605	0.282	0.204	1.81511e-38	NO
1563	TDP1	7.73882e-43	0.22045	0.177	0.116	1.92913e-38	NO
1564	PTPN6	7.99132e-43	0.19593	0.442	0.336	1.99208e-38	NO
1565	PFKL	9.4977e-43	0.109221	0.266	0.198	2.36759e-38	NO
1566	CFAP298	1.0974e-42	-0.118154	0.219	0.181	2.73561e-38	NO
1567	DGCR6L	1.11809e-42	-0.138837	0.183	0.15	2.78718e-38	NO
1568	RPS13	1.15438e-42	-0.193771	0.998	0.997	2.87764e-38	NO
1569	GLB1	1.22398e-42	0.239297	0.132	0.083	3.05114e-38	NO
1570	KIAA2026	1.24867e-42	0.264312	0.229	0.155	3.11269e-38	NO
1571	STAU1	1.254e-42	0.105728	0.289	0.218	3.12597e-38	NO
1572	SLC44A2	1.25825e-42	0.311716	0.258	0.174	3.13657e-38	UP
1573	PIK3AP1	1.26703e-42	0.460005	0.165	0.096	3.15844e-38	UP
1574	PCBD1	1.27357e-42	-0.139992	0.138	0.109	3.17475e-38	NO
1575	CTNNB1	1.37903e-42	0.208982	0.332	0.243	3.43765e-38	NO
1576	MAP2K4	1.42199e-42	0.231147	0.203	0.136	3.54473e-38	NO
1577	ELF2	1.47553e-42	0.16529	0.305	0.225	3.67821e-38	NO
1578	SLC25A38	1.51005e-42	-0.104311	0.198	0.159	3.76426e-38	NO
1579	MAP3K4	1.54518e-42	0.271133	0.204	0.134	3.85182e-38	NO
1580	ZFC3H1	1.79796e-42	0.260883	0.278	0.193	4.48195e-38	NO
1581	DGKD	1.80477e-42	0.614361	0.167	0.09	4.49893e-38	UP
1582	HDGF	2.02972e-42	0.126539	0.34	0.262	5.05968e-38	NO
1583	CUEDC2	2.15579e-42	-0.16669	0.248	0.215	5.37396e-38	NO
1584	CZIB	2.37285e-42	-0.136557	0.181	0.145	5.91504e-38	NO
1585	SECISBP2L	2.42225e-42	0.173248	0.268	0.195	6.0382e-38	NO
1586	NIPA2	2.4387e-42	0.252953	0.213	0.143	6.0792e-38	NO
1587	2024-03-09	2.54311e-42	0.141955	0.182	0.127	6.33946e-38	NO
1588	FOXN2	2.77755e-42	0.283412	0.216	0.142	6.92387e-38	NO
1589	SNHG15	2.78533e-42	-0.141598	0.273	0.231	6.94328e-38	NO
1590	CAPN2	2.80462e-42	0.368445	0.234	0.152	6.99137e-38	UP
1591	SNX14	2.92869e-42	0.195156	0.239	0.169	7.30065e-38	NO
1592	ABHD2	2.98019e-42	0.260979	0.148	0.092	7.42903e-38	NO
1593	P4HTM	3.12473e-42	-0.175409	0.162	0.134	7.78932e-38	NO
1594	SLC50A1	3.25122e-42	0.143915	0.289	0.213	8.10465e-38	NO
1595	CARD11	3.66066e-42	0.31502	0.19	0.122	9.1253e-38	UP
1596	SSRP1	3.87396e-42	0.107424	0.301	0.23	9.65701e-38	NO
1597	AP3B1	4.08808e-42	0.116766	0.3	0.227	1.01908e-37	NO
1598	PPP3CA	4.23142e-42	0.249255	0.17	0.113	1.05481e-37	NO
1599	RIPK1	4.29246e-42	0.22831	0.18	0.12	1.07002e-37	NO
1600	AL139246.5	4.53089e-42	-0.458407	0.136	0.132	1.12946e-37	DOWN
1601	RBFOX2	4.5779e-42	-0.146162	0.202	0.166	1.14118e-37	NO
1602	TRAF3	4.78633e-42	0.123978	0.265	0.195	1.19314e-37	NO
1603	MAP3K2	5.13493e-42	0.175362	0.327	0.243	1.28004e-37	NO
1604	CCDC174	5.20712e-42	0.154685	0.187	0.13	1.29803e-37	NO
1605	EEF1E1	5.59532e-42	-0.144245	0.254	0.221	1.3948e-37	NO
1606	MGRN1	6.12435e-42	0.3258	0.16	0.098	1.52668e-37	UP
1607	SOS2	6.31077e-42	0.313337	0.211	0.138	1.57315e-37	UP
1608	SIAH2	6.32174e-42	0.313218	0.224	0.148	1.57588e-37	UP
1609	EIF3J	6.48083e-42	0.202032	0.265	0.189	1.61554e-37	NO
1610	RNASET2	6.99719e-42	0.136281	0.195	0.136	1.74426e-37	NO
1611	MKNK2	7.0269e-42	0.131413	0.345	0.263	1.75167e-37	NO
1612	MED7	7.08877e-42	0.114725	0.132	0.089	1.76709e-37	NO
1613	HSPA4	7.36698e-42	0.141886	0.313	0.236	1.83644e-37	NO
1614	KPNA3	7.56241e-42	0.168677	0.224	0.159	1.88516e-37	NO
1615	CNIH4	7.9798e-42	-0.174717	0.22	0.187	1.9892e-37	NO
1616	SUZ12	8.18703e-42	0.201416	0.324	0.238	2.04086e-37	NO
1617	TEX264	8.21035e-42	0.102977	0.198	0.144	2.04668e-37	NO
1618	GRASP	8.41151e-42	0.976229	0.143	0.065	2.09682e-37	UP
1619	BACH2	8.60297e-42	0.200129	0.439	0.33	2.14455e-37	NO
1620	FBXW7	8.76043e-42	0.153689	0.221	0.156	2.1838e-37	NO
1621	TMEM11	9.15317e-42	-0.19245	0.174	0.146	2.2817e-37	NO
1622	LINC01934	9.23607e-42	0.165012	0.221	0.154	2.30237e-37	NO
1623	SLAIN2	9.31586e-42	0.200098	0.217	0.151	2.32226e-37	NO
1624	ZNF688	9.35344e-42	0.131544	0.11	0.072	2.33162e-37	NO
1625	RPS29	9.83159e-42	0.223553	0.942	0.881	2.45082e-37	NO
1626	GIMAP2	1.12463e-41	-0.176979	0.237	0.205	2.80348e-37	NO
1627	PDE3B	1.18039e-41	-0.13181	0.502	0.444	2.94248e-37	NO
1628	SCRN2	1.28245e-41	0.11305	0.13	0.088	3.19689e-37	NO
1629	PRKD3	1.31792e-41	0.155196	0.177	0.123	3.28532e-37	NO
1630	FLII	1.33858e-41	0.256351	0.26	0.18	3.33681e-37	NO
1631	PHF21A	1.36286e-41	0.156254	0.266	0.194	3.39734e-37	NO
1632	TFDP2	1.37358e-41	0.139369	0.249	0.182	3.42406e-37	NO
1633	CUL1	1.40116e-41	0.212452	0.234	0.162	3.49282e-37	NO
1634	NPHP3	1.46853e-41	0.237446	0.139	0.088	3.66076e-37	NO
1635	SEC31A	1.5873e-41	0.104772	0.256	0.19	3.95682e-37	NO
1636	USP47	1.68948e-41	0.151843	0.313	0.234	4.21153e-37	NO
1637	HERC4	1.74673e-41	0.148257	0.254	0.185	4.35426e-37	NO
1638	TRERF1	1.758e-41	-0.108562	0.273	0.23	4.38234e-37	NO
1639	LINGO1	1.80556e-41	0.29432	0.158	0.099	4.50089e-37	NO
1640	TTC14	1.81143e-41	0.129778	0.235	0.172	4.51553e-37	NO
1641	NFATC2IP	1.93724e-41	0.115042	0.256	0.189	4.82916e-37	NO
1642	AL138963.4	1.9822e-41	-0.227315	0.453	0.422	4.94122e-37	NO
1643	CCDC102A	2.05588e-41	0.116852	0.145	0.098	5.12489e-37	NO
1644	MAP4K1	2.11137e-41	0.190851	0.185	0.127	5.26323e-37	NO
1645	SPPL3	2.11987e-41	0.231631	0.2	0.134	5.2844e-37	NO
1646	TRGV9	2.1696e-41	0.497538	0.214	0.126	5.40838e-37	UP
1647	CWF19L2	2.23438e-41	0.244805	0.198	0.133	5.56986e-37	NO
1648	KLF12	2.25982e-41	0.204953	0.277	0.199	5.63329e-37	NO
1649	KCMF1	2.34996e-41	0.112616	0.233	0.17	5.85798e-37	NO
1650	CDYL	2.38932e-41	0.49206	0.189	0.112	5.95609e-37	UP
1651	XPC	2.41536e-41	0.105739	0.191	0.136	6.02101e-37	NO
1652	UBE2Q1	2.53992e-41	0.45604	0.137	0.076	6.33152e-37	UP
1653	INSIG1	2.54306e-41	0.140122	0.285	0.209	6.33935e-37	NO
1654	EIF2AK1	2.9217e-41	0.132284	0.251	0.183	7.2832e-37	NO
1655	STK38	2.99966e-41	0.133557	0.238	0.175	7.47755e-37	NO
1656	MINDY2	3.01692e-41	0.44236	0.165	0.097	7.52059e-37	UP
1657	KPNA4	3.25915e-41	0.259301	0.242	0.166	8.12441e-37	NO
1658	SMG1	3.41407e-41	0.14177	0.342	0.262	8.51058e-37	NO
1659	NUMB	3.44429e-41	0.25346	0.199	0.134	8.58592e-37	NO
1660	ARL6IP6	3.63738e-41	0.159803	0.182	0.125	9.06726e-37	NO
1661	COPS3	3.65715e-41	-0.164778	0.207	0.174	9.11655e-37	NO
1662	SLC25A24	3.66929e-41	0.419562	0.11	0.061	9.14681e-37	UP
1663	EEF1D	3.75264e-41	-0.186709	0.95	0.931	9.35459e-37	NO
1664	RAB11FIP4	3.91175e-41	0.180767	0.101	0.064	9.75121e-37	NO
1665	THUMPD3-AS1	4.04786e-41	-0.19274	0.219	0.188	1.00905e-36	NO
1666	HEXD	4.31254e-41	0.228502	0.158	0.103	1.07503e-36	NO
1667	MCM6	4.3522e-41	0.288557	0.211	0.14	1.08492e-36	NO
1668	LINC01619	4.37618e-41	0.142063	0.236	0.172	1.09089e-36	NO
1669	AKT3	4.42689e-41	0.32191	0.271	0.184	1.10353e-36	UP
1670	IMMT	4.62698e-41	0.188261	0.299	0.22	1.15341e-36	NO
1671	ZNF331	4.70641e-41	0.228933	0.174	0.115	1.17321e-36	NO
1672	SLC20A1	4.93769e-41	0.233796	0.175	0.116	1.23087e-36	NO
1673	CLIP1	4.94643e-41	0.42153	0.172	0.104	1.23305e-36	UP
1674	MRPS23	5.28891e-41	-0.1198	0.234	0.196	1.31842e-36	NO
1675	TRIM8	5.43771e-41	0.238683	0.227	0.155	1.35551e-36	NO
1676	ZNF131	5.5199e-41	0.202904	0.228	0.159	1.376e-36	NO
1677	UHRF1BP1L	5.75397e-41	0.225569	0.204	0.139	1.43435e-36	NO
1678	RBL2	5.77364e-41	0.164353	0.282	0.208	1.43925e-36	NO
1679	CDKAL1	5.87689e-41	0.247328	0.239	0.164	1.46499e-36	NO
1680	DEDD	6.08566e-41	0.118834	0.179	0.126	1.51703e-36	NO
1681	SMYD3	6.97081e-41	0.226728	0.355	0.262	1.73768e-36	NO
1682	FBXL6	7.27118e-41	0.121274	0.165	0.114	1.81256e-36	NO
1683	CSNK1G3	7.38134e-41	0.157102	0.28	0.205	1.84002e-36	NO
1684	NMI	7.57238e-41	0.112051	0.235	0.173	1.88764e-36	NO
1685	CNOT11	8.25216e-41	0.259729	0.184	0.119	2.0571e-36	NO
1686	XPO1	8.2869e-41	0.27017	0.287	0.202	2.06576e-36	NO
1687	GGA1	8.5347e-41	0.229704	0.171	0.112	2.12753e-36	NO
1688	EIF2AK2	9.36462e-41	0.313207	0.166	0.103	2.33441e-36	UP
1689	NAA38	1.02966e-40	-0.132059	0.213	0.173	2.56672e-36	NO
1690	CDK4	1.11628e-40	-0.196587	0.242	0.217	2.78267e-36	NO
1691	AGPAT2	1.2107e-40	0.23609	0.125	0.079	3.01803e-36	NO
1692	PPM1K	1.21589e-40	0.23829	0.178	0.119	3.03097e-36	NO
1693	GRPEL1	1.25518e-40	-0.111882	0.246	0.207	3.1289e-36	NO
1694	CYP20A1	1.25541e-40	0.21346	0.196	0.132	3.12949e-36	NO
1695	NUP58	1.27347e-40	0.103616	0.213	0.154	3.1745e-36	NO
1696	TP53I11	1.28584e-40	-0.168726	0.107	0.083	3.20535e-36	NO
1697	GLG1	1.34227e-40	0.116608	0.336	0.26	3.34601e-36	NO
1698	STRN	1.34806e-40	0.308895	0.197	0.129	3.36045e-36	UP
1699	CCDC47	1.36308e-40	0.105828	0.245	0.182	3.39789e-36	NO
1700	HDAC5	1.40238e-40	0.31505	0.117	0.07	3.49585e-36	UP
1701	RPS15A	1.44608e-40	-0.166954	0.999	0.998	3.60478e-36	NO
1702	HK1	1.4545e-40	0.250354	0.313	0.226	3.62578e-36	NO
1703	C19orf12	1.50846e-40	0.454733	0.199	0.12	3.76029e-36	UP
1704	IVNS1ABP	1.56046e-40	0.339739	0.28	0.19	3.88991e-36	UP
1705	TRIM5	1.5986e-40	0.358426	0.176	0.11	3.98499e-36	UP
1706	DUSP1	1.7425e-40	-0.350277	0.158	0.141	4.34371e-36	DOWN
1707	SLC1A5	1.84625e-40	0.219472	0.228	0.157	4.60234e-36	NO
1708	SGMS1	1.90174e-40	0.206686	0.184	0.125	4.74067e-36	NO
1709	SP3	2.03346e-40	0.274792	0.263	0.182	5.069e-36	NO
1710	ARIH1	2.23652e-40	0.164008	0.262	0.19	5.57519e-36	NO
1711	IL16	2.37261e-40	-0.129277	0.374	0.331	5.91444e-36	NO
1712	MICU2	2.55799e-40	0.110973	0.293	0.222	6.37655e-36	NO
1713	GLMN	2.7456e-40	0.240706	0.177	0.116	6.84423e-36	NO
1714	TRIM33	2.97263e-40	0.338375	0.221	0.145	7.41017e-36	UP
1715	DCP2	3.07518e-40	0.138074	0.228	0.165	7.6658e-36	NO
1716	WDR61	3.0767e-40	-0.160335	0.206	0.174	7.6696e-36	NO
1717	GEMIN7	3.22759e-40	-0.216235	0.194	0.167	8.04573e-36	NO
1718	FHL3	3.3889e-40	-0.627272	0.155	0.173	8.44785e-36	DOWN
1719	CYHR1	3.43267e-40	0.193775	0.159	0.106	8.55696e-36	NO
1720	NELFB	3.53038e-40	0.290028	0.188	0.122	8.80054e-36	NO
1721	SPRYD3	3.63786e-40	0.234236	0.146	0.093	9.06845e-36	NO
1722	DCAF5	3.74888e-40	0.263237	0.248	0.171	9.34522e-36	NO
1723	NEK7	4.10387e-40	0.267526	0.245	0.169	1.02301e-35	NO
1724	SLC39A1	4.14084e-40	0.1001	0.229	0.169	1.03223e-35	NO
1725	RRBP1	4.18722e-40	0.362058	0.163	0.1	1.04379e-35	UP
1726	POLR2A	4.29375e-40	0.165844	0.295	0.217	1.07035e-35	NO
1727	KDM5A	4.68434e-40	0.156778	0.32	0.241	1.16771e-35	NO
1728	HIVEP2	4.70091e-40	0.16548	0.296	0.219	1.17184e-35	NO
1729	CTSS	4.80071e-40	0.124718	0.2	0.144	1.19672e-35	NO
1730	RPL36AL	5.2866e-40	-0.247241	0.959	0.95	1.31784e-35	NO
1731	SCFD1	5.64566e-40	0.142164	0.213	0.154	1.40735e-35	NO
1732	KATNBL1	5.69647e-40	0.204073	0.178	0.12	1.42002e-35	NO
1733	RPL18	5.70763e-40	-0.172563	0.999	0.997	1.4228e-35	NO
1734	EMC10	5.72871e-40	0.147271	0.212	0.151	1.42805e-35	NO
1735	CARD9	6.07652e-40	0.360079	0.126	0.073	1.51475e-35	UP
1736	FGFBP2	6.15684e-40	0.210262	0.276	0.198	1.53478e-35	NO
1737	BPGM	6.16897e-40	0.537276	0.143	0.079	1.5378e-35	UP
1738	CMIP	6.5358e-40	0.172462	0.251	0.181	1.62924e-35	NO
1739	UBR1	6.56067e-40	0.19838	0.238	0.168	1.63544e-35	NO
1740	TFAM	6.57368e-40	-0.209771	0.249	0.224	1.63869e-35	NO
1741	TNRC6A	6.63992e-40	0.174227	0.211	0.147	1.6552e-35	NO
1742	BAD	7.53256e-40	0.102902	0.154	0.107	1.87772e-35	NO
1743	UBAP1	7.96276e-40	0.235898	0.22	0.151	1.98496e-35	NO
1744	HLA-C	8.02212e-40	-0.235191	1	1	1.99975e-35	NO
1745	HDHD3	8.32531e-40	0.19908	0.118	0.075	2.07533e-35	NO
1746	AMFR	8.86075e-40	0.321448	0.137	0.084	2.20881e-35	UP
1747	STAU2	8.89182e-40	0.171252	0.182	0.127	2.21655e-35	NO
1748	NFKBIB	9.01559e-40	0.121022	0.264	0.197	2.24741e-35	NO
1749	DDX58	9.07713e-40	0.241088	0.136	0.087	2.26275e-35	NO
1750	RHOB	9.37988e-40	0.363644	0.131	0.077	2.33822e-35	UP
1751	AFTPH	9.4679e-40	0.106258	0.296	0.226	2.36016e-35	NO
1752	SQLE	9.6569e-40	0.132741	0.264	0.195	2.40727e-35	NO
1753	NCBP2AS2	9.80181e-40	-0.173646	0.205	0.174	2.4434e-35	NO
1754	ARL3	9.81655e-40	0.132347	0.169	0.117	2.44707e-35	NO
1755	KAT5	1.02381e-39	-0.239901	0.169	0.148	2.55216e-35	NO
1756	RPS10-NUDT3	1.05988e-39	-0.217362	0.23	0.204	2.64207e-35	NO
1757	EDF1	1.11134e-39	-0.138235	0.878	0.834	2.77034e-35	NO
1758	SUCO	1.15284e-39	0.254866	0.164	0.106	2.8738e-35	NO
1759	ODC1	1.16307e-39	0.188779	0.263	0.189	2.8993e-35	NO
1760	GPAT4	1.178e-39	0.407355	0.153	0.091	2.93652e-35	UP
1761	TUBGCP2	1.18438e-39	0.218595	0.214	0.148	2.95242e-35	NO
1762	OSER1	1.2145e-39	-0.120091	0.134	0.103	3.0275e-35	NO
1763	ZDHHC2	1.25234e-39	0.31397	0.153	0.094	3.12183e-35	UP
1764	NSMCE1	1.28673e-39	-0.185319	0.279	0.251	3.20756e-35	NO
1765	ADPGK	1.34711e-39	0.309016	0.207	0.136	3.35808e-35	UP
1766	PLEKHA1	1.35701e-39	0.108555	0.183	0.133	3.38275e-35	NO
1767	SFMBT2	1.47205e-39	0.219107	0.165	0.11	3.66953e-35	NO
1768	AHCYL1	1.50837e-39	0.412871	0.211	0.131	3.76006e-35	UP
1769	CCDC186	1.66814e-39	0.209127	0.205	0.142	4.15834e-35	NO
1770	RAP2A	1.78738e-39	0.458329	0.121	0.066	4.45558e-35	UP
1771	ENOSF1	1.86e-39	0.484499	0.164	0.094	4.6366e-35	UP
1772	RPL18A	1.89999e-39	-0.179702	0.999	0.998	4.73628e-35	NO
1773	UBN1	1.98343e-39	0.179744	0.24	0.173	4.9443e-35	NO
1774	KDM7A	2.01453e-39	0.178904	0.233	0.169	5.02182e-35	NO
1775	GCNT1	2.21321e-39	0.214439	0.196	0.134	5.5171e-35	NO
1776	P4HA1	2.41011e-39	0.170063	0.373	0.285	6.00793e-35	NO
1777	TCF12	2.59181e-39	0.102155	0.364	0.287	6.46087e-35	NO
1778	ITGA5	2.67261e-39	0.116647	0.108	0.072	6.66227e-35	NO
1779	NACA	2.77212e-39	-0.183909	0.992	0.986	6.91033e-35	NO
1780	FAM111A	2.85779e-39	0.364048	0.121	0.071	7.12389e-35	UP
1781	MRPS16	3.04367e-39	0.136008	0.247	0.18	7.58725e-35	NO
1782	GALNT2	3.18756e-39	0.230281	0.291	0.209	7.94594e-35	NO
1783	JAKMIP1	3.34118e-39	0.256253	0.104	0.064	8.3289e-35	NO
1784	WDR82	3.43872e-39	0.111432	0.258	0.192	8.57205e-35	NO
1785	RPIA	3.49033e-39	-0.105536	0.242	0.203	8.7007e-35	NO
1786	SBDS	3.7959e-39	-0.109464	0.222	0.185	9.46242e-35	NO
1787	AEBP2	3.80355e-39	0.134617	0.266	0.198	9.4815e-35	NO
1788	PTPMT1	3.90613e-39	-0.224353	0.139	0.115	9.73721e-35	NO
1789	CWC25	3.9257e-39	0.107415	0.228	0.168	9.786e-35	NO
1790	RNF145	4.04831e-39	0.224791	0.261	0.184	1.00916e-34	NO
1791	NARS	4.09412e-39	0.22271	0.255	0.179	1.02058e-34	NO
1792	THAP12	4.11526e-39	0.30789	0.182	0.117	1.02585e-34	UP
1793	SNTB2	4.54229e-39	0.389804	0.113	0.065	1.1323e-34	UP
1794	AKIRIN1	4.68597e-39	0.271791	0.241	0.166	1.16812e-34	NO
1795	TMED1	4.71618e-39	0.114238	0.175	0.124	1.17565e-34	NO
1796	ANKRD49	4.75136e-39	0.135094	0.168	0.115	1.18442e-34	NO
1797	RSRC1	4.90102e-39	0.145915	0.233	0.169	1.22173e-34	NO
1798	GKAP1	4.93517e-39	-0.267751	0.118	0.1	1.23024e-34	NO
1799	CAMK1D	5.23495e-39	0.169334	0.153	0.104	1.30497e-34	NO
1800	OPA1	5.37404e-39	0.207702	0.196	0.133	1.33964e-34	NO
1801	PPIH	5.63376e-39	-0.123541	0.21	0.173	1.40438e-34	NO
1802	ALG5	5.71794e-39	-0.150276	0.216	0.183	1.42537e-34	NO
1803	SMC5	6.01574e-39	0.252961	0.262	0.184	1.4996e-34	NO
1804	DOCK2	6.61488e-39	0.11766	0.287	0.215	1.64896e-34	NO
1805	ARPC2	6.64343e-39	0.124583	0.924	0.846	1.65608e-34	NO
1806	MFSD14A	6.95266e-39	0.174055	0.252	0.182	1.73316e-34	NO
1807	TRMT10C	7.0077e-39	-0.188966	0.234	0.206	1.74688e-34	NO
1808	RPS2	7.4125e-39	0.120055	0.993	0.961	1.84779e-34	NO
1809	TDG	7.97928e-39	0.119454	0.216	0.156	1.98907e-34	NO
1810	LINC00963	8.10137e-39	-0.103759	0.18	0.145	2.01951e-34	NO
1811	DNASE2	8.10695e-39	0.124476	0.146	0.101	2.0209e-34	NO
1812	UBR4	8.73008e-39	0.132753	0.255	0.19	2.17623e-34	NO
1813	N4BP2L1	8.73616e-39	0.160137	0.212	0.153	2.17775e-34	NO
1814	AKR7A2	8.90769e-39	-0.179743	0.193	0.165	2.22051e-34	NO
1815	ZC3H12D	9.38744e-39	0.125676	0.172	0.12	2.3401e-34	NO
1816	RFFL	9.56695e-39	0.246568	0.158	0.105	2.38485e-34	NO
1817	GPR132	9.8088e-39	0.171788	0.169	0.115	2.44514e-34	NO
1818	SMAD2	9.82712e-39	0.116499	0.315	0.242	2.44971e-34	NO
1819	NIFK	9.8814e-39	-0.102775	0.282	0.241	2.46323e-34	NO
1820	NPM1	1.01767e-38	-0.11802	0.924	0.88	2.53684e-34	NO
1821	SFT2D2	1.03572e-38	0.144708	0.164	0.115	2.58185e-34	NO
1822	MRPL50	1.06241e-38	-0.192642	0.168	0.141	2.64838e-34	NO
1823	PARL	1.09023e-38	0.103822	0.216	0.159	2.71772e-34	NO
1824	ZBTB8OS	1.15223e-38	-0.13488	0.257	0.219	2.87228e-34	NO
1825	CD226	1.17796e-38	0.459593	0.193	0.116	2.93641e-34	UP
1826	CREBBP	1.23212e-38	0.28736	0.211	0.141	3.07144e-34	NO
1827	TMEM70	1.3771e-38	-0.128012	0.193	0.159	3.43283e-34	NO
1828	DDHD1	1.38054e-38	0.110478	0.239	0.177	3.44142e-34	NO
1829	MON2	1.38813e-38	0.104082	0.209	0.153	3.46032e-34	NO
1830	SNX9	1.39975e-38	0.280692	0.461	0.35	3.48929e-34	NO
1831	PEX2	1.54491e-38	0.253543	0.177	0.117	3.85115e-34	NO
1832	KIAA0040	1.66052e-38	0.34759	0.102	0.059	4.13933e-34	UP
1833	COP1	1.74376e-38	0.234886	0.268	0.19	4.34684e-34	NO
1834	GTF2H5	1.76568e-38	-0.102231	0.196	0.158	4.40149e-34	NO
1835	USE1	1.8063e-38	-0.160789	0.211	0.178	4.50275e-34	NO
1836	ELMO2	1.82675e-38	0.245205	0.165	0.108	4.55373e-34	NO
1837	USP48	1.87702e-38	0.236347	0.219	0.15	4.67903e-34	NO
1838	PTEN	1.90629e-38	0.264184	0.221	0.15	4.752e-34	NO
1839	CDK9	1.93181e-38	-0.120347	0.214	0.177	4.81561e-34	NO
1840	TMEM250	1.97282e-38	0.123734	0.192	0.136	4.91785e-34	NO
1841	PRPSAP1	1.97662e-38	0.166477	0.183	0.128	4.92731e-34	NO
1842	RPL19	1.99051e-38	-0.159331	1	0.999	4.96193e-34	NO
1843	RPL11	2.0198e-38	-0.161136	0.998	0.999	5.03495e-34	NO
1844	LIX1L	2.35214e-38	0.232848	0.217	0.15	5.86341e-34	NO
1845	COA6	2.36566e-38	-0.300459	0.206	0.191	5.89711e-34	DOWN
1846	B4GALT3	2.42102e-38	-0.100235	0.173	0.137	6.03512e-34	NO
1847	FBXO42	2.52031e-38	0.140976	0.172	0.121	6.28264e-34	NO
1848	FTSJ1	2.55696e-38	-0.104606	0.217	0.18	6.374e-34	NO
1849	PGRMC2	2.59314e-38	0.166528	0.153	0.104	6.46418e-34	NO
1850	PLEKHM2	2.6203e-38	0.24183	0.144	0.093	6.53188e-34	NO
1851	MRPL32	2.66031e-38	-0.13382	0.219	0.183	6.63162e-34	NO
1852	POLG	2.69e-38	0.165253	0.184	0.128	6.70562e-34	NO
1853	R3HDM4	3.25907e-38	-0.136719	0.277	0.242	8.12421e-34	NO
1854	TMEM9	3.26239e-38	0.106231	0.102	0.067	8.13249e-34	NO
1855	THAP4	3.54729e-38	0.161977	0.161	0.11	8.84268e-34	NO
1856	ZFP91	3.66905e-38	0.392705	0.213	0.135	9.14622e-34	UP
1857	DUSP2	3.69734e-38	0.270245	0.702	0.586	9.21673e-34	NO
1858	DTNB	3.91894e-38	0.463305	0.138	0.078	9.76914e-34	UP
1859	AIMP1	3.96538e-38	-0.131593	0.239	0.204	9.88489e-34	NO
1860	PGS1	4.10487e-38	0.103414	0.111	0.074	1.02326e-33	NO
1861	ZSWIM6	4.306e-38	0.260832	0.161	0.105	1.0734e-33	NO
1862	PLEKHB2	4.71239e-38	0.23338	0.203	0.138	1.1747e-33	NO
1863	PIP4P1	4.89168e-38	0.150786	0.166	0.115	1.2194e-33	NO
1864	DDX42	5.19802e-38	0.160861	0.25	0.181	1.29576e-33	NO
1865	BLOC1S6	5.47456e-38	0.325344	0.202	0.132	1.3647e-33	UP
1866	RAB21	5.74267e-38	0.130566	0.246	0.182	1.43153e-33	NO
1867	PFDN5	5.83873e-38	-0.197142	0.953	0.933	1.45548e-33	NO
1868	PIGC	6.54296e-38	-0.241396	0.168	0.147	1.63103e-33	NO
1869	CITED2	7.07668e-38	-0.148034	0.192	0.161	1.76407e-33	NO
1870	MIR210HG	7.08853e-38	-0.149282	0.167	0.135	1.76703e-33	NO
1871	ARID1A	7.31833e-38	0.238298	0.266	0.188	1.82431e-33	NO
1872	DCPS	7.51852e-38	-0.200363	0.173	0.146	1.87422e-33	NO
1873	PAM	7.70286e-38	0.367657	0.345	0.245	1.92017e-33	UP
1874	CCNT1	8.09847e-38	0.103994	0.193	0.139	2.01879e-33	NO
1875	STK24	8.21895e-38	0.242968	0.293	0.21	2.04882e-33	NO
1876	PKN2	8.83636e-38	0.140106	0.205	0.147	2.20273e-33	NO
1877	PLPP1	8.8695e-38	0.2409	0.164	0.108	2.21099e-33	NO
1878	PARK7	8.97242e-38	-0.132395	0.901	0.855	2.23664e-33	NO
1879	GALNT1	9.00987e-38	0.304412	0.175	0.111	2.24598e-33	UP
1880	RYK	9.05667e-38	0.307448	0.177	0.115	2.25765e-33	UP
1881	SMARCD2	9.29088e-38	0.183856	0.181	0.125	2.31603e-33	NO
1882	ATP8B4	9.3217e-38	0.258081	0.139	0.088	2.32371e-33	NO
1883	PLK3	1.05231e-37	-0.28413	0.106	0.085	2.62319e-33	NO
1884	ACOT9	1.09236e-37	0.421717	0.153	0.091	2.72303e-33	UP
1885	FLYWCH2	1.11107e-37	-0.127409	0.15	0.121	2.76967e-33	NO
1886	SYPL1	1.123e-37	-0.170724	0.199	0.167	2.79942e-33	NO
1887	MPLKIP	1.12572e-37	-0.252015	0.214	0.192	2.80619e-33	NO
1888	U2AF1	1.16361e-37	-0.363862	0.225	0.222	2.90063e-33	DOWN
1889	NDUFAF4	1.18311e-37	-0.263953	0.228	0.21	2.94926e-33	NO
1890	PCID2	1.23851e-37	-0.111808	0.181	0.148	3.08735e-33	NO
1891	BAZ2A	1.2535e-37	0.266124	0.267	0.188	3.12473e-33	NO
1892	RBM27	1.29724e-37	0.105456	0.27	0.204	3.23375e-33	NO
1893	IL10RA	1.43304e-37	0.129264	0.255	0.191	3.57228e-33	NO
1894	RPS23	1.60649e-37	-0.185735	0.998	0.998	4.00465e-33	NO
1895	SBNO2	1.61558e-37	0.153941	0.211	0.151	4.02731e-33	NO
1896	UMAD1	1.61977e-37	0.231307	0.203	0.138	4.03776e-33	NO
1897	GBP3	1.79265e-37	-0.257937	0.113	0.097	4.46873e-33	NO
1898	PARP9	1.83346e-37	0.500457	0.211	0.13	4.57044e-33	UP
1899	SFXN3	1.84123e-37	0.112725	0.105	0.072	4.58981e-33	NO
1900	ZNF430	1.93816e-37	0.181445	0.184	0.127	4.83144e-33	NO
1901	COX4I1	2.0349e-37	-0.11774	0.977	0.946	5.0726e-33	NO
1902	WASHC3	2.1859e-37	-0.148318	0.214	0.181	5.44902e-33	NO
1903	GCSAM	2.26116e-37	0.501185	0.203	0.123	5.63662e-33	UP
1904	CXCR3	2.41365e-37	-0.48512	0.35	0.381	6.01675e-33	DOWN
1905	NDUFA9	2.55698e-37	-0.132115	0.263	0.228	6.37403e-33	NO
1906	USP14	2.68658e-37	0.208803	0.27	0.195	6.69711e-33	NO
1907	GADD45B	2.91143e-37	-0.24439	0.442	0.42	7.25761e-33	NO
1908	WWP2	2.99821e-37	0.263318	0.176	0.116	7.47395e-33	NO
1909	TIA1	3.23406e-37	0.15797	0.252	0.186	8.06187e-33	NO
1910	POGZ	3.26517e-37	0.216789	0.219	0.152	8.13942e-33	NO
1911	STK40	3.39476e-37	0.250058	0.163	0.105	8.46246e-33	NO
1912	PAXBP1	3.52699e-37	0.163051	0.228	0.163	8.79207e-33	NO
1913	HUWE1	3.56471e-37	0.186644	0.299	0.223	8.8861e-33	NO
1914	UBR5	3.6786e-37	0.286269	0.242	0.166	9.17001e-33	NO
1915	KLRD1	3.81597e-37	0.181157	0.813	0.709	9.51244e-33	NO
1916	XAF1	3.95147e-37	0.400955	0.181	0.112	9.85022e-33	UP
1917	CUL5	3.9886e-37	0.109815	0.214	0.157	9.94278e-33	NO
1918	TAF12	3.99713e-37	-0.167017	0.164	0.136	9.96405e-33	NO
1919	AGTPBP1	4.15193e-37	0.228647	0.181	0.122	1.03499e-32	NO
1920	RABEP2	4.15494e-37	0.46373	0.12	0.067	1.03574e-32	UP
1921	TESK2	4.22181e-37	0.476537	0.128	0.072	1.05241e-32	UP
1922	APEH	4.22297e-37	0.107519	0.21	0.154	1.0527e-32	NO
1923	SNHG1	4.26816e-37	-0.214478	0.22	0.192	1.06397e-32	NO
1924	AGFG2	4.31693e-37	0.139635	0.182	0.129	1.07612e-32	NO
1925	UBQLN1	4.45368e-37	0.156952	0.273	0.202	1.11021e-32	NO
1926	METTL5	4.83608e-37	-0.15537	0.232	0.201	1.20554e-32	NO
1927	IL18R1	4.99213e-37	0.199775	0.164	0.11	1.24444e-32	NO
1928	ABHD12	5.31049e-37	0.272621	0.127	0.079	1.3238e-32	NO
1929	RCOR1	5.32803e-37	0.186925	0.181	0.125	1.32817e-32	NO
1930	USP9X	6.0944e-37	0.177627	0.233	0.167	1.51921e-32	NO
1931	CELF1	6.63837e-37	0.198519	0.244	0.175	1.65481e-32	NO
1932	FCHSD1	6.77763e-37	0.141478	0.113	0.075	1.68953e-32	NO
1933	SAMM50	6.79674e-37	-0.202109	0.197	0.174	1.69429e-32	NO
1934	LEMD3	6.98715e-37	0.204731	0.188	0.129	1.74176e-32	NO
1935	SIPA1L1	7.05602e-37	0.260225	0.353	0.261	1.75892e-32	NO
1936	BTBD9	7.33217e-37	0.15438	0.193	0.137	1.82776e-32	NO
1937	AZI2	7.96315e-37	0.229417	0.161	0.107	1.98505e-32	NO
1938	USP7	8.09664e-37	0.276389	0.24	0.166	2.01833e-32	NO
1939	ERO1B	8.31759e-37	0.279313	0.127	0.079	2.07341e-32	NO
1940	MCM5	8.73664e-37	0.118331	0.177	0.127	2.17787e-32	NO
1941	NFKBIA	8.88366e-37	-0.246841	0.806	0.771	2.21452e-32	NO
1942	PISD	9.46475e-37	0.240363	0.127	0.08	2.35937e-32	NO
1943	BAK1	9.74149e-37	0.175353	0.13	0.085	2.42836e-32	NO
1944	HDLBP	1.01525e-36	0.104971	0.287	0.219	2.53082e-32	NO
1945	ZFAND5	1.07716e-36	0.182938	0.22	0.156	2.68514e-32	NO
1946	HDGFL3	1.11048e-36	-0.312906	0.151	0.135	2.76821e-32	DOWN
1947	NBDY	1.15008e-36	-0.120269	0.263	0.223	2.86692e-32	NO
1948	MEF2D	1.2643e-36	0.141076	0.194	0.138	3.15166e-32	NO
1949	USF2	1.29619e-36	0.465568	0.13	0.074	3.23113e-32	UP
1950	CDC16	1.31348e-36	0.293164	0.187	0.124	3.27424e-32	NO
1951	IFNG	1.32515e-36	0.110878	0.135	0.09	3.30332e-32	NO
1952	GARS	1.32789e-36	0.112068	0.277	0.209	3.31017e-32	NO
1953	AGK	1.32896e-36	0.345663	0.21	0.138	3.31284e-32	UP
1954	TMEM170A	1.33064e-36	0.118028	0.195	0.141	3.31701e-32	NO
1955	CYB5R4	1.46967e-36	0.165835	0.176	0.123	3.6636e-32	NO
1956	TBC1D10B	1.50135e-36	0.298952	0.161	0.102	3.74257e-32	NO
1957	DENND1B	1.54588e-36	0.24335	0.205	0.141	3.85357e-32	NO
1958	CENPB	1.62367e-36	0.595881	0.126	0.066	4.04749e-32	UP
1959	GRHPR	1.62636e-36	0.146235	0.194	0.137	4.0542e-32	NO
1960	MAST3	1.63588e-36	0.488667	0.124	0.069	4.07791e-32	UP
1961	LTBP4	1.63835e-36	-0.21027	0.151	0.127	4.08408e-32	NO
1962	LACTB	1.67307e-36	0.325418	0.247	0.167	4.17062e-32	UP
1963	AL136962.1	1.70045e-36	0.36682	0.185	0.119	4.23889e-32	UP
1964	OSTM1	1.70828e-36	0.499002	0.133	0.075	4.2584e-32	UP
1965	SOS1	1.71006e-36	0.280149	0.223	0.153	4.26285e-32	NO
1966	TTC19	1.78448e-36	0.126515	0.248	0.185	4.44836e-32	NO
1967	MYO5A	1.82597e-36	0.251212	0.139	0.09	4.55178e-32	NO
1968	A2M	1.88437e-36	-0.123173	0.12	0.092	4.69735e-32	NO
1969	GALNT10	1.96761e-36	0.276531	0.174	0.115	4.90486e-32	NO
1970	MRPL27	2.04948e-36	-0.178536	0.211	0.184	5.10895e-32	NO
1971	HTATSF1	2.08064e-36	0.176333	0.212	0.151	5.18662e-32	NO
1972	LLPH	2.11525e-36	-0.116924	0.215	0.179	5.27291e-32	NO
1973	KMT2C	2.1269e-36	0.253172	0.279	0.199	5.30195e-32	NO
1974	C16orf54	2.29374e-36	-0.109473	0.138	0.11	5.71784e-32	NO
1975	ST3GAL5	2.39295e-36	0.214831	0.116	0.074	5.96515e-32	NO
1976	ATF1	2.43988e-36	0.159077	0.211	0.151	6.08214e-32	NO
1977	BRAF	2.56735e-36	0.200482	0.245	0.176	6.39988e-32	NO
1978	GOLIM4	2.97587e-36	0.666131	0.147	0.078	7.41825e-32	UP
1979	PTRH1	3.12641e-36	-0.198558	0.131	0.107	7.79351e-32	NO
1980	YIPF6	3.22721e-36	0.194612	0.134	0.086	8.04479e-32	NO
1981	PRKX	3.23593e-36	0.133585	0.249	0.183	8.06653e-32	NO
1982	HEXA	3.47479e-36	0.106515	0.223	0.166	8.66195e-32	NO
1983	SLC4A7	3.68694e-36	0.117423	0.222	0.162	9.1908e-32	NO
1984	KLHL36	3.89384e-36	0.218133	0.118	0.076	9.70657e-32	NO
1985	MRPS14	3.96605e-36	-0.239577	0.173	0.15	9.88657e-32	NO
1986	MEF2A	3.97772e-36	0.158083	0.223	0.162	9.91566e-32	NO
1987	TRNAU1AP	3.98202e-36	0.133708	0.191	0.137	9.92638e-32	NO
1988	SRF	4.00244e-36	0.124123	0.167	0.118	9.97728e-32	NO
1989	FN3KRP	4.08908e-36	0.150343	0.135	0.092	1.01932e-31	NO
1990	RRAGC	4.22832e-36	0.203304	0.102	0.063	1.05403e-31	NO
1991	TAZ	4.24127e-36	0.217696	0.143	0.093	1.05726e-31	NO
1992	SLC25A36	4.35708e-36	0.11961	0.195	0.14	1.08613e-31	NO
1993	HMGCS1	4.47513e-36	0.16366	0.238	0.171	1.11556e-31	NO
1994	DDIT3	4.51821e-36	-0.241595	0.123	0.102	1.1263e-31	NO
1995	ZNF395	4.6806e-36	0.139219	0.118	0.078	1.16678e-31	NO
1996	UBL7	4.68183e-36	-0.184334	0.224	0.196	1.16709e-31	NO
1997	RPS27A	4.68782e-36	-0.138484	1	1	1.16858e-31	NO
1998	EXOSC3	4.86862e-36	-0.120202	0.197	0.164	1.21365e-31	NO
1999	SH3BP2	4.92304e-36	-0.104428	0.132	0.103	1.22722e-31	NO
[truncated: 1,558 more rows]

## Sheet: Vδ2 Clusters
	gene	p_val	avg_log2FC	pct.1	pct.2	p_val_adj	diffexpressed
1	CD52	0	-1.14217	0.449	0.586	0	DOWN
2	HLA-A	4.3621e-292	-0.258898	1	1	1.08738e-287	NO
3	HLA-C	1.37047e-289	-0.281283	1	1	3.41631e-285	NO
4	HLA-B	4.27955e-288	0.327954	1	0.998	1.06681e-283	UP
5	CCL5	1.16821e-285	-0.679362	0.857	0.928	2.9121e-281	DOWN
6	SNHG5	5.37875e-265	0.667075	0.537	0.3	1.34082e-260	UP
7	LGALS3	4.81765e-257	0.859482	0.644	0.4	1.20094e-252	UP
8	ENO1	2.06459e-244	0.565027	0.963	0.892	5.14661e-240	UP
9	ITGB2	3.46238e-243	-0.970562	0.392	0.475	8.63101e-239	DOWN
10	CREM	1.07409e-239	0.790699	0.629	0.389	2.67749e-235	UP
11	CCR7	2.69549e-232	0.765517	0.65	0.414	6.71931e-228	UP
12	MRPL43	5.94805e-230	-0.149628	0.4	0.317	1.48273e-225	NO
13	KLRB1	2.1218e-220	-0.7163	0.528	0.52	5.28923e-216	DOWN
14	TWF2	1.80631e-219	-0.423944	0.486	0.456	4.50276e-215	DOWN
15	RALY	2.6157e-219	-0.246956	0.548	0.479	6.52042e-215	NO
16	SNHG16	5.10028e-213	0.684033	0.598	0.372	1.2714e-208	UP
17	PDE4B	6.25523e-213	0.699992	0.483	0.272	1.5593e-208	UP
18	AP2S1	7.95245e-210	-0.154092	0.519	0.435	1.98239e-205	NO
19	TRAPPC5	1.14823e-209	-0.112212	0.47	0.378	2.86231e-205	NO
20	FURIN	1.31637e-209	0.841862	0.421	0.218	3.28144e-205	UP
21	TMEM230	1.63381e-209	-0.155732	0.424	0.343	4.07277e-205	NO
22	EMC6	4.7913e-209	-0.132603	0.385	0.303	1.19438e-204	NO
23	RTF2	5.18102e-209	-0.118618	0.395	0.311	1.29153e-204	NO
24	HSPB1	1.00805e-207	-0.727451	0.408	0.426	2.51287e-203	DOWN
25	HLA-DPB1	3.24655e-207	-0.782902	0.339	0.398	8.093e-203	DOWN
26	NAA10	7.89616e-207	-0.301748	0.436	0.382	1.96835e-202	DOWN
27	TMEM160	1.83274e-206	-0.233052	0.479	0.413	4.56865e-202	NO
28	NDUFB10	1.35818e-205	-0.176127	0.58	0.496	3.38567e-201	NO
29	GOLGA7	8.70576e-205	-0.224346	0.456	0.386	2.17017e-200	NO
30	GPR183	6.22801e-204	1.13666	0.348	0.159	1.55252e-199	UP
31	SH3BGRL3	1.19477e-202	-0.436388	0.949	0.97	2.97832e-198	DOWN
32	RNF167	1.48294e-202	-0.166271	0.399	0.324	3.69667e-198	NO
33	MEA1	4.70497e-202	-0.123229	0.445	0.361	1.17286e-197	NO
34	C9orf16	5.46387e-202	-0.447166	0.579	0.564	1.36203e-197	DOWN
35	POLR2J	5.70935e-202	-0.140781	0.428	0.345	1.42323e-197	NO
36	NDUFA12	4.48012e-201	-0.273412	0.542	0.483	1.1168e-196	NO
37	GMFG	5.61601e-201	-0.445006	0.663	0.661	1.39996e-196	DOWN
38	SLC9A3R1	1.49304e-200	-0.433046	0.52	0.502	3.72186e-196	DOWN
39	GNA15	5.27987e-200	1.06613	0.362	0.171	1.31617e-195	UP
40	SIVA1	1.52597e-199	-0.158953	0.387	0.313	3.80395e-195	NO
41	KLRG1	1.91443e-197	-0.738752	0.372	0.419	4.7723e-193	DOWN
42	SNX17	5.93792e-196	-0.186486	0.431	0.361	1.4802e-191	NO
43	REXO2	3.05226e-195	0.108905	0.41	0.288	7.60867e-191	NO
44	FMNL1	8.02629e-195	-0.32458	0.62	0.574	2.00079e-190	DOWN
45	AIP	1.7493e-194	-0.182446	0.494	0.419	4.36064e-190	NO
46	UBE2B	2.48327e-194	-0.1234	0.591	0.493	6.19029e-190	NO
47	GPS2	2.60803e-194	-0.181769	0.526	0.449	6.50129e-190	NO
48	AKR1B1	4.35204e-194	-0.169789	0.403	0.331	1.08488e-189	NO
49	VKORC1	6.22259e-194	0.170995	0.51	0.365	1.55117e-189	NO
50	LSM10	4.02752e-192	-0.225855	0.378	0.316	1.00398e-187	NO
51	ORAI1	4.10461e-192	-0.368538	0.437	0.403	1.0232e-187	DOWN
52	ECH1	3.40919e-191	-0.203576	0.525	0.455	8.49844e-187	NO
53	SLIRP	5.64404e-191	0.148704	0.383	0.265	1.40695e-186	NO
54	C1orf43	3.34843e-190	0.190839	0.426	0.293	8.34697e-186	NO
55	LRPAP1	7.92549e-190	-0.149852	0.409	0.337	1.97567e-185	NO
56	TECR	1.14193e-189	-0.163373	0.56	0.472	2.84659e-185	NO
57	GPR65	1.47156e-189	0.778944	0.509	0.301	3.6683e-185	UP
58	DCTN3	1.54832e-189	-0.178266	0.389	0.323	3.85966e-185	NO
59	ABT1	2.04581e-189	-0.113898	0.346	0.271	5.09978e-185	NO
60	VPS29	3.94538e-189	-0.176517	0.379	0.311	9.83505e-185	NO
61	POLR2H	1.11777e-188	0.33969	0.398	0.251	2.78637e-184	UP
62	AP2M1	1.15895e-188	-0.105546	0.544	0.453	2.88904e-184	NO
63	CCNDBP1	4.3985e-188	-0.159148	0.475	0.399	1.09646e-183	NO
64	CSK	7.29055e-188	-0.280611	0.488	0.439	1.81739e-183	NO
65	FKBP1A	7.4305e-188	0.171868	0.525	0.38	1.85227e-183	NO
66	TBCB	3.20485e-187	-0.159316	0.524	0.447	7.98904e-183	NO
67	HCST	6.3176e-187	-0.612076	0.506	0.514	1.57485e-182	DOWN
68	RBBP4	8.6299e-186	-0.118107	0.496	0.412	2.15126e-181	NO
69	PIN1	9.97798e-186	-0.112978	0.385	0.308	2.48731e-181	NO
70	PSMD11	1.04896e-185	0.172728	0.44	0.309	2.61485e-181	NO
71	NDUFV1	1.9091e-185	-0.275631	0.387	0.336	4.759e-181	NO
72	TSPO	2.19382e-185	-0.239928	0.467	0.409	5.46877e-181	NO
73	PLEK	3.61606e-185	-0.995222	0.256	0.319	9.01411e-181	DOWN
74	BANF1	4.35156e-185	-0.166609	0.601	0.515	1.08476e-180	NO
75	WAS	5.33358e-185	-0.301687	0.478	0.437	1.32956e-180	DOWN
76	MRPL34	1.38391e-184	-0.143972	0.427	0.352	3.44982e-180	NO
77	RCN2	2.64005e-184	-0.157687	0.311	0.245	6.58112e-180	NO
78	LAMTOR2	2.78179e-184	-0.172217	0.35	0.285	6.93444e-180	NO
79	RESF1	3.42176e-184	-0.427652	0.577	0.561	8.52977e-180	DOWN
80	MRFAP1L1	5.27519e-184	-0.285829	0.365	0.32	1.315e-179	NO
81	SNRNP70	9.86636e-184	0.115725	0.459	0.331	2.45949e-179	NO
82	RPN1	1.61474e-183	0.162942	0.581	0.43	4.02522e-179	NO
83	CLTB	1.64374e-183	-0.173034	0.345	0.284	4.09751e-179	NO
84	TYROBP	5.87899e-183	-1.01817	0.302	0.415	1.46552e-178	DOWN
85	TMEM208	7.32492e-183	0.103195	0.392	0.277	1.82596e-178	NO
86	ADH5	1.38602e-182	-0.100053	0.339	0.267	3.45507e-178	NO
87	UBE2M	2.31559e-182	0.16503	0.488	0.352	5.77229e-178	NO
88	IER3IP1	2.74198e-182	0.131994	0.442	0.319	6.83521e-178	NO
89	NCS1	3.09321e-182	0.545356	0.507	0.316	7.71074e-178	UP
90	CSRNP1	4.48825e-182	0.561889	0.447	0.267	1.11883e-177	UP
91	SNRPB2	4.54242e-182	0.254652	0.466	0.317	1.13234e-177	NO
92	MT2A	6.51536e-182	0.555971	0.899	0.759	1.62415e-177	UP
93	ANKRD44	1.17837e-181	-0.39544	0.45	0.429	2.93744e-177	DOWN
94	CD37	1.62524e-181	-0.447158	0.629	0.627	4.05139e-177	DOWN
95	PSMD9	1.84174e-181	-0.161141	0.382	0.313	4.59108e-177	NO
96	SCP2	2.12641e-181	-0.310975	0.37	0.328	5.30072e-177	DOWN
97	LAMTOR4	2.69635e-181	-0.186491	0.546	0.477	6.72147e-177	NO
98	EIF1AX	3.2827e-181	0.339785	0.473	0.312	8.18312e-177	UP
99	FUNDC2	3.36312e-181	0.125682	0.459	0.333	8.38357e-177	NO
100	PUF60	4.13138e-181	-0.1129	0.483	0.399	1.02987e-176	NO
101	BCL7C	5.76066e-181	-0.279666	0.585	0.529	1.43602e-176	NO
102	PTOV1	1.3587e-180	0.102225	0.402	0.287	3.38696e-176	NO
103	TLE5	1.58182e-180	-0.45473	0.746	0.758	3.94317e-176	DOWN
104	TMEM147	2.10597e-180	0.304475	0.416	0.273	5.24976e-176	UP
105	SELENOW	2.39844e-180	-0.128045	0.552	0.464	5.97882e-176	NO
106	PSMC1	2.45418e-180	0.106807	0.366	0.259	6.11777e-176	NO
107	PGLS	7.52705e-180	-0.151219	0.368	0.296	1.87634e-175	NO
108	SURF4	7.84013e-180	0.505436	0.663	0.458	1.95439e-175	UP
109	ATRAID	1.95618e-179	-0.246593	0.411	0.356	4.87637e-175	NO
110	SMIM26	2.9898e-179	-0.179591	0.376	0.311	7.45298e-175	NO
111	ARRB2	2.99529e-179	-0.194944	0.421	0.355	7.46666e-175	NO
112	ERP29	7.72682e-179	-0.111994	0.561	0.468	1.92614e-174	NO
113	WASF2	7.96494e-179	-0.125126	0.48	0.399	1.9855e-174	NO
114	NCOR1	1.3272e-178	-0.192874	0.556	0.486	3.30845e-174	NO
115	STUB1	1.59451e-178	-0.16601	0.463	0.393	3.97479e-174	NO
116	SNX3	1.69991e-178	0.101538	0.58	0.445	4.23754e-174	NO
117	NDUFC1	3.05556e-178	-0.10641	0.442	0.357	7.6169e-174	NO
118	LAGE3	3.19e-178	-0.169065	0.377	0.306	7.95203e-174	NO
119	MFSD10	3.75884e-178	-0.346331	0.62	0.563	9.37002e-174	DOWN
120	RNF126	6.70363e-178	0.160205	0.397	0.276	1.67108e-173	NO
121	NDUFS7	1.05901e-177	-0.104549	0.466	0.385	2.63989e-173	NO
122	DNAJC19	1.79687e-177	-0.102221	0.332	0.259	4.47923e-173	NO
123	SRSF10	2.59231e-177	0.135958	0.595	0.45	6.4621e-173	NO
124	ST13	3.01865e-177	0.145036	0.568	0.422	7.52489e-173	NO
125	OSTF1	3.32308e-177	-0.360575	0.523	0.497	8.28377e-173	DOWN
126	IGFLR1	4.56344e-177	-0.543633	0.599	0.625	1.13757e-172	DOWN
127	MTCH2	5.40223e-177	0.144004	0.354	0.244	1.34667e-172	NO
128	PSMD3	5.72304e-177	0.125614	0.337	0.233	1.42664e-172	NO
129	LYPLA2	1.27389e-176	0.10012	0.426	0.31	3.17556e-172	NO
130	CAMTA1	1.31383e-176	-0.130489	0.33	0.259	3.27511e-172	NO
131	ECHS1	1.74238e-176	-0.166954	0.284	0.223	4.34341e-172	NO
132	SRSF4	1.98433e-176	-0.171563	0.468	0.4	4.94655e-172	NO
133	HLA-DPA1	2.72434e-176	-0.4893	0.407	0.406	6.79123e-172	DOWN
134	NUDT5	2.91112e-176	-0.180188	0.337	0.277	7.25684e-172	NO
135	LSM1	3.037e-176	-0.102894	0.301	0.231	7.57063e-172	NO
136	MRPL51	3.28411e-176	-0.13389	0.529	0.449	8.18663e-172	NO
137	KDELR2	4.2859e-176	0.270978	0.381	0.248	1.06839e-171	NO
138	ANXA1	6.12306e-176	-0.571474	0.57	0.613	1.52636e-171	DOWN
139	RELB	6.7554e-176	-0.144763	0.617	0.527	1.68399e-171	NO
140	LMAN1	6.82018e-176	0.31582	0.474	0.318	1.70014e-171	UP
141	HSPA9	8.0108e-176	0.211741	0.489	0.347	1.99693e-171	NO
142	C15orf48	8.17292e-176	0.80378	0.563	0.361	2.03734e-171	UP
143	RBIS	1.96204e-175	0.119746	0.512	0.38	4.89098e-171	NO
144	ATP6V1F	2.24349e-175	-0.164492	0.568	0.496	5.59257e-171	NO
145	EMD	2.51202e-175	0.226154	0.573	0.415	6.26197e-171	NO
146	MRPL54	5.10868e-175	-0.124778	0.408	0.331	1.27349e-170	NO
147	TMBIM4	6.53233e-175	-0.131503	0.596	0.509	1.62838e-170	NO
148	VPS28	1.90033e-174	-0.104575	0.586	0.493	4.73715e-170	NO
149	ZNF428	2.34293e-174	-0.179467	0.359	0.297	5.84045e-170	NO
150	COMMD1	2.79583e-174	-0.233262	0.317	0.264	6.96944e-170	NO
151	ZNHIT1	2.9869e-174	-0.141462	0.392	0.32	7.44574e-170	NO
152	CD46	5.23619e-174	-0.128848	0.451	0.37	1.30528e-169	NO
153	CMPK1	8.39157e-174	0.217494	0.445	0.307	2.09185e-169	NO
154	NAPA	1.51526e-173	-0.122172	0.435	0.36	3.77723e-169	NO
155	TMED2	2.38616e-173	0.266404	0.518	0.363	5.94822e-169	NO
156	ILK	3.42653e-173	-0.219059	0.53	0.472	8.54166e-169	NO
157	CHMP2A	3.70868e-173	-0.16987	0.365	0.3	9.245e-169	NO
158	PTPN7	5.09129e-173	-0.193525	0.391	0.325	1.26916e-168	NO
159	FNBP1	5.95366e-173	0.46531	0.75	0.555	1.48413e-168	UP
160	TIPRL	1.09385e-172	0.16065	0.364	0.25	2.72674e-168	NO
161	PPP1R12A	1.47056e-172	-0.121163	0.472	0.391	3.66581e-168	NO
162	RASAL3	3.34968e-172	-0.312517	0.49	0.454	8.35007e-168	DOWN
163	DECR1	4.08345e-172	-0.230101	0.347	0.296	1.01792e-167	NO
164	TXNDC17	4.47725e-172	0.160943	0.373	0.257	1.11609e-167	NO
165	THYN1	6.06503e-172	-0.190298	0.322	0.264	1.51189e-167	NO
166	POLR2I	6.70299e-172	0.114406	0.378	0.265	1.67092e-167	NO
167	OLA1	7.16448e-172	0.102509	0.375	0.268	1.78596e-167	NO
168	MRPL16	7.4385e-172	-0.10121	0.33	0.259	1.85427e-167	NO
169	TMEM59	1.04589e-171	-0.159632	0.67	0.59	2.60719e-167	NO
170	MIEN1	1.07659e-171	-0.236662	0.42	0.365	2.68371e-167	NO
171	CSTB	2.37294e-171	-0.350029	0.62	0.598	5.91527e-167	DOWN
172	NUTF2	3.09213e-171	0.100519	0.533	0.405	7.70805e-167	NO
173	YME1L1	3.24768e-171	0.116214	0.405	0.292	8.09582e-167	NO
174	TRAPPC1	3.37585e-171	-0.13838	0.627	0.545	8.41531e-167	NO
175	PDCD6	3.45228e-171	-0.107361	0.496	0.412	8.60584e-167	NO
176	MIF	3.79259e-171	0.439531	0.975	0.943	9.45416e-167	UP
177	CYB5B	4.14579e-171	0.144249	0.363	0.252	1.03346e-166	NO
178	C14orf119	4.34325e-171	-0.112139	0.408	0.334	1.08269e-166	NO
179	NGDN	5.28764e-171	-0.143296	0.304	0.24	1.3181e-166	NO
180	SPN	6.21771e-171	-0.497756	0.355	0.356	1.54995e-166	DOWN
181	MRPL18	8.14846e-171	-0.132619	0.325	0.259	2.03125e-166	NO
182	FIS1	1.38065e-170	-0.179774	0.498	0.432	3.44169e-166	NO
183	GLRX3	1.67504e-170	0.105617	0.359	0.256	4.17554e-166	NO
184	TXNRD1	2.57973e-170	0.106072	0.513	0.383	6.43076e-166	NO
185	DSTN	4.88366e-170	-0.284485	0.463	0.412	1.2174e-165	NO
186	TOMM20	6.07475e-170	0.166548	0.545	0.401	1.51431e-165	NO
187	DEGS1	7.03411e-170	0.232502	0.39	0.263	1.75346e-165	NO
188	PPP1CC	8.58549e-170	0.204573	0.405	0.281	2.14019e-165	NO
189	PYURF	1.10424e-169	-0.140247	0.44	0.366	2.75265e-165	NO
190	HOPX	1.12489e-169	-0.856531	0.392	0.483	2.80412e-165	DOWN
191	VAMP2	1.28075e-169	-0.203406	0.528	0.459	3.19265e-165	NO
192	CAPZA1	1.37755e-169	0.15352	0.516	0.381	3.43395e-165	NO
193	PPP1R7	2.07474e-169	-0.158629	0.332	0.27	5.17191e-165	NO
194	IDH3G	2.19949e-169	-0.119878	0.325	0.255	5.4829e-165	NO
195	NDUFA9	2.56839e-169	0.106113	0.341	0.24	6.40247e-165	NO
196	EIF4H	4.1845e-169	0.154549	0.55	0.409	1.04311e-164	NO
197	DCTN2	4.18805e-169	-0.109446	0.473	0.395	1.044e-164	NO
198	GORASP2	4.3813e-169	0.127153	0.365	0.257	1.09217e-164	NO
199	CARD16	4.84944e-169	-0.457749	0.315	0.302	1.20887e-164	DOWN
200	TRABD	6.15771e-169	0.294292	0.455	0.307	1.535e-164	NO
201	AC004448.2	6.20408e-169	-0.110751	0.476	0.353	1.54655e-164	NO
202	NDUFB7	1.06134e-168	-0.129457	0.566	0.483	2.6457e-164	NO
203	NAMPT	1.61183e-168	0.759125	0.437	0.25	4.01797e-164	UP
204	SNRPD1	2.76204e-168	0.179868	0.436	0.31	6.88521e-164	NO
205	RPL7L1	2.86729e-168	0.177304	0.328	0.22	7.14757e-164	NO
206	CUEDC2	3.83135e-168	-0.155789	0.29	0.229	9.55079e-164	NO
207	RIC8A	5.11052e-168	-0.174079	0.329	0.269	1.27395e-163	NO
208	CASP1	6.28608e-168	-0.402333	0.306	0.284	1.56699e-163	DOWN
209	TAF1D	8.01293e-168	0.175188	0.491	0.351	1.99746e-163	NO
210	GNAI3	9.19871e-168	0.153286	0.356	0.247	2.29305e-163	NO
211	SHKBP1	9.8418e-168	-0.144417	0.41	0.343	2.45336e-163	NO
212	TMED9	1.0071e-167	0.105783	0.644	0.502	2.51049e-163	NO
213	DAZAP1	1.09458e-167	0.160181	0.408	0.288	2.72858e-163	NO
214	TSC22D4	2.73881e-167	-0.296909	0.367	0.33	6.82729e-163	NO
215	IL2RA	2.96978e-167	0.944355	0.409	0.224	7.40307e-163	UP
216	SSBP4	2.9851e-167	-0.143911	0.326	0.259	7.44126e-163	NO
217	RBMX	3.08715e-167	0.135525	0.447	0.325	7.69564e-163	NO
218	PSAP	3.29107e-167	-0.124585	0.564	0.483	8.20398e-163	NO
219	TOMM22	3.91363e-167	0.149933	0.46	0.336	9.75589e-163	NO
220	SERINC1	5.18373e-167	-0.141886	0.435	0.362	1.2922e-162	NO
221	DBNL	5.59889e-167	0.112044	0.373	0.266	1.39569e-162	NO
222	MAZ	6.22909e-167	-0.12882	0.468	0.387	1.55279e-162	NO
223	PARP8	6.33117e-167	-0.302875	0.492	0.449	1.57823e-162	DOWN
224	ARL6IP4	6.3657e-167	-0.138934	0.656	0.57	1.58684e-162	NO
225	HK1	6.38651e-167	0.314873	0.383	0.248	1.59203e-162	UP
226	SNHG25	9.20433e-167	0.687302	0.237	0.115	2.29446e-162	UP
227	RNF145	1.06808e-166	0.582414	0.341	0.191	2.6625e-162	UP
228	PSMD1	1.07244e-166	0.204687	0.41	0.284	2.67338e-162	NO
229	MPHOSPH8	1.48455e-166	-0.200664	0.493	0.428	3.70069e-162	NO
230	SPAG7	1.74361e-166	-0.11891	0.331	0.263	4.34648e-162	NO
231	CWC15	2.11975e-166	-0.16195	0.333	0.27	5.28411e-162	NO
232	C4orf48	2.21733e-166	0.194624	0.482	0.343	5.52737e-162	NO
233	SHISA5	2.53243e-166	-0.20105	0.359	0.298	6.31284e-162	NO
234	SRP19	3.19908e-166	0.101928	0.402	0.29	7.97466e-162	NO
235	MAGED2	3.63349e-166	-0.116208	0.465	0.384	9.05757e-162	NO
236	CNIH1	5.39503e-166	0.216332	0.383	0.26	1.34487e-161	NO
237	TRAF3IP3	5.50894e-166	-0.67728	0.333	0.375	1.37327e-161	DOWN
238	TRIM28	5.71143e-166	0.118153	0.467	0.344	1.42375e-161	NO
239	DPM2	6.52692e-166	-0.101495	0.246	0.183	1.62703e-161	NO
240	ELAVL1	7.84051e-166	0.130321	0.34	0.235	1.95448e-161	NO
241	IFI27L2	1.02534e-165	-0.380322	0.327	0.3	2.55597e-161	DOWN
242	RNMT	1.26586e-165	0.293157	0.358	0.231	3.15553e-161	NO
243	MTLN	1.64792e-165	-0.251443	0.301	0.249	4.10793e-161	NO
244	JMJD6	2.51214e-165	0.170786	0.347	0.235	6.26225e-161	NO
245	PRDX5	2.6841e-165	-0.285754	0.772	0.724	6.69093e-161	NO
246	LYSMD2	2.73368e-165	-0.229091	0.422	0.365	6.81451e-161	NO
247	SELENOS	3.58105e-165	0.325522	0.412	0.269	8.92685e-161	UP
248	TXN2	3.84009e-165	-0.163322	0.26	0.203	9.57258e-161	NO
249	CDV3	4.07713e-165	0.269711	0.58	0.417	1.01635e-160	NO
250	NDUFS8	4.3268e-165	-0.105954	0.553	0.466	1.07858e-160	NO
251	CIAO1	5.65311e-165	-0.12378	0.347	0.276	1.40921e-160	NO
252	CTSW	7.1585e-165	-0.740749	0.481	0.593	1.78447e-160	DOWN
253	MPG	7.35569e-165	-0.191831	0.333	0.276	1.83363e-160	NO
254	ITPA	7.77933e-165	-0.124553	0.283	0.218	1.93923e-160	NO
255	DUSP4	1.19128e-164	0.541307	0.568	0.373	2.96962e-160	UP
256	SNX6	1.32606e-164	0.111832	0.554	0.421	3.30561e-160	NO
257	APOO	1.38315e-164	0.262352	0.314	0.2	3.44791e-160	NO
258	PURA	1.70982e-164	-0.103917	0.355	0.281	4.26223e-160	NO
259	ANAPC5	1.9927e-164	-0.134763	0.373	0.305	4.9674e-160	NO
260	BRI3	2.3284e-164	-0.169085	0.352	0.289	5.80423e-160	NO
261	POLR2G	3.12865e-164	-0.164557	0.405	0.339	7.7991e-160	NO
262	FBXW5	3.67387e-164	-0.161821	0.37	0.306	9.15822e-160	NO
263	DGUOK	4.85329e-164	-0.125407	0.549	0.466	1.20983e-159	NO
264	ATP5MC1	5.19033e-164	-0.189085	0.462	0.398	1.29385e-159	NO
265	IST1	7.70195e-164	-0.16553	0.298	0.24	1.91994e-159	NO
266	DDX50	8.47275e-164	0.177014	0.271	0.174	2.11209e-159	NO
267	FIBP	1.02991e-163	0.119208	0.341	0.238	2.56736e-159	NO
268	UFM1	1.03388e-163	0.262705	0.403	0.271	2.57726e-159	NO
269	PHPT1	1.34393e-163	-0.231934	0.442	0.383	3.35014e-159	NO
270	MAPRE1	1.46515e-163	0.198801	0.355	0.24	3.65231e-159	NO
271	GRB2	1.61531e-163	0.143675	0.495	0.366	4.02664e-159	NO
272	DUT	2.32113e-163	-0.146582	0.336	0.268	5.78611e-159	NO
273	TRAM1	4.09128e-163	0.110318	0.593	0.457	1.01987e-158	NO
274	WIPF1	5.79934e-163	-0.298459	0.614	0.577	1.44566e-158	NO
275	POLR3GL	5.82896e-163	-0.435155	0.27	0.253	1.45304e-158	DOWN
276	HNRNPA1	8.40159e-163	0.168937	0.581	0.436	2.09435e-158	NO
277	GRPEL1	8.66796e-163	0.384996	0.311	0.186	2.16075e-158	UP
278	EIF4E	9.41155e-163	0.106693	0.361	0.256	2.34611e-158	NO
279	PSMB7	9.78077e-163	0.127083	0.43	0.315	2.43815e-158	NO
280	CHMP4B	1.14743e-162	0.441555	0.355	0.214	2.86033e-158	UP
281	IRF2	1.26102e-162	-0.221351	0.393	0.339	3.14346e-158	NO
282	PSMB2	1.26575e-162	0.128359	0.513	0.384	3.15527e-158	NO
283	SSR3	1.31609e-162	0.293357	0.45	0.305	3.28076e-158	NO
284	ARF5	1.56186e-162	-0.1785	0.637	0.57	3.8934e-158	NO
285	SYTL3	2.30182e-162	0.499421	0.683	0.488	5.73797e-158	UP
286	RBBP6	2.86756e-162	0.103873	0.36	0.253	7.14825e-158	NO
287	ATP6V0D1	3.31059e-162	-0.166559	0.369	0.31	8.25265e-158	NO
288	MFSD5	3.3857e-162	-0.359971	0.246	0.217	8.43988e-158	DOWN
289	EAPP	3.51098e-162	-0.130099	0.355	0.285	8.75216e-158	NO
290	NOP58	3.70341e-162	0.413177	0.5	0.33	9.23185e-158	UP
291	POLR2E	3.95116e-162	-0.129141	0.626	0.538	9.84945e-158	NO
292	TKT	3.96415e-162	0.136951	0.437	0.319	9.88183e-158	NO
293	CBX3	4.66317e-162	0.124793	0.516	0.386	1.16243e-157	NO
294	EIF3I	5.75701e-162	0.157713	0.622	0.477	1.43511e-157	NO
295	USP16	6.23302e-162	-0.101859	0.315	0.244	1.55377e-157	NO
296	SCAND1	7.51554e-162	-0.15744	0.524	0.451	1.87347e-157	NO
297	EIF4E2	8.87343e-162	-0.109471	0.314	0.249	2.21197e-157	NO
298	BLOC1S1	9.47062e-162	-0.273734	0.531	0.487	2.36084e-157	NO
299	ANP32E	1.28705e-161	-0.176876	0.522	0.447	3.20836e-157	NO
300	MT-ND6	1.7061e-161	-0.379188	0.821	0.796	4.25297e-157	DOWN
301	TCEA1	1.74544e-161	0.128007	0.591	0.451	4.35104e-157	NO
302	PNISR	1.88137e-161	-0.174697	0.593	0.518	4.68988e-157	NO
303	COMMD3	1.94644e-161	-0.12975	0.405	0.332	4.85208e-157	NO
304	SNX1	1.95553e-161	-0.126365	0.33	0.266	4.87475e-157	NO
305	ARF4	2.94913e-161	0.211298	0.481	0.344	7.35159e-157	NO
306	IQGAP1	4.13087e-161	-0.175374	0.664	0.592	1.02974e-156	NO
307	PSMD2	4.27145e-161	0.130089	0.485	0.361	1.06479e-156	NO
308	OSTC	7.13412e-161	0.182128	0.551	0.407	1.77839e-156	NO
309	RHOG	7.76207e-161	-0.194159	0.644	0.574	1.93493e-156	NO
310	CSNK2A1	1.18784e-160	0.160583	0.319	0.217	2.96105e-156	NO
311	FAM107B	1.67584e-160	0.363214	0.71	0.527	4.17754e-156	UP
312	CYB561D2	1.68336e-160	-0.343825	0.221	0.189	4.19628e-156	DOWN
313	PSMB4	2.02575e-160	-0.1003	0.41	0.336	5.04978e-156	NO
314	PCED1B	2.10513e-160	-0.434473	0.439	0.428	5.24768e-156	DOWN
315	VAMP8	2.34123e-160	-0.185815	0.647	0.581	5.83621e-156	NO
316	BTF3L4	2.41617e-160	0.3032	0.285	0.175	6.02302e-156	UP
317	CCT8	2.8484e-160	0.19415	0.56	0.415	7.10049e-156	NO
318	PTDSS1	3.20765e-160	0.132319	0.327	0.227	7.99603e-156	NO
319	MBD2	3.69286e-160	0.265571	0.504	0.354	9.20557e-156	NO
320	VPS36	4.15571e-160	-0.11678	0.308	0.24	1.03593e-155	NO
321	ALYREF	4.33884e-160	0.112402	0.477	0.358	1.08158e-155	NO
322	STX10	4.36351e-160	-0.240662	0.306	0.259	1.08774e-155	NO
323	AHNAK	4.39732e-160	-0.797607	0.25	0.291	1.09617e-155	DOWN
324	MED4	7.22893e-160	-0.113513	0.347	0.278	1.80203e-155	NO
325	DYNLT1	8.11451e-160	0.168571	0.518	0.382	2.02279e-155	NO
326	NMI	8.44411e-160	0.126443	0.285	0.192	2.10495e-155	NO
327	TNFRSF14	9.00042e-160	-0.312628	0.478	0.442	2.24363e-155	DOWN
328	SRA1	1.40087e-159	0.134234	0.351	0.246	3.49208e-155	NO
329	FARSA	1.40902e-159	0.115747	0.319	0.224	3.51241e-155	NO
330	IL27RA	1.52638e-159	-0.291515	0.412	0.369	3.80497e-155	NO
331	PSMD12	1.8234e-159	0.210985	0.381	0.262	4.54537e-155	NO
332	RTCB	2.5451e-159	0.146095	0.389	0.276	6.34444e-155	NO
333	ACTN4	2.8554e-159	-0.164968	0.606	0.535	7.11793e-155	NO
334	FNBP4	3.21909e-159	0.172131	0.501	0.365	8.02455e-155	NO
335	TPST2	3.34436e-159	-0.402238	0.26	0.238	8.33681e-155	DOWN
336	VTI1B	3.76091e-159	-0.136306	0.342	0.276	9.37519e-155	NO
337	RASSF5	3.84985e-159	0.112875	0.58	0.447	9.5969e-155	NO
338	MAP2K1	4.03767e-159	0.326389	0.419	0.278	1.00651e-154	UP
339	MAPK1IP1L	4.07354e-159	0.181605	0.474	0.342	1.01545e-154	NO
340	HMG20B	8.06597e-159	-0.14946	0.26	0.204	2.01068e-154	NO
341	KRR1	8.60335e-159	-0.109401	0.307	0.242	2.14464e-154	NO
342	SAP30BP	8.85762e-159	-0.136604	0.334	0.27	2.20803e-154	NO
343	KPNB1	8.96227e-159	0.103311	0.511	0.388	2.23412e-154	NO
344	SEC61G	1.01648e-158	0.498523	0.783	0.605	2.53387e-154	UP
345	UFC1	1.05319e-158	-0.122159	0.602	0.52	2.6254e-154	NO
346	SEPTIN9	1.16246e-158	-0.354513	0.495	0.47	2.89777e-154	DOWN
347	ATP5IF1	1.1851e-158	-0.166073	0.611	0.539	2.95421e-154	NO
348	MRPL27	1.19257e-158	-0.116012	0.23	0.172	2.97283e-154	NO
349	PSMA4	1.33519e-158	0.107798	0.497	0.375	3.32837e-154	NO
350	RSL24D1	1.37663e-158	0.11401	0.529	0.399	3.43167e-154	NO
351	ECHDC1	1.90256e-158	0.116697	0.294	0.2	4.7427e-154	NO
352	NDUFA7	2.5746e-158	-0.120539	0.387	0.316	6.41796e-154	NO
353	SNAPIN	2.94977e-158	-0.161458	0.264	0.209	7.35318e-154	NO
354	S1PR4	3.97885e-158	-0.186711	0.403	0.341	9.91848e-154	NO
355	METAP2	6.7394e-158	0.176623	0.355	0.244	1.68e-153	NO
356	LSM4	8.26602e-158	0.164312	0.464	0.338	2.06055e-153	NO
357	NOP53	8.5119e-158	-0.206221	0.769	0.702	2.12185e-153	NO
358	ZAP70	9.65938e-158	-0.333075	0.378	0.349	2.40789e-153	DOWN
359	RSBN1L	1.21784e-157	-0.251282	0.372	0.326	3.03582e-153	NO
360	ABI3	2.11233e-157	-0.514134	0.393	0.41	5.26561e-153	DOWN
361	TXNL1	2.19617e-157	0.101322	0.406	0.299	5.47461e-153	NO
362	ISCU	2.36465e-157	-0.338802	0.744	0.716	5.8946e-153	DOWN
363	TMED10	2.43156e-157	0.220518	0.521	0.377	6.0614e-153	NO
364	ACAA2	2.49919e-157	0.131229	0.388	0.279	6.22998e-153	NO
365	IFNGR1	2.63709e-157	0.309324	0.522	0.363	6.57373e-153	UP
366	HCFC1R1	3.98189e-157	-0.194322	0.345	0.288	9.92606e-153	NO
367	IDH3B	5.44583e-157	-0.131893	0.266	0.206	1.35754e-152	NO
368	TAF7	6.38121e-157	-0.126798	0.479	0.401	1.59071e-152	NO
369	HMOX2	6.57494e-157	-0.112569	0.358	0.29	1.639e-152	NO
370	DEK	7.26462e-157	-0.158896	0.572	0.496	1.81092e-152	NO
371	RABIF	7.87185e-157	-0.141425	0.255	0.197	1.9623e-152	NO
372	KTN1	8.0911e-157	0.148612	0.619	0.472	2.01695e-152	NO
373	ADSL	8.27251e-157	0.273983	0.317	0.204	2.06217e-152	NO
374	CRIP1	8.77072e-157	-0.723987	0.55	0.57	2.18636e-152	DOWN
375	YWHAE	9.43284e-157	0.230056	0.385	0.262	2.35142e-152	NO
376	CD2BP2	1.07444e-156	-0.119053	0.29	0.228	2.67837e-152	NO
377	TMEM126B	1.2697e-156	-0.225009	0.277	0.229	3.1651e-152	NO
378	NDUFA10	2.02458e-156	-0.167033	0.293	0.236	5.04686e-152	NO
379	TSG101	2.40769e-156	-0.175582	0.285	0.23	6.00189e-152	NO
380	DAP3	2.89819e-156	0.140627	0.352	0.246	7.22462e-152	NO
381	SLC38A1	3.60255e-156	0.111168	0.578	0.446	8.98043e-152	NO
382	BRK1	3.74791e-156	-0.180589	0.721	0.654	9.34278e-152	NO
383	CHKB	4.01272e-156	-0.170771	0.349	0.287	1.00029e-151	NO
384	PFKP	4.46965e-156	0.508427	0.335	0.194	1.11419e-151	UP
385	SNRNP200	4.60769e-156	-0.127716	0.388	0.316	1.14861e-151	NO
386	SRP54	5.31944e-156	0.106857	0.315	0.219	1.32603e-151	NO
387	ORMDL2	5.79329e-156	0.138804	0.34	0.236	1.44415e-151	NO
388	TUBA1C	6.60925e-156	0.520859	0.521	0.338	1.64755e-151	UP
389	RNF115	7.34031e-156	-0.128125	0.35	0.282	1.82979e-151	NO
390	MTCH1	7.91484e-156	0.171251	0.382	0.268	1.97301e-151	NO
391	COMMD6	1.12395e-155	-0.199342	0.686	0.62	2.80178e-151	NO
392	PRKCQ	1.60523e-155	0.10004	0.442	0.326	4.00152e-151	NO
393	NDUFA3	5.38353e-155	0.130589	0.526	0.394	1.34201e-150	NO
394	AP3S1	6.23043e-155	0.183452	0.311	0.21	1.55312e-150	NO
395	MLEC	7.63017e-155	0.225808	0.356	0.24	1.90205e-150	NO
396	HEBP2	7.72831e-155	0.478385	0.249	0.136	1.92651e-150	UP
397	ZBTB7A	8.03787e-155	-0.110981	0.384	0.312	2.00368e-150	NO
398	PGK1	8.20845e-155	0.516709	0.891	0.769	2.0462e-150	UP
399	U2AF1	8.58894e-155	0.288394	0.297	0.188	2.14105e-150	NO
400	PABPC1	9.67239e-155	0.635826	0.924	0.818	2.41113e-150	UP
401	PPP1R18	1.26475e-154	-0.243404	0.446	0.4	3.15277e-150	NO
402	UNC50	1.36464e-154	-0.163056	0.302	0.246	3.40178e-150	NO
403	CTSC	1.36845e-154	-0.283592	0.554	0.51	3.41127e-150	NO
404	SPCS3	1.58603e-154	0.187492	0.467	0.337	3.95365e-150	NO
405	SRSF1	1.69545e-154	0.163724	0.342	0.236	4.22642e-150	NO
406	PFKFB3	2.40963e-154	0.347351	0.689	0.508	6.00673e-150	UP
407	CCT4	2.74399e-154	0.184751	0.58	0.437	6.84021e-150	NO
408	VPS51	2.80334e-154	-0.118307	0.347	0.279	6.98816e-150	NO
409	SH3BGRL	3.27572e-154	-0.201382	0.415	0.357	8.16571e-150	NO
410	HNRNPD	3.37038e-154	0.111451	0.661	0.524	8.40169e-150	NO
411	UBE2J2	3.92742e-154	-0.110612	0.268	0.208	9.79027e-150	NO
412	SKAP1	4.7945e-154	-0.252627	0.464	0.414	1.19517e-149	NO
413	CMTM6	4.83102e-154	0.294509	0.532	0.377	1.20428e-149	NO
414	APMAP	6.01286e-154	-0.104177	0.646	0.558	1.49889e-149	NO
415	PSMD14	7.43072e-154	0.283111	0.361	0.237	1.85233e-149	NO
416	CAPN1	9.16682e-154	-0.215468	0.262	0.217	2.28511e-149	NO
417	CCDC167	9.59544e-154	-0.266149	0.263	0.221	2.39195e-149	NO
418	NCOA4	9.68035e-154	-0.143559	0.376	0.315	2.41312e-149	NO
419	GSTK1	1.08774e-153	-0.188989	0.498	0.438	2.71151e-149	NO
420	RNF149	1.50757e-153	0.106933	0.472	0.356	3.75808e-149	NO
421	BABAM1	1.52911e-153	-0.177715	0.332	0.276	3.81176e-149	NO
422	PDHB	2.35323e-153	-0.208297	0.271	0.222	5.86614e-149	NO
423	ATP1A1	2.49986e-153	0.173144	0.421	0.301	6.23165e-149	NO
424	STT3A	4.1812e-153	0.134477	0.302	0.208	1.04229e-148	NO
425	ZYX	4.21918e-153	-0.122583	0.565	0.487	1.05176e-148	NO
426	ZBTB16	5.73389e-153	0.57546	0.354	0.204	1.42934e-148	UP
427	RPL39	6.18066e-153	0.291735	0.99	0.985	1.54072e-148	NO
428	SELENOK	8.44654e-153	0.103565	0.615	0.483	2.10555e-148	NO
429	PARP1	9.24651e-153	-0.126387	0.405	0.337	2.30497e-148	NO
430	RPS6KA1	9.44067e-153	-0.374056	0.275	0.25	2.35337e-148	DOWN
431	HDGF	1.75637e-152	0.122902	0.366	0.262	4.37827e-148	NO
432	AP1S2	2.02271e-152	0.169935	0.293	0.197	5.0422e-148	NO
433	EID1	3.09085e-152	-0.187665	0.518	0.454	7.70488e-148	NO
434	BRD4	3.60195e-152	-0.151172	0.413	0.349	8.97894e-148	NO
435	VPS4A	4.39721e-152	0.136547	0.281	0.191	1.09614e-147	NO
436	TOP1	4.63182e-152	0.21016	0.48	0.344	1.15462e-147	NO
437	PTGER4	7.04472e-152	0.475743	0.418	0.261	1.75611e-147	UP
438	IK	7.95608e-152	-0.159109	0.481	0.413	1.98329e-147	NO
439	TRG-AS1	8.17108e-152	-0.815082	0.258	0.308	2.03689e-147	DOWN
440	ENO2	9.02518e-152	0.367339	0.391	0.251	2.2498e-147	UP
441	CSNK1D	1.08946e-151	0.155305	0.428	0.309	2.71582e-147	NO
442	ANP32A	1.6032e-151	-0.203519	0.605	0.541	3.99646e-147	NO
443	TCP1	2.57656e-151	0.188571	0.432	0.31	6.42285e-147	NO
444	SFXN1	2.64849e-151	0.175987	0.373	0.261	6.60217e-147	NO
445	SURF2	2.83741e-151	0.145575	0.219	0.14	7.0731e-147	NO
446	RHOH	3.53731e-151	0.273769	0.539	0.385	8.81781e-147	NO
447	PPM1M	3.7441e-151	-0.740593	0.2	0.22	9.3333e-147	DOWN
448	TMEM35B	4.92019e-151	-0.270538	0.296	0.258	1.2265e-146	NO
449	PEBP1	5.28296e-151	0.113488	0.658	0.518	1.31694e-146	NO
450	ITGAL	5.66218e-151	-0.40919	0.44	0.429	1.41147e-146	DOWN
451	PGD	5.80358e-151	0.17867	0.362	0.251	1.44672e-146	NO
452	TMEM219	7.18946e-151	-0.216215	0.312	0.263	1.79219e-146	NO
453	LRP10	7.40016e-151	-0.143402	0.369	0.304	1.84471e-146	NO
454	LUC7L3	7.5445e-151	-0.146666	0.45	0.38	1.88069e-146	NO
455	SEC62	8.34812e-151	0.140644	0.617	0.475	2.08102e-146	NO
456	BIN2	8.69363e-151	-0.264475	0.348	0.309	2.16715e-146	NO
457	FAM177A1	9.93867e-151	0.164324	0.389	0.274	2.47751e-146	NO
458	MIF4GD	1.05681e-150	-0.234885	0.301	0.255	2.63441e-146	NO
459	SNRPF	1.0761e-150	0.238991	0.507	0.363	2.6825e-146	NO
460	SCAF11	1.12534e-150	-0.139207	0.534	0.458	2.80524e-146	NO
461	R3HDM4	2.24294e-150	0.207058	0.369	0.256	5.5912e-146	NO
462	GPX4	2.29858e-150	-0.423591	0.843	0.825	5.72989e-146	DOWN
463	AC008105.3	3.17253e-150	-0.460059	0.426	0.403	7.90847e-146	DOWN
464	DPM3	4.12154e-150	-0.255884	0.219	0.178	1.02742e-145	NO
465	RBM17	5.11137e-150	0.153554	0.529	0.398	1.27416e-145	NO
466	DDX18	5.14456e-150	0.238923	0.586	0.431	1.28243e-145	NO
467	SNRPE	5.4854e-150	0.186137	0.494	0.363	1.3674e-145	NO
468	PFDN2	6.68656e-150	0.16581	0.457	0.333	1.66683e-145	NO
469	UQCRQ	7.03666e-150	0.141459	0.613	0.473	1.7541e-145	NO
470	SBDS	7.15738e-150	0.12922	0.319	0.222	1.78419e-145	NO
471	TGS1	1.09273e-149	0.198192	0.289	0.189	2.72396e-145	NO
472	DNAJC21	1.23717e-149	0.126909	0.375	0.27	3.08401e-145	NO
473	TMEM123	1.68749e-149	0.233341	0.46	0.323	4.20658e-145	NO
474	CHRAC1	1.79212e-149	0.170324	0.283	0.188	4.4674e-145	NO
475	EIF2S1	1.97143e-149	0.163866	0.351	0.247	4.91439e-145	NO
476	TSEN15	2.21214e-149	-0.131569	0.267	0.208	5.51441e-145	NO
477	PHF11	2.35535e-149	0.156185	0.472	0.344	5.87143e-145	NO
478	SRPRA	2.39726e-149	0.115362	0.526	0.401	5.97589e-145	NO
479	GLO1	2.79421e-149	0.120793	0.412	0.3	6.9654e-145	NO
480	ANKRD13D	3.27486e-149	-0.148534	0.287	0.23	8.16357e-145	NO
481	SEPTIN1	3.47968e-149	-0.324465	0.505	0.479	8.67416e-145	DOWN
482	COPS2	3.62766e-149	0.134805	0.272	0.183	9.04303e-145	NO
483	PNKD	3.70429e-149	-0.383111	0.245	0.224	9.23405e-145	DOWN
484	GSDMD	3.74722e-149	-0.145826	0.343	0.281	9.34108e-145	NO
485	ELOVL5	4.82077e-149	0.317935	0.363	0.237	1.20172e-144	UP
486	TIMM23	5.88185e-149	0.100347	0.263	0.181	1.46623e-144	NO
487	COA4	5.9881e-149	0.124076	0.322	0.225	1.49271e-144	NO
488	TRMT10C	6.12183e-149	0.128947	0.267	0.18	1.52605e-144	NO
489	RAD23B	6.94422e-149	0.171011	0.366	0.257	1.73106e-144	NO
490	ABI1	9.19631e-149	-0.122933	0.344	0.279	2.29246e-144	NO
491	ARL1	9.76481e-149	0.144927	0.256	0.171	2.43417e-144	NO
492	TBC1D10C	1.01987e-148	-0.261395	0.29	0.247	2.54232e-144	NO
493	CHMP5	1.1126e-148	-0.121208	0.306	0.243	2.77349e-144	NO
494	PRDX4	1.13627e-148	0.408519	0.302	0.182	2.8325e-144	UP
495	VMP1	1.16139e-148	0.231569	0.418	0.292	2.89511e-144	NO
496	CEBPZ	1.28683e-148	0.12228	0.381	0.274	3.2078e-144	NO
497	SNHG12	1.41174e-148	0.363347	0.339	0.206	3.51918e-144	UP
498	ARL6IP1	1.46534e-148	-0.112087	0.711	0.621	3.65279e-144	NO
499	OPTN	1.74384e-148	-0.209073	0.434	0.38	4.34704e-144	NO
500	MIER1	1.81413e-148	0.127747	0.436	0.32	4.52225e-144	NO
501	CD58	1.90985e-148	-0.116756	0.485	0.409	4.76088e-144	NO
502	SH3KBP1	2.33172e-148	-0.153678	0.584	0.511	5.8125e-144	NO
503	UBE2S	2.39845e-148	0.174328	0.348	0.243	5.97886e-144	NO
504	BOD1L1	2.89836e-148	-0.100532	0.485	0.404	7.22503e-144	NO
505	HAGH	3.06733e-148	-0.144705	0.278	0.225	7.64624e-144	NO
506	VPS72	3.11794e-148	-0.118951	0.24	0.185	7.77239e-144	NO
507	EIF3J	3.25527e-148	0.228014	0.297	0.194	8.11474e-144	NO
508	DNAJC1	3.40174e-148	0.150835	0.55	0.415	8.47985e-144	NO
509	JAK3	3.87216e-148	-0.241024	0.36	0.314	9.65253e-144	NO
510	THOC3	4.18519e-148	-0.331624	0.224	0.195	1.04328e-143	DOWN
511	CEP57	5.17497e-148	-0.187147	0.284	0.232	1.29002e-143	NO
512	GIMAP7	5.76399e-148	-0.473492	0.586	0.603	1.43685e-143	DOWN
513	MRPL36	5.8862e-148	-0.135603	0.283	0.226	1.46731e-143	NO
514	MORF4L2	6.89753e-148	0.197878	0.324	0.221	1.71942e-143	NO
515	DAXX	8.61855e-148	-0.11505	0.265	0.206	2.14843e-143	NO
516	SATB1-AS1	9.36136e-148	0.247061	0.43	0.296	2.3336e-143	NO
517	IL15RA	1.33995e-147	0.559398	0.257	0.139	3.34022e-143	UP
518	HM13	1.60029e-147	0.258178	0.499	0.355	3.98919e-143	NO
519	EVL	1.77483e-147	-0.458655	0.499	0.509	4.4243e-143	DOWN
520	RDH11	1.97134e-147	0.103124	0.348	0.251	4.91415e-143	NO
521	WASHC3	2.13066e-147	-0.186385	0.27	0.218	5.31131e-143	NO
522	UBE2R2	2.32196e-147	0.185889	0.305	0.207	5.78817e-143	NO
523	CDK6	2.39979e-147	0.539155	0.481	0.307	5.98221e-143	UP
524	EIF3G	3.48389e-147	-0.150992	0.702	0.629	8.68465e-143	NO
525	RBBP7	4.10536e-147	0.327602	0.456	0.312	1.02338e-142	UP
526	ALKBH5	4.33705e-147	0.175282	0.368	0.257	1.08114e-142	NO
527	PRELID3B	5.57018e-147	0.282374	0.299	0.191	1.38853e-142	NO
528	HTRA2	5.62739e-147	-0.108591	0.265	0.205	1.4028e-142	NO
529	BUD23	5.63437e-147	0.169631	0.291	0.194	1.40453e-142	NO
530	MALT1	6.10493e-147	0.609285	0.419	0.252	1.52184e-142	UP
531	ALG5	6.23735e-147	0.119632	0.255	0.173	1.55485e-142	NO
532	CLEC2B	6.66199e-147	-0.455182	0.562	0.578	1.6607e-142	DOWN
533	CD47	7.9154e-147	0.104225	0.522	0.399	1.97315e-142	NO
534	SREBF2	9.59926e-147	-0.172405	0.396	0.335	2.3929e-142	NO
535	HSPB11	1.11854e-146	0.131342	0.406	0.297	2.78831e-142	NO
536	MAP7D1	1.61917e-146	-0.209968	0.336	0.287	4.03627e-142	NO
537	ARHGDIA	1.65179e-146	0.181287	0.651	0.504	4.11757e-142	NO
538	CGGBP1	1.69197e-146	-0.163166	0.423	0.363	4.21775e-142	NO
539	DNTTIP2	1.7761e-146	0.176124	0.472	0.345	4.42747e-142	NO
540	TINF2	1.86252e-146	-0.12449	0.315	0.255	4.64289e-142	NO
541	MARS	2.14497e-146	-0.113456	0.356	0.284	5.34699e-142	NO
542	LIMD2	2.31495e-146	-0.388533	0.703	0.7	5.77071e-142	DOWN
543	GPSM3	4.4864e-146	-0.278249	0.582	0.54	1.11837e-141	NO
544	BOLA3	6.60784e-146	0.209629	0.265	0.17	1.6472e-141	NO
545	RAP1B	6.70477e-146	-0.231066	0.786	0.736	1.67136e-141	NO
546	IKBKG	8.02135e-146	-0.174214	0.24	0.19	1.99956e-141	NO
547	DENR	8.93228e-146	0.109586	0.354	0.253	2.22664e-141	NO
548	TAF15	9.49015e-146	-0.157099	0.48	0.416	2.36571e-141	NO
549	USP34	9.90381e-146	0.185513	0.444	0.32	2.46882e-141	NO
550	RPS6KB2	9.96164e-146	-0.104463	0.271	0.211	2.48324e-141	NO
551	GZMM	1.28685e-145	-0.26881	0.553	0.515	3.20786e-141	NO
552	ACD	1.34417e-145	-0.137333	0.243	0.188	3.35074e-141	NO
553	ARHGAP45	1.34565e-145	-0.297613	0.333	0.301	3.35443e-141	NO
554	DCXR	1.59201e-145	-0.170646	0.362	0.306	3.96856e-141	NO
555	MYCBP2	1.70095e-145	-0.27257	0.41	0.366	4.24013e-141	NO
556	SPHK1	1.87822e-145	0.41291	0.387	0.244	4.68203e-141	UP
557	EIF2A	2.0899e-145	0.204965	0.333	0.227	5.20971e-141	NO
558	NBN	2.13086e-145	-0.150423	0.253	0.197	5.31182e-141	NO
559	MAPK1	2.36817e-145	-0.139386	0.398	0.335	5.90336e-141	NO
560	ACTR10	3.53903e-145	-0.109796	0.263	0.204	8.82209e-141	NO
561	DARS	3.8392e-145	0.229432	0.629	0.473	9.57035e-141	NO
562	HCLS1	4.98339e-145	-0.168215	0.695	0.63	1.24226e-140	NO
563	HNRNPUL2	6.63639e-145	-0.113325	0.391	0.322	1.65432e-140	NO
564	ISCA1	6.87865e-145	0.125019	0.256	0.172	1.71471e-140	NO
565	TIMM10	7.15714e-145	0.148382	0.294	0.2	1.78413e-140	NO
566	TMPO	1.34757e-144	-0.264769	0.377	0.335	3.35922e-140	NO
567	SNHG8	1.38067e-144	0.283658	0.378	0.252	3.44174e-140	NO
568	TGOLN2	1.50245e-144	-0.180004	0.357	0.301	3.74531e-140	NO
569	RPS29	1.54613e-144	0.328535	0.951	0.881	3.8542e-140	UP
570	HIGD2A	1.61574e-144	-0.210552	0.623	0.567	4.02772e-140	NO
571	GTF2H5	2.06297e-144	-0.134273	0.259	0.201	5.14258e-140	NO
572	BTN3A2	2.52419e-144	-0.432799	0.439	0.441	6.29229e-140	DOWN
573	METTL23	2.67677e-144	-0.130466	0.32	0.26	6.67265e-140	NO
574	ZNF600	3.09563e-144	-0.703076	0.274	0.312	7.71679e-140	DOWN
575	MVP	4.7539e-144	-0.108678	0.504	0.428	1.18505e-139	NO
576	SUN2	4.89608e-144	-0.364071	0.415	0.397	1.2205e-139	DOWN
577	FBL	8.45527e-144	0.114439	0.474	0.359	2.10773e-139	NO
578	ABHD14B	9.35769e-144	-0.283233	0.28	0.246	2.33268e-139	NO
579	SLC25A39	1.01441e-143	0.100257	0.333	0.241	2.52871e-139	NO
580	HMGN3	1.18255e-143	-0.212555	0.466	0.412	2.94786e-139	NO
581	MCRS1	1.19486e-143	-0.148292	0.243	0.193	2.97854e-139	NO
582	ZFAND2B	1.43668e-143	-0.174388	0.225	0.18	3.58136e-139	NO
583	DNPEP	1.49482e-143	0.159695	0.296	0.202	3.72629e-139	NO
584	HERPUD1	1.54182e-143	-0.136601	0.367	0.301	3.84345e-139	NO
585	IMPDH2	1.57175e-143	0.266992	0.516	0.369	3.91807e-139	NO
586	TPGS1	1.69243e-143	-0.282612	0.273	0.24	4.21889e-139	NO
587	PDCD7	1.947e-143	-0.149453	0.262	0.208	4.85348e-139	NO
588	PAK2	2.05659e-143	0.141322	0.611	0.474	5.12666e-139	NO
589	DNM2	2.60806e-143	-0.108696	0.432	0.361	6.50137e-139	NO
590	SPSB3	3.17578e-143	-0.176626	0.461	0.402	7.91659e-139	NO
591	GPR137	3.2241e-143	-0.304664	0.272	0.238	8.03704e-139	DOWN
592	ADIPOR1	3.46297e-143	0.147839	0.314	0.219	8.63249e-139	NO
593	MYDGF	4.22177e-143	0.311875	0.55	0.393	1.0524e-138	UP
594	PSIP1	4.84197e-143	-0.163115	0.387	0.328	1.20701e-138	NO
595	TNFRSF4	5.56879e-143	-0.572858	0.555	0.545	1.38819e-138	DOWN
596	DDX17	7.86538e-143	-0.145273	0.597	0.525	1.96068e-138	NO
597	RAB22A	8.05196e-143	0.199892	0.31	0.21	2.00719e-138	NO
598	MAPKAPK2	9.31883e-143	0.236275	0.316	0.209	2.323e-138	NO
599	LINGO1	1.39919e-142	0.157423	0.163	0.097	3.48791e-138	NO
600	RECQL	1.86807e-142	-0.214897	0.322	0.273	4.65672e-138	NO
601	IFNG	1.91504e-142	1.58199	0.259	0.119	4.77381e-138	UP
602	MMP24OS	2.21125e-142	-0.255343	0.33	0.289	5.5122e-138	NO
603	POLD4	2.21546e-142	-0.220776	0.428	0.379	5.5227e-138	NO
604	AKR7A2	2.34108e-142	-0.176392	0.224	0.178	5.83586e-138	NO
605	TMEM165	2.35563e-142	0.110832	0.305	0.215	5.87212e-138	NO
606	SH3BP1	2.52207e-142	-0.38497	0.267	0.247	6.28701e-138	DOWN
607	ETS1	3.13204e-142	-0.228076	0.681	0.63	7.80756e-138	NO
608	YARS	3.15547e-142	-0.182665	0.589	0.525	7.86595e-138	NO
609	PPIE	3.93041e-142	-0.100663	0.224	0.169	9.79773e-138	NO
610	AGFG1	4.10581e-142	0.180723	0.265	0.175	1.0235e-137	NO
611	PDCD4	5.13147e-142	-0.18866	0.614	0.543	1.27917e-137	NO
612	ITGB1	5.66204e-142	-0.314774	0.34	0.308	1.41143e-137	DOWN
613	SREK1IP1	7.27107e-142	0.187652	0.265	0.172	1.81253e-137	NO
614	METRNL	7.74517e-142	0.44434	0.707	0.527	1.93071e-137	UP
615	CISD2	7.79738e-142	0.352714	0.356	0.229	1.94373e-137	UP
616	PHF14	9.32573e-142	-0.110054	0.273	0.212	2.32472e-137	NO
617	EIF3B	1.05038e-141	0.147319	0.34	0.241	2.6184e-137	NO
618	RAB4B	1.22766e-141	-0.103857	0.291	0.229	3.0603e-137	NO
619	MRPS10	1.43452e-141	0.136236	0.261	0.176	3.57598e-137	NO
620	SF3A1	1.68686e-141	-0.176174	0.373	0.321	4.20501e-137	NO
621	SUPT4H1	1.97237e-141	-0.100926	0.427	0.351	4.91671e-137	NO
622	CCAR1	1.98799e-141	-0.130912	0.343	0.279	4.95567e-137	NO
623	CAMK4	2.22925e-141	0.687136	0.332	0.181	5.55708e-137	UP
624	ADAM8	3.91448e-141	-0.379913	0.372	0.353	9.75801e-137	DOWN
625	PRR14	3.9239e-141	-0.122651	0.276	0.218	9.78149e-137	NO
626	DCTD	4.09034e-141	0.106901	0.232	0.155	1.01964e-136	NO
627	DPP4	4.18397e-141	1.19503	0.197	0.077	1.04298e-136	UP
628	SHMT2	4.29705e-141	-0.268147	0.357	0.305	1.07117e-136	NO
629	PTS	4.73761e-141	0.106551	0.191	0.122	1.18099e-136	NO
630	VDAC1	5.60048e-141	0.388012	0.673	0.496	1.39609e-136	UP
631	NARS	5.93449e-141	0.102106	0.261	0.179	1.47935e-136	NO
632	BOLA2	6.72895e-141	0.351598	0.246	0.147	1.67739e-136	UP
633	CMC2	1.00728e-140	-0.164977	0.302	0.246	2.51094e-136	NO
634	SYAP1	1.2588e-140	0.239849	0.319	0.212	3.13794e-136	NO
635	P4HB	1.3091e-140	0.273769	0.662	0.499	3.26332e-136	NO
636	RSL1D1	1.65953e-140	0.158175	0.55	0.418	4.13687e-136	NO
637	HDAC2	2.3353e-140	0.157729	0.318	0.221	5.82144e-136	NO
638	ATP5ME	2.34948e-140	0.112244	0.545	0.42	5.85677e-136	NO
639	PNP	2.74648e-140	0.161872	0.349	0.248	6.84642e-136	NO
640	IMP4	4.03292e-140	0.17485	0.279	0.188	1.00533e-135	NO
641	RNPEPL1	4.24528e-140	-0.215405	0.295	0.251	1.05826e-135	NO
642	G3BP1	4.34246e-140	0.188997	0.494	0.364	1.08249e-135	NO
643	USP14	5.68314e-140	0.116097	0.351	0.254	1.41669e-135	NO
644	UBL7	6.4491e-140	-0.355994	0.218	0.193	1.60763e-135	DOWN
645	SIK3	6.79408e-140	0.200859	0.369	0.257	1.69363e-135	NO
646	RPS27L	9.59824e-140	-0.135327	0.531	0.455	2.39265e-135	NO
647	CD74	1.00562e-139	-0.406175	0.948	0.958	2.5068e-135	DOWN
648	RABGAP1L	1.02654e-139	-0.336045	0.498	0.479	2.55896e-135	DOWN
649	EIF3E	1.06719e-139	0.196237	0.657	0.508	2.66029e-135	NO
650	ISG15	1.31528e-139	-0.327495	0.369	0.338	3.27874e-135	DOWN
651	PAGR1	1.34873e-139	-0.246262	0.23	0.191	3.36211e-135	NO
652	SQOR	1.44978e-139	0.157926	0.384	0.274	3.61401e-135	NO
653	PIGT	1.50795e-139	-0.168427	0.227	0.18	3.75902e-135	NO
654	FLNA	1.81038e-139	-0.290923	0.668	0.632	4.51292e-135	NO
655	RPS10-NUDT3	1.86911e-139	0.134359	0.264	0.179	4.65932e-135	NO
656	DLEU2	2.00533e-139	-0.618434	0.359	0.382	4.99889e-135	DOWN
657	MAEA	2.45424e-139	0.162576	0.28	0.191	6.11792e-135	NO
658	CDK4	2.52966e-139	0.108535	0.246	0.168	6.30593e-135	NO
659	CCDC115	2.70775e-139	-0.143545	0.242	0.192	6.74989e-135	NO
660	TM9SF2	2.96678e-139	-0.114545	0.364	0.3	7.39558e-135	NO
661	CCT5	4.45359e-139	0.163626	0.508	0.384	1.11019e-134	NO
662	CHORDC1	5.04866e-139	0.141787	0.302	0.21	1.25853e-134	NO
663	STMP1	6.16972e-139	-0.107992	0.318	0.257	1.53799e-134	NO
664	TUBB4B	7.14408e-139	0.377145	0.648	0.474	1.78088e-134	UP
665	RBM23	7.47428e-139	-0.139075	0.262	0.208	1.86319e-134	NO
666	PPP2R5C	7.61802e-139	-0.305899	0.564	0.539	1.89902e-134	DOWN
667	PBX4	8.28743e-139	0.243529	0.621	0.467	2.06589e-134	NO
668	MPV17	9.19962e-139	-0.134968	0.229	0.178	2.29328e-134	NO
669	ROMO1	1.04095e-138	0.283368	0.661	0.497	2.59487e-134	NO
670	G3BP2	1.29988e-138	0.141705	0.481	0.362	3.24033e-134	NO
671	TMBIM1	1.39555e-138	0.115934	0.326	0.234	3.47883e-134	NO
672	PRNP	1.3978e-138	0.193207	0.409	0.292	3.48445e-134	NO
673	HSPBP1	2.24695e-138	0.110695	0.185	0.118	5.60119e-134	NO
674	SEC14L1	2.49058e-138	0.395201	0.381	0.244	6.20852e-134	UP
675	TCF25	2.56116e-138	-0.102311	0.612	0.523	6.38446e-134	NO
676	HAT1	2.97401e-138	-0.182654	0.266	0.218	7.4136e-134	NO
677	ATP1B3	3.45099e-138	0.233836	0.55	0.405	8.60263e-134	NO
678	ATP5PO	3.52824e-138	-0.108292	0.664	0.583	8.79519e-134	NO
679	AAK1	3.65079e-138	0.152989	0.444	0.327	9.10068e-134	NO
680	NIFK	3.65109e-138	0.192244	0.324	0.221	9.10144e-134	NO
681	SATB1	4.99169e-138	0.386596	0.707	0.532	1.24433e-133	UP
682	ARL8A	6.00552e-138	0.161411	0.285	0.195	1.49706e-133	NO
683	CAPNS1	6.30113e-138	-0.134639	0.566	0.495	1.57075e-133	NO
684	BLOC1S4	6.64041e-138	-0.152597	0.269	0.217	1.65532e-133	NO
685	NME3	6.7884e-138	0.239249	0.319	0.213	1.69221e-133	NO
686	GLIPR1	8.26043e-138	0.219964	0.512	0.374	2.05916e-133	NO
687	KLRC4	8.97681e-138	-0.746863	0.195	0.212	2.23774e-133	DOWN
688	MT-CO1	1.06334e-137	-0.244317	0.998	0.998	2.65068e-133	NO
689	NCK2	1.19547e-137	0.341753	0.301	0.189	2.98006e-133	UP
690	PSMB8-AS1	1.20081e-137	-0.448635	0.305	0.302	2.99338e-133	DOWN
691	APBA3	2.22132e-137	-0.286873	0.217	0.186	5.53731e-133	NO
692	TRAF1	2.80703e-137	0.315666	0.653	0.488	6.99738e-133	UP
693	TIMM13	3.12863e-137	0.178926	0.274	0.184	7.79905e-133	NO
694	CANX	4.20147e-137	0.184733	0.608	0.466	1.04734e-132	NO
695	ATOX1	4.30728e-137	0.104938	0.462	0.349	1.07372e-132	NO
696	MAP4	5.65119e-137	-0.126718	0.483	0.415	1.40873e-132	NO
697	PSME3	6.16859e-137	0.130303	0.266	0.184	1.53771e-132	NO
698	TRGC1	6.25806e-137	-0.353836	0.339	0.316	1.56001e-132	DOWN
699	CHD4	6.50875e-137	-0.236069	0.342	0.295	1.6225e-132	NO
700	CDC42SE2	1.06541e-136	-0.114292	0.604	0.525	2.65584e-132	NO
701	AC138123.1	1.13124e-136	0.195448	0.61	0.465	2.81995e-132	NO
702	SEC23B	1.30284e-136	0.163353	0.262	0.176	3.24771e-132	NO
703	KRAS	1.57349e-136	0.106751	0.531	0.41	3.92239e-132	NO
704	ADK	1.85281e-136	0.384805	0.342	0.215	4.61868e-132	UP
705	ECE1	2.20172e-136	0.425071	0.291	0.173	5.48845e-132	UP
706	IRF3	2.22117e-136	-0.258673	0.231	0.194	5.53694e-132	NO
707	COX20	2.4487e-136	0.104628	0.348	0.252	6.10411e-132	NO
708	CDK5RAP3	2.4547e-136	-0.19706	0.258	0.213	6.11908e-132	NO
709	MAT2B	2.6232e-136	-0.127163	0.569	0.497	6.53911e-132	NO
710	ARFGAP3	2.67099e-136	0.132606	0.37	0.268	6.65824e-132	NO
711	UPF2	2.84162e-136	0.136367	0.323	0.227	7.08359e-132	NO
712	KEAP1	3.01655e-136	-0.132902	0.273	0.22	7.51965e-132	NO
713	MRPS35	3.94333e-136	0.126746	0.268	0.183	9.82993e-132	NO
714	AKIRIN1	4.5106e-136	0.232258	0.291	0.191	1.1244e-131	NO
715	ZRANB2	4.65175e-136	0.102909	0.446	0.335	1.15959e-131	NO
716	MACF1	5.09738e-136	-0.147129	0.476	0.41	1.27067e-131	NO
717	EIF4G2	5.54322e-136	0.189719	0.66	0.516	1.38182e-131	NO
718	TRAF4	5.55519e-136	0.809777	0.322	0.172	1.3848e-131	UP
719	SYNCRIP	5.69073e-136	0.225296	0.392	0.274	1.41859e-131	NO
720	SHARPIN	6.44265e-136	-0.177598	0.242	0.196	1.60602e-131	NO
721	USE1	6.45565e-136	-0.12672	0.211	0.16	1.60926e-131	NO
722	HSPH1	7.23026e-136	0.181261	0.349	0.245	1.80236e-131	NO
723	PIK3AP1	8.10178e-136	0.825354	0.346	0.19	2.01961e-131	UP
724	TOR1AIP1	8.26217e-136	0.152025	0.284	0.195	2.05959e-131	NO
725	YIPF5	8.87103e-136	0.115172	0.391	0.286	2.21137e-131	NO
726	MRPL32	9.17204e-136	0.100722	0.231	0.157	2.28641e-131	NO
727	SYNC	9.92024e-136	-0.389823	0.229	0.211	2.47292e-131	DOWN
728	BBIP1	1.06217e-135	-0.216062	0.221	0.182	2.64778e-131	NO
729	SEC11C	1.18709e-135	0.226036	0.516	0.376	2.95919e-131	NO
730	EIF2S2	1.22147e-135	0.174414	0.522	0.388	3.04487e-131	NO
731	RPS6KA3	1.28511e-135	0.133286	0.464	0.348	3.20351e-131	NO
732	PTPRJ	1.5392e-135	-0.272681	0.53	0.493	3.83693e-131	NO
733	CIAO2B	1.7904e-135	0.131754	0.654	0.518	4.46312e-131	NO
734	CCDC91	2.42118e-135	-0.118567	0.296	0.236	6.03552e-131	NO
735	RILPL2	3.09228e-135	-0.309468	0.2	0.167	7.70844e-131	DOWN
736	LACTB	3.66328e-135	0.214234	0.315	0.212	9.13183e-131	NO
737	DEF6	4.32775e-135	-0.325157	0.31	0.287	1.07882e-130	DOWN
738	ARF3	5.35997e-135	-0.101129	0.274	0.216	1.33613e-130	NO
739	TSEN54	5.42341e-135	-0.207406	0.33	0.285	1.35195e-130	NO
740	PHC3	6.32423e-135	-0.132648	0.283	0.228	1.5765e-130	NO
741	NUDT1	6.352e-135	-0.222671	0.202	0.162	1.58343e-130	NO
742	AC093512.2	6.69007e-135	0.541852	0.228	0.122	1.6677e-130	UP
743	LCK	8.13928e-135	-0.255045	0.661	0.623	2.02896e-130	NO
744	TTC39C	8.51838e-135	0.123609	0.56	0.433	2.12346e-130	NO
745	GSTM3	8.68639e-135	0.858924	0.168	0.071	2.16534e-130	UP
746	MRPL3	1.10503e-134	0.19413	0.299	0.203	2.75462e-130	NO
747	SMS	1.39744e-134	-0.11612	0.352	0.281	3.48355e-130	NO
748	RAB3GAP1	1.41234e-134	-0.104097	0.347	0.28	3.52069e-130	NO
749	DNAJB11	1.53408e-134	0.167907	0.324	0.225	3.82415e-130	NO
750	PA2G4	1.6636e-134	0.199024	0.616	0.472	4.14702e-130	NO
751	USP8	1.83022e-134	-0.165542	0.247	0.198	4.56236e-130	NO
752	MRPS2	1.95175e-134	0.117309	0.231	0.156	4.86532e-130	NO
753	CYFIP2	2.11721e-134	-0.16979	0.512	0.454	5.27779e-130	NO
754	KCMF1	2.7551e-134	0.143744	0.263	0.179	6.86792e-130	NO
755	IARS2	2.98396e-134	0.211711	0.236	0.151	7.43842e-130	NO
756	C12orf75	3.05408e-134	-0.466695	0.351	0.353	7.6132e-130	DOWN
757	GOLPH3	3.34679e-134	-0.103324	0.293	0.232	8.34287e-130	NO
758	CCNL1	3.97813e-134	0.11022	0.453	0.343	9.91668e-130	NO
759	HSPD1	4.06124e-134	0.496186	0.59	0.413	1.01239e-129	UP
760	RSU1	4.33365e-134	-0.114784	0.296	0.238	1.08029e-129	NO
761	KMT2A	4.34607e-134	-0.140509	0.573	0.505	1.08339e-129	NO
762	REST	4.87301e-134	-0.230168	0.337	0.294	1.21475e-129	NO
763	KLRK1	5.13032e-134	-0.339394	0.61	0.598	1.27889e-129	DOWN
764	ARHGAP30	5.58089e-134	-0.161011	0.348	0.295	1.3912e-129	NO
765	YWHAH	5.7637e-134	0.184312	0.388	0.276	1.43678e-129	NO
766	CD55	6.41231e-134	0.527946	0.303	0.174	1.59846e-129	UP
767	AK2	6.54197e-134	0.245429	0.319	0.214	1.63078e-129	NO
768	H2AFV	6.8569e-134	-0.100494	0.694	0.609	1.70929e-129	NO
769	NT5C3A	7.71089e-134	0.16406	0.267	0.181	1.92217e-129	NO
770	RPL22L1	7.75438e-134	0.304642	0.477	0.334	1.93301e-129	UP
771	GPR108	8.40469e-134	-0.206419	0.285	0.239	2.09512e-129	NO
772	TRAPPC2L	9.5106e-134	-0.111692	0.256	0.201	2.3708e-129	NO
773	CYTH1	1.1743e-133	-0.326807	0.382	0.357	2.92729e-129	DOWN
774	RBM6	1.43642e-133	-0.109672	0.314	0.254	3.58072e-129	NO
775	RSRP1	1.74646e-133	-0.12128	0.524	0.451	4.35358e-129	NO
776	APIP	2.00541e-133	0.110173	0.211	0.14	4.99908e-129	NO
777	CYSTM1	2.1726e-133	0.460159	0.255	0.147	5.41586e-129	UP
778	RALGDS	2.30214e-133	-0.394585	0.347	0.336	5.73878e-129	DOWN
779	MPLKIP	2.51332e-133	-0.214579	0.225	0.184	6.2652e-129	NO
780	ICAM2	3.57114e-133	-0.30961	0.286	0.258	8.90213e-129	DOWN
781	PRPS1	4.03216e-133	0.170961	0.233	0.154	1.00514e-128	NO
782	TOMM40	4.60939e-133	0.322733	0.27	0.168	1.14903e-128	UP
783	PPP2R3C	5.11988e-133	0.113979	0.262	0.18	1.27628e-128	NO
784	CLEC2D	5.39583e-133	-0.303352	0.743	0.721	1.34507e-128	DOWN
785	GFER	5.40473e-133	-0.153327	0.2	0.154	1.34729e-128	NO
786	GIMAP2	6.30476e-133	-0.424521	0.274	0.261	1.57165e-128	DOWN
787	PJA2	7.46142e-133	-0.114152	0.347	0.286	1.85998e-128	NO
788	MTDH	7.68492e-133	0.133069	0.61	0.477	1.9157e-128	NO
789	PHF3	8.61386e-133	-0.144677	0.408	0.347	2.14726e-128	NO
790	SCOC	9.13069e-133	0.148477	0.246	0.167	2.2761e-128	NO
791	HDHD5	1.17346e-132	0.280394	0.195	0.115	2.92521e-128	NO
792	STK10	2.56244e-132	-0.254994	0.351	0.313	6.38765e-128	NO
793	MGAT1	2.69989e-132	0.149395	0.421	0.311	6.73028e-128	NO
794	CCT3	3.54158e-132	0.121377	0.608	0.481	8.82844e-128	NO
795	DIAPH1	3.69944e-132	-0.133268	0.365	0.306	9.22196e-128	NO
796	CREB3	3.78337e-132	0.143897	0.234	0.157	9.43117e-128	NO
797	SMCHD1	4.10869e-132	0.160311	0.562	0.43	1.02421e-127	NO
798	GIMAP1	4.21313e-132	-0.272009	0.455	0.418	1.05025e-127	NO
799	SCNM1	4.40305e-132	-0.151511	0.246	0.196	1.09759e-127	NO
800	TMEM203	4.73548e-132	-0.184623	0.213	0.173	1.18046e-127	NO
801	SELPLG	4.79534e-132	-0.365301	0.401	0.384	1.19538e-127	DOWN
802	DNMT1	5.75688e-132	-0.236532	0.318	0.278	1.43508e-127	NO
803	BRD7	6.92663e-132	0.200763	0.464	0.34	1.72667e-127	NO
804	LMF2	7.65924e-132	-0.152975	0.228	0.183	1.9093e-127	NO
805	THAP11	7.95278e-132	-0.179904	0.288	0.242	1.98247e-127	NO
806	ZBTB1	1.06085e-131	-0.216029	0.362	0.316	2.6445e-127	NO
807	ARID1A	1.13901e-131	-0.23429	0.26	0.218	2.83933e-127	NO
808	RABGGTB	1.19316e-131	0.300526	0.316	0.208	2.9743e-127	UP
809	METRN	1.55224e-131	-0.150697	0.187	0.143	3.86942e-127	NO
810	MYH9	1.64058e-131	-0.175267	0.814	0.744	4.08964e-127	NO
811	ARL6IP5	1.87797e-131	-0.381256	0.871	0.868	4.68141e-127	DOWN
812	CTNNBL1	1.89296e-131	-0.166065	0.212	0.168	4.71877e-127	NO
813	IL12RB1	1.9234e-131	-0.207536	0.279	0.234	4.79465e-127	NO
814	HTATSF1	2.04524e-131	0.10275	0.296	0.21	5.09837e-127	NO
815	STIP1	2.08707e-131	0.135807	0.519	0.398	5.20265e-127	NO
816	ITSN2	2.12174e-131	-0.193383	0.407	0.359	5.28908e-127	NO
817	COPS4	2.41751e-131	-0.108344	0.227	0.177	6.02637e-127	NO
818	STT3B	2.47831e-131	0.129319	0.283	0.198	6.17794e-127	NO
819	TBC1D22A	2.73414e-131	-0.104492	0.301	0.241	6.81566e-127	NO
820	GABARAPL1	3.77068e-131	0.17388	0.548	0.418	9.39956e-127	NO
821	CHD1	4.21128e-131	0.122088	0.398	0.293	1.04979e-126	NO
822	BDP1	4.63832e-131	-0.100045	0.377	0.309	1.15624e-126	NO
823	B4GALT3	4.68544e-131	-0.195698	0.187	0.147	1.16799e-126	NO
824	SETX	4.92539e-131	-0.108044	0.363	0.298	1.2278e-126	NO
825	TMEM183A	5.20549e-131	0.11432	0.261	0.183	1.29763e-126	NO
826	TMEM70	6.00024e-131	0.131388	0.211	0.139	1.49574e-126	NO
827	CD59	7.28599e-131	0.484137	0.32	0.194	1.81625e-126	UP
828	TNFRSF25	9.11185e-131	0.119074	0.492	0.374	2.2714e-126	NO
829	LRBA	9.93506e-131	-0.105531	0.367	0.304	2.47661e-126	NO
830	DOCK8	1.18509e-130	-0.30477	0.401	0.374	2.95419e-126	DOWN
831	RSF1	1.36795e-130	-0.139134	0.424	0.361	3.41003e-126	NO
832	VAMP5	1.37421e-130	-0.268146	0.377	0.342	3.42564e-126	NO
833	WDR45	1.73483e-130	-0.230874	0.225	0.192	4.32459e-126	NO
834	RBMS1	1.74814e-130	0.105273	0.419	0.315	4.35776e-126	NO
835	FAM162A	1.75545e-130	0.480105	0.447	0.29	4.37598e-126	UP
836	MRPL12	1.82079e-130	0.184484	0.235	0.154	4.53887e-126	NO
837	GCC2	1.93605e-130	-0.128593	0.418	0.352	4.8262e-126	NO
838	CCS	2.07871e-130	-0.153589	0.231	0.185	5.18182e-126	NO
839	EIF5	2.19589e-130	0.128356	0.638	0.507	5.47391e-126	NO
840	PDE3B	2.25837e-130	-0.381058	0.583	0.573	5.62966e-126	DOWN
841	CFAP298	2.39564e-130	-0.115273	0.247	0.193	5.97186e-126	NO
842	YIPF6	2.50639e-130	0.445902	0.184	0.098	6.24792e-126	UP
843	TBC1D5	2.58954e-130	-0.147826	0.295	0.238	6.45521e-126	NO
844	CDK2AP1	2.60889e-130	0.447003	0.321	0.196	6.50344e-126	UP
845	RPUSD3	2.62203e-130	-0.152695	0.223	0.176	6.5362e-126	NO
846	TNFAIP8	2.64197e-130	0.399246	0.559	0.394	6.58591e-126	UP
847	PPP1CB	2.64936e-130	0.154375	0.385	0.279	6.60432e-126	NO
848	DANCR	2.66204e-130	-0.110725	0.326	0.266	6.63594e-126	NO
849	BAG6	3.01363e-130	0.129072	0.312	0.223	7.51237e-126	NO
850	INO80E	3.48419e-130	-0.155432	0.255	0.208	8.68538e-126	NO
851	CCT2	3.66013e-130	0.244578	0.568	0.426	9.12398e-126	NO
852	RAB21	4.20506e-130	0.395078	0.366	0.236	1.04824e-125	UP
853	KSR1	4.21921e-130	0.866994	0.231	0.11	1.05176e-125	UP
854	CHST11	4.69421e-130	-0.336582	0.285	0.263	1.17017e-125	DOWN
855	ZNF644	5.37517e-130	-0.117058	0.369	0.308	1.33992e-125	NO
856	GNPTG	6.2374e-130	-0.263484	0.238	0.206	1.55486e-125	NO
857	PSMA3	6.68868e-130	0.205307	0.549	0.415	1.66735e-125	NO
858	SAR1A	6.88772e-130	0.21102	0.274	0.183	1.71697e-125	NO
859	ARL14EP	7.67715e-130	0.161382	0.279	0.191	1.91376e-125	NO
860	ATF6B	7.90672e-130	-0.143953	0.318	0.265	1.97099e-125	NO
861	ZFC3H1	8.00825e-130	0.14004	0.322	0.229	1.9963e-125	NO
862	IL21R	1.05788e-129	0.291076	0.469	0.329	2.63709e-125	NO
863	STIM2	1.07925e-129	-0.357311	0.323	0.31	2.69036e-125	DOWN
864	DUSP11	1.29689e-129	-0.212797	0.245	0.206	3.23289e-125	NO
865	MCUB	1.4112e-129	0.145102	0.455	0.338	3.51785e-125	NO
866	MRPL40	1.79871e-129	0.101664	0.262	0.184	4.48383e-125	NO
867	C11orf68	2.13264e-129	-0.214262	0.212	0.175	5.31624e-125	NO
868	ZNRD2	3.03899e-129	0.205778	0.281	0.188	7.57558e-125	NO
869	SLC43A3	4.55934e-129	0.641317	0.319	0.18	1.13655e-124	UP
870	BNIP3	5.06534e-129	0.799613	0.272	0.139	1.26269e-124	UP
871	STK24	5.21209e-129	0.195069	0.449	0.327	1.29927e-124	NO
872	FOSL2	5.46928e-129	0.617984	0.272	0.149	1.36338e-124	UP
873	IKBIP	5.59841e-129	0.260452	0.208	0.128	1.39557e-124	NO
874	NAP1L1	5.60029e-129	0.139455	0.662	0.527	1.39604e-124	NO
875	PLEKHA7	6.07235e-129	0.18187	0.224	0.146	1.51372e-124	NO
876	NOP14	7.46134e-129	-0.31701	0.298	0.265	1.85996e-124	DOWN
877	EML2	7.51205e-129	0.119566	0.277	0.194	1.8726e-124	NO
878	UTP11	8.66591e-129	0.199259	0.203	0.128	2.16024e-124	NO
879	SHOC2	8.71e-129	0.100231	0.287	0.204	2.17123e-124	NO
880	PDIA6	8.95352e-129	0.250209	0.615	0.465	2.23193e-124	NO
881	FKBP11	1.04191e-128	-0.234845	0.513	0.458	2.59728e-124	NO
882	THOC2	1.0437e-128	-0.132568	0.332	0.275	2.60174e-124	NO
883	GLUD1	1.1368e-128	0.169739	0.289	0.2	2.83382e-124	NO
884	VPS13C	1.18429e-128	-0.150742	0.408	0.349	2.95221e-124	NO
885	NLRC5	1.42904e-128	-0.46143	0.267	0.264	3.56232e-124	DOWN
886	MGAT4A	1.52742e-128	-0.333612	0.285	0.26	3.80755e-124	DOWN
887	NUP62	1.53279e-128	0.115178	0.273	0.191	3.82093e-124	NO
888	ETHE1	1.5886e-128	-0.206352	0.254	0.21	3.96006e-124	NO
889	MED11	1.68173e-128	-0.111433	0.222	0.169	4.19222e-124	NO
890	UBE2D1	1.68632e-128	0.309927	0.249	0.154	4.20365e-124	UP
891	NCOA7	2.22474e-128	0.252671	0.359	0.245	5.54583e-124	NO
892	EFR3A	2.31257e-128	-0.111799	0.287	0.232	5.76477e-124	NO
893	PIK3CD	2.57223e-128	-0.233114	0.339	0.299	6.41206e-124	NO
894	PCM1	3.6148e-128	-0.126733	0.367	0.307	9.01097e-124	NO
895	TRDV2	3.80359e-128	-0.364503	0.855	0.927	9.4816e-124	DOWN
896	DNAJC3	3.84512e-128	0.137644	0.356	0.257	9.58512e-124	NO
897	FBXL15	4.20751e-128	-0.121951	0.256	0.205	1.04885e-123	NO
898	ZNF32	4.25533e-128	-0.328449	0.193	0.168	1.06077e-123	DOWN
899	AFF4	4.74538e-128	0.12921	0.285	0.202	1.18293e-123	NO
900	SMIM15	4.90089e-128	0.101661	0.212	0.142	1.22169e-123	NO
901	THUMPD1	5.3863e-128	0.104845	0.288	0.206	1.3427e-123	NO
902	DUSP23	6.22516e-128	-0.367544	0.168	0.146	1.55181e-123	DOWN
903	YWHAQ	7.25532e-128	0.116215	0.619	0.492	1.80861e-123	NO
904	IPO7	8.22553e-128	0.167386	0.28	0.192	2.05046e-123	NO
905	ARHGEF1	8.5587e-128	-0.262475	0.564	0.532	2.13351e-123	NO
906	SNX5	9.43641e-128	-0.219597	0.238	0.197	2.35231e-123	NO
907	TTC17	1.27429e-127	-0.127313	0.316	0.258	3.17655e-123	NO
908	PUM3	1.32499e-127	0.240757	0.269	0.175	3.30292e-123	NO
909	SNHG7	1.44867e-127	0.176405	0.275	0.186	3.61125e-123	NO
910	AMD1	1.54228e-127	0.302882	0.26	0.164	3.84459e-123	UP
911	RBM3	1.59699e-127	0.296117	0.549	0.399	3.98097e-123	NO
912	BAD	1.72363e-127	-0.10117	0.205	0.155	4.29666e-123	NO
913	SRPRB	1.82108e-127	0.299713	0.282	0.181	4.5396e-123	NO
914	RAB29	1.82879e-127	0.186499	0.321	0.223	4.55881e-123	NO
915	GAPDH	1.85458e-127	0.298394	0.999	0.998	4.6231e-123	NO
916	UBQLN1	2.09217e-127	0.157599	0.325	0.231	5.21536e-123	NO
917	NFE2L2	2.12628e-127	-0.104277	0.391	0.325	5.30039e-123	NO
918	ZNF511	2.15127e-127	-0.176654	0.214	0.171	5.36269e-123	NO
919	CCDC47	2.16458e-127	0.176077	0.288	0.198	5.39587e-123	NO
920	TMEM134	4.14388e-127	-0.355209	0.192	0.169	1.03299e-122	DOWN
921	C5orf56	4.20163e-127	-0.349487	0.36	0.338	1.04738e-122	DOWN
922	ASH1L	4.99366e-127	-0.126335	0.421	0.359	1.24482e-122	NO
923	BST2	5.33466e-127	-0.132427	0.552	0.484	1.32982e-122	NO
924	FBRS	5.46946e-127	-0.133267	0.348	0.292	1.36343e-122	NO
925	TPM4	5.69195e-127	0.635761	0.377	0.225	1.41889e-122	UP
926	C12orf57	5.8618e-127	-0.334411	0.601	0.58	1.46123e-122	DOWN
927	CCM2	7.05965e-127	-0.219288	0.293	0.252	1.75983e-122	NO
928	CEBPG	7.2641e-127	-0.138069	0.211	0.164	1.81079e-122	NO
929	SMAD3	7.26986e-127	-0.220403	0.369	0.327	1.81223e-122	NO
930	PRKCQ-AS1	7.73223e-127	0.122892	0.363	0.266	1.92749e-122	NO
931	STAT5A	7.86094e-127	0.434825	0.418	0.274	1.95957e-122	UP
932	FAS	8.3979e-127	0.347062	0.321	0.206	2.09343e-122	UP
933	NELFCD	9.36021e-127	0.16019	0.241	0.162	2.33331e-122	NO
934	GPR171	1.08059e-126	0.226016	0.452	0.324	2.69368e-122	NO
935	DNPH1	1.49995e-126	-0.271482	0.596	0.555	3.73907e-122	NO
936	RANBP9	1.82521e-126	-0.20901	0.275	0.23	4.54989e-122	NO
937	ERO1A	2.19677e-126	0.438872	0.252	0.148	5.47612e-122	UP
938	NOL11	2.24036e-126	-0.12092	0.218	0.17	5.58476e-122	NO
939	ASCC3	2.24999e-126	0.13894	0.319	0.226	5.60876e-122	NO
940	MPDU1	2.32035e-126	0.111792	0.213	0.142	5.78417e-122	NO
941	SNRNP35	2.42221e-126	-0.301743	0.207	0.179	6.03809e-122	DOWN
942	DCTPP1	2.69422e-126	0.122324	0.26	0.18	6.71616e-122	NO
943	SLC25A36	3.21717e-126	0.206268	0.195	0.123	8.01976e-122	NO
944	TIMMDC1	3.70781e-126	-0.115929	0.2	0.151	9.24284e-122	NO
945	NAGK	4.02108e-126	-0.244362	0.199	0.165	1.00238e-121	NO
946	DENND4C	4.27155e-126	-0.291033	0.276	0.246	1.06481e-121	NO
947	METTL17	4.63937e-126	-0.107788	0.189	0.142	1.1565e-121	NO
948	DDX56	4.89774e-126	0.140688	0.229	0.154	1.22091e-121	NO
949	DUSP1	5.21715e-126	0.644679	0.287	0.157	1.30053e-121	UP
950	PYHIN1	6.16981e-126	-0.475136	0.372	0.382	1.53801e-121	DOWN
951	CCDC88C	6.38756e-126	-0.482026	0.266	0.268	1.59229e-121	DOWN
952	MGST3	6.49263e-126	-0.153744	0.448	0.392	1.61848e-121	NO
953	ATIC	6.55906e-126	0.197128	0.221	0.143	1.63504e-121	NO
954	RANGAP1	7.70452e-126	0.214261	0.23	0.148	1.92058e-121	NO
955	CCNQ	8.12448e-126	-0.151257	0.198	0.156	2.02527e-121	NO
956	BABAM2	8.34514e-126	-0.175492	0.278	0.231	2.08028e-121	NO
957	KDM5A	9.01204e-126	-0.115242	0.325	0.267	2.24652e-121	NO
958	PLEKHF1	1.34704e-125	-0.226225	0.296	0.253	3.35791e-121	NO
959	SLC4A10	1.36154e-125	1.68295	0.15	0.05	3.39405e-121	UP
960	SS18	1.68012e-125	-0.11361	0.269	0.214	4.1882e-121	NO
961	IPO5	1.70932e-125	0.322038	0.263	0.165	4.26099e-121	UP
962	CNPY3	1.77421e-125	-0.116836	0.294	0.237	4.42275e-121	NO
963	BAZ1B	1.8386e-125	-0.113075	0.321	0.264	4.58327e-121	NO
964	GABARAP	1.98113e-125	-0.222364	0.855	0.811	4.93856e-121	NO
965	IFI35	2.18322e-125	-0.134844	0.305	0.253	5.44233e-121	NO
966	ITM2C	2.20273e-125	0.54765	0.654	0.482	5.49097e-121	UP
967	EMB	2.36186e-125	0.137353	0.413	0.306	5.88765e-121	NO
968	DPF2	2.41474e-125	-0.104178	0.23	0.181	6.01946e-121	NO
969	WDR61	2.56086e-125	-0.118847	0.231	0.181	6.3837e-121	NO
970	MRPS22	2.95347e-125	-0.139061	0.186	0.142	7.3624e-121	NO
971	ITGB7	2.99492e-125	-0.455403	0.332	0.325	7.46574e-121	DOWN
972	ATF4	3.0444e-125	0.201834	0.322	0.221	7.58908e-121	NO
973	WNK1	4.61796e-125	-0.186652	0.326	0.281	1.15116e-120	NO
974	TVP23B	5.18554e-125	0.183757	0.211	0.137	1.29265e-120	NO
975	PAM	5.58356e-125	0.692743	0.365	0.215	1.39187e-120	UP
976	TMEM141	5.62486e-125	-0.167109	0.195	0.152	1.40217e-120	NO
977	PCIF1	6.06239e-125	-0.192821	0.234	0.191	1.51123e-120	NO
978	SMARCC2	6.28062e-125	-0.256519	0.311	0.276	1.56563e-120	NO
979	DRAP1	6.60907e-125	-0.208936	0.73	0.679	1.64751e-120	NO
980	KPNA2	6.66245e-125	0.22419	0.267	0.177	1.66081e-120	NO
981	RNF166	6.75768e-125	-0.43189	0.195	0.183	1.68455e-120	DOWN
982	MBD4	7.24235e-125	-0.116739	0.285	0.232	1.80537e-120	NO
983	ANKRD12	7.77747e-125	-0.14705	0.672	0.602	1.93877e-120	NO
984	PHF23	8.24833e-125	-0.103859	0.214	0.163	2.05614e-120	NO
985	NSMCE1	8.27141e-125	-0.144352	0.289	0.235	2.0619e-120	NO
986	RAPGEF1	8.42801e-125	-0.202714	0.371	0.327	2.10094e-120	NO
987	OFD1	8.53707e-125	0.137779	0.359	0.26	2.12812e-120	NO
988	TEX264	9.50867e-125	-0.154153	0.2	0.157	2.37032e-120	NO
989	CCDC59	1.04059e-124	0.125214	0.286	0.198	2.59397e-120	NO
990	FKBP4	1.20935e-124	0.236591	0.323	0.221	3.01467e-120	NO
991	MZT1	1.25656e-124	0.159086	0.219	0.145	3.13236e-120	NO
992	P4HA1	1.3533e-124	0.466644	0.362	0.227	3.37351e-120	UP
993	PDIA4	1.38643e-124	0.144326	0.344	0.248	3.45608e-120	NO
994	NOSIP	1.42032e-124	0.160095	0.509	0.389	3.54059e-120	NO
995	ASXL1	1.4375e-124	0.294484	0.387	0.264	3.58341e-120	NO
996	TNFRSF1A	1.4474e-124	-0.327448	0.25	0.227	3.60808e-120	DOWN
997	GLS	1.57115e-124	0.214692	0.565	0.429	3.91657e-120	NO
998	SSH2	1.86204e-124	-0.201625	0.377	0.333	4.64169e-120	NO
999	MYO1F	1.92398e-124	-0.539248	0.245	0.253	4.79609e-120	DOWN
1000	MTFP1	1.95605e-124	0.171026	0.414	0.299	4.87604e-120	NO
1001	PPA1	2.03096e-124	0.329065	0.406	0.277	5.06278e-120	UP
1002	POLR3K	2.09081e-124	-0.229763	0.198	0.16	5.21196e-120	NO
1003	ACADM	2.77417e-124	-0.17336	0.212	0.169	6.91546e-120	NO
1004	PPM1K	3.10422e-124	0.201229	0.265	0.176	7.73819e-120	NO
1005	PRORP	3.18672e-124	0.407956	0.216	0.125	7.94387e-120	UP
1006	ODC1	3.2107e-124	0.505161	0.295	0.174	8.00362e-120	UP
1007	ZC3H13	3.38058e-124	-0.16969	0.305	0.256	8.42711e-120	NO
1008	PEX2	3.59138e-124	0.109488	0.212	0.143	8.95258e-120	NO
1009	YDJC	3.84278e-124	0.102604	0.214	0.145	9.57929e-120	NO
1010	MKKS	4.24455e-124	-0.100741	0.218	0.166	1.05808e-119	NO
1011	LSM12	5.01434e-124	0.125199	0.219	0.148	1.24998e-119	NO
1012	PDE6D	5.10109e-124	-0.11307	0.23	0.182	1.2716e-119	NO
1013	CST7	5.12337e-124	-0.411384	0.923	0.933	1.27715e-119	DOWN
1014	NIP7	7.49043e-124	0.108269	0.199	0.132	1.86721e-119	NO
1015	IFI16	8.57758e-124	-0.149782	0.499	0.44	2.13822e-119	NO
1016	ANKLE2	9.72057e-124	0.206958	0.362	0.255	2.42314e-119	NO
1017	UNC119	9.84806e-124	0.169231	0.323	0.228	2.45492e-119	NO
1018	MATK	9.91145e-124	-0.620342	0.237	0.251	2.47073e-119	DOWN
1019	CARS	1.27621e-123	-0.268689	0.264	0.229	3.18133e-119	NO
1020	EFHD2	1.33432e-123	-0.302986	0.756	0.726	3.32619e-119	DOWN
1021	TEX30	1.33882e-123	0.239709	0.186	0.113	3.33741e-119	NO
1022	RFXANK	1.35472e-123	-0.234728	0.193	0.159	3.37706e-119	NO
1023	PTRH1	1.5211e-123	-0.233118	0.171	0.138	3.79179e-119	NO
1024	SERPINB6	1.77889e-123	-0.177088	0.285	0.239	4.43441e-119	NO
1025	CEBPB	2.12567e-123	-0.24717	0.238	0.199	5.29887e-119	NO
1026	SLC25A5	2.48316e-123	0.10316	0.689	0.562	6.19003e-119	NO
1027	HDDC2	2.61362e-123	-0.299458	0.248	0.22	6.51522e-119	NO
1028	GFPT1	3.2415e-123	0.215012	0.217	0.138	8.0804e-119	NO
1029	IP6K2	3.51289e-123	-0.175731	0.231	0.186	8.75693e-119	NO
1030	JMJD1C	4.39596e-123	0.116045	0.467	0.355	1.09583e-118	NO
1031	BORCS7	4.65328e-123	-0.111088	0.225	0.175	1.15997e-118	NO
1032	AL137857.1	5.2232e-123	-0.63721	0.29	0.318	1.30204e-118	DOWN
1033	SPEN	5.75151e-123	-0.152615	0.351	0.3	1.43374e-118	NO
1034	JOSD2	7.00821e-123	-0.101974	0.237	0.187	1.74701e-118	NO
1035	SP140	7.22551e-123	-0.193749	0.289	0.246	1.80118e-118	NO
1036	TMEM30A	7.69985e-123	0.108688	0.306	0.222	1.91942e-118	NO
1037	VCP	8.30482e-123	0.126989	0.694	0.563	2.07022e-118	NO
1038	NAA38	8.5967e-123	-0.272506	0.222	0.188	2.14299e-118	NO
1039	CRELD2	9.42828e-123	0.285802	0.241	0.15	2.35028e-118	NO
1040	UBE2G2	1.15447e-122	0.125156	0.235	0.161	2.87786e-118	NO
1041	AC018816.1	1.20969e-122	-0.299663	0.187	0.155	3.01551e-118	NO
1042	CCNH	1.2208e-122	-0.180272	0.341	0.291	3.0432e-118	NO
1043	PAIP1	1.23169e-122	0.20099	0.224	0.146	3.07035e-118	NO
1044	TSPOAP1-AS1	1.53816e-122	-0.329338	0.304	0.283	3.83432e-118	DOWN
1045	GSK3B	1.58354e-122	-0.183782	0.285	0.24	3.94745e-118	NO
1046	SIPA1L1	1.80886e-122	0.535196	0.425	0.274	4.50913e-118	UP
1047	PHF20L1	1.90439e-122	0.154269	0.308	0.217	4.74727e-118	NO
1048	LNPEP	1.90809e-122	-0.223773	0.357	0.316	4.75649e-118	NO
1049	STX8	1.98938e-122	-0.187863	0.246	0.204	4.95914e-118	NO
1050	QKI	2.23657e-122	0.112926	0.289	0.208	5.57532e-118	NO
1051	EMC8	2.41747e-122	0.124701	0.179	0.116	6.02626e-118	NO
1052	XPO1	2.4535e-122	0.133789	0.319	0.229	6.11609e-118	NO
1053	POLD2	3.29347e-122	0.200237	0.259	0.174	8.20996e-118	NO
1054	ABHD17A	4.53706e-122	-0.13946	0.555	0.49	1.131e-117	NO
1055	SMARCC1	4.95381e-122	-0.164998	0.339	0.289	1.23489e-117	NO
1056	COA6	5.28372e-122	-0.108871	0.218	0.169	1.31713e-117	NO
1057	NFAT5	5.33292e-122	0.283724	0.524	0.383	1.32939e-117	NO
1058	KIF2A	5.57028e-122	0.163934	0.514	0.392	1.38856e-117	NO
1059	RASGRP1	5.74373e-122	-0.10697	0.507	0.432	1.4318e-117	NO
1060	PERP	5.85287e-122	0.664948	0.225	0.116	1.459e-117	UP
1061	GRN	6.51598e-122	-0.14304	0.278	0.231	1.6243e-117	NO
1062	IL2RB	7.29498e-122	0.226418	0.756	0.606	1.81849e-117	NO
1063	EI24	7.39779e-122	0.28596	0.208	0.127	1.84412e-117	NO
1064	NDUFB2	8.15934e-122	-0.223205	0.764	0.713	2.03396e-117	NO
1065	SNX9	9.05523e-122	0.158277	0.582	0.447	2.25729e-117	NO
1066	B3GNT2	1.03335e-121	0.246523	0.268	0.176	2.57593e-117	NO
1067	RPL36	1.09173e-121	0.24319	0.988	0.977	2.72146e-117	NO
1068	SASH3	1.19897e-121	-0.122457	0.412	0.348	2.98879e-117	NO
1069	MXD4	1.56883e-121	-0.266437	0.369	0.339	3.91078e-117	NO
1070	PGM1	1.61461e-121	0.165848	0.278	0.193	4.02489e-117	NO
1071	SRP68	1.71389e-121	0.150756	0.255	0.175	4.27239e-117	NO
1072	CUTC	1.88611e-121	-0.184669	0.198	0.159	4.70169e-117	NO
1073	COA1	1.97316e-121	-0.164858	0.235	0.192	4.91869e-117	NO
1074	BIN1	2.22992e-121	-0.253713	0.361	0.329	5.55874e-117	NO
1075	LARP7	2.43673e-121	-0.21249	0.233	0.195	6.07428e-117	NO
1076	NUB1	2.5126e-121	-0.104104	0.321	0.263	6.26342e-117	NO
1077	NCBP2	2.57836e-121	0.142992	0.238	0.163	6.42734e-117	NO
1078	TASOR	2.92949e-121	-0.233616	0.274	0.237	7.30264e-117	NO
1079	KDM6B	3.15151e-121	0.201318	0.413	0.295	7.8561e-117	NO
1080	FRYL	3.4781e-121	-0.108106	0.332	0.274	8.67021e-117	NO
1081	KPNA3	3.92325e-121	0.126105	0.247	0.171	9.77988e-117	NO
1082	PRPF38A	4.18776e-121	-0.180416	0.222	0.18	1.04392e-116	NO
1083	SKIL	4.21456e-121	0.223839	0.464	0.338	1.0506e-116	NO
1084	UBE2J1	4.25925e-121	0.149314	0.24	0.163	1.06175e-116	NO
1085	ARID1B	4.26042e-121	0.105609	0.353	0.261	1.06204e-116	NO
1086	SIRT2	4.70089e-121	-0.148306	0.243	0.197	1.17184e-116	NO
1087	SFPQ	4.85174e-121	0.15645	0.68	0.545	1.20944e-116	NO
1088	GLG1	6.3969e-121	-0.155154	0.321	0.273	1.59462e-116	NO
1089	KAT5	6.95159e-121	-0.149382	0.19	0.148	1.73289e-116	NO
1090	ABCE1	9.20538e-121	0.20554	0.271	0.184	2.29472e-116	NO
1091	LYST	9.56179e-121	-0.265043	0.647	0.614	2.38356e-116	NO
1092	GOT2	9.83834e-121	0.135138	0.223	0.15	2.4525e-116	NO
1093	STARD3	9.93127e-121	-0.192842	0.225	0.186	2.47567e-116	NO
1094	GNPAT	1.06662e-120	-0.137801	0.195	0.153	2.65887e-116	NO
1095	DESI1	1.20435e-120	0.198776	0.154	0.091	3.00221e-116	NO
1096	TADA3	1.20984e-120	-0.280379	0.265	0.236	3.01588e-116	NO
1097	SAMM50	1.90211e-120	-0.1743	0.223	0.179	4.74158e-116	NO
1098	STAT5B	1.9084e-120	0.201345	0.426	0.311	4.75727e-116	NO
1099	HPS1	1.96148e-120	-0.131666	0.238	0.19	4.88958e-116	NO
1100	MIDN	2.03232e-120	0.235792	0.301	0.204	5.06616e-116	NO
1101	MALSU1	2.20095e-120	-0.10276	0.2	0.154	5.48654e-116	NO
1102	EBP	2.7033e-120	-0.197049	0.227	0.188	6.73878e-116	NO
1103	OTUD5	2.75205e-120	-0.108062	0.33	0.268	6.8603e-116	NO
1104	CASP4	2.84825e-120	-0.246939	0.267	0.234	7.10012e-116	NO
1105	GTF2I	2.99781e-120	-0.101231	0.376	0.314	7.47293e-116	NO
1106	PHYKPL	3.23941e-120	-0.128315	0.302	0.249	8.0752e-116	NO
1107	CRTC2	3.47597e-120	0.179006	0.3	0.209	8.66489e-116	NO
1108	PITPNC1	4.55459e-120	0.184065	0.646	0.509	1.13537e-115	NO
1109	ALG2	5.17887e-120	0.171302	0.254	0.172	1.29099e-115	NO
1110	ETFB	5.60982e-120	-0.234098	0.216	0.182	1.39842e-115	NO
1111	PHF1	5.65946e-120	0.243868	0.212	0.134	1.41079e-115	NO
1112	OTULIN	6.17904e-120	0.158112	0.514	0.394	1.54031e-115	NO
1113	ERICH1	6.29216e-120	-0.130479	0.251	0.2	1.56851e-115	NO
1114	PPAN	6.47811e-120	0.13711	0.236	0.161	1.61486e-115	NO
1115	SOCS3	7.70765e-120	0.679664	0.253	0.134	1.92136e-115	UP
1116	PCGF5	7.87931e-120	0.112263	0.378	0.283	1.96415e-115	NO
1117	EIF3F	8.64287e-120	-0.117107	0.76	0.688	2.1545e-115	NO
1118	IRAK4	9.10064e-120	-0.126453	0.183	0.139	2.26861e-115	NO
1119	DNAAF2	9.9668e-120	0.234771	0.222	0.141	2.48452e-115	NO
1120	PIGP	1.12196e-119	-0.191042	0.176	0.136	2.79683e-115	NO
1121	SERPINB1	1.13988e-119	0.173201	0.478	0.359	2.84149e-115	NO
1122	WRAP73	1.19085e-119	-0.142663	0.178	0.138	2.96855e-115	NO
1123	CORO1B	1.21351e-119	-0.20339	0.323	0.277	3.02504e-115	NO
1124	SAMHD1	1.26593e-119	-0.568521	0.195	0.201	3.15572e-115	DOWN
1125	SIT1	1.32142e-119	0.562886	0.238	0.13	3.29402e-115	UP
1126	FAM136A	1.32736e-119	0.278929	0.223	0.139	3.30884e-115	NO
1127	RIOK3	1.5279e-119	0.106339	0.31	0.226	3.80875e-115	NO
1128	ARHGAP15	1.66604e-119	-0.276661	0.451	0.428	4.15309e-115	NO
1129	SF3B3	1.80691e-119	-0.149904	0.27	0.223	4.50426e-115	NO
1130	UROD	1.95128e-119	-0.142374	0.213	0.168	4.86414e-115	NO
1131	TNFRSF9	2.06546e-119	0.252289	0.652	0.5	5.14879e-115	NO
1132	FGD3	2.09568e-119	-0.199862	0.282	0.24	5.2241e-115	NO
1133	UBR2	2.18009e-119	-0.196977	0.315	0.271	5.43453e-115	NO
1134	PPP2R5A	2.81956e-119	-0.179907	0.282	0.237	7.02861e-115	NO
1135	CCDC102A	3.26838e-119	-0.111523	0.212	0.164	8.14741e-115	NO
1136	SFI1	3.27246e-119	0.167993	0.259	0.175	8.15758e-115	NO
1137	IL12RB2	3.30355e-119	0.751523	0.318	0.177	8.23509e-115	UP
1138	NFATC3	3.82552e-119	-0.424497	0.255	0.249	9.53627e-115	DOWN
1139	KIAA2013	3.92197e-119	-0.243854	0.186	0.155	9.77668e-115	NO
1140	PLP2	4.06481e-119	0.222124	0.792	0.644	1.01327e-114	NO
1141	ARHGEF3	5.37463e-119	-0.542617	0.267	0.285	1.33979e-114	DOWN
1142	CKLF	6.07462e-119	-0.180919	0.504	0.453	1.51428e-114	NO
1143	KRCC1	6.2808e-119	-0.170916	0.251	0.207	1.56568e-114	NO
1144	CYCS	6.41633e-119	0.230692	0.543	0.409	1.59946e-114	NO
1145	DDX21	7.02165e-119	0.464878	0.476	0.324	1.75036e-114	UP
1146	CADM1	7.91605e-119	-1.24695	0.124	0.207	1.97331e-114	DOWN
1147	GRAP2	8.79507e-119	-0.144954	0.473	0.415	2.19244e-114	NO
1148	TM9SF3	8.92657e-119	0.106937	0.27	0.192	2.22522e-114	NO
1149	MFAP1	9.40221e-119	-0.214756	0.206	0.17	2.34378e-114	NO
1150	ZFAS1	1.09373e-118	0.383499	0.711	0.55	2.72646e-114	UP
1151	BCL11B	1.25687e-118	-0.37376	0.282	0.267	3.13312e-114	DOWN
1152	BBX	1.32079e-118	-0.127559	0.376	0.316	3.29247e-114	NO
1153	SERP1	1.44767e-118	0.18296	0.692	0.552	3.60874e-114	NO
1154	CFAP36	1.49639e-118	0.146384	0.228	0.154	3.7302e-114	NO
1155	UBE2Q1	1.5122e-118	0.443753	0.153	0.081	3.7696e-114	UP
1156	UBE2D3	1.55635e-118	0.19267	0.779	0.638	3.87966e-114	NO
1157	KDM5B	1.71726e-118	0.179351	0.275	0.189	4.28078e-114	NO
1158	SYNE2	1.80678e-118	-0.302515	0.517	0.489	4.50394e-114	DOWN
1159	IFRD2	2.02449e-118	0.224217	0.188	0.118	5.04666e-114	NO
1160	CD6	2.07947e-118	-0.192708	0.691	0.638	5.18369e-114	NO
1161	HOXB2	3.31914e-118	0.115131	0.253	0.178	8.27396e-114	NO
1162	KIAA1143	3.61118e-118	0.179159	0.199	0.129	9.00195e-114	NO
1163	BZW1	3.73943e-118	0.271045	0.867	0.73	9.32165e-114	NO
1164	FLOT1	3.83069e-118	0.130578	0.423	0.318	9.54915e-114	NO
1165	TMEM170A	5.08153e-118	0.226435	0.226	0.145	1.26672e-113	NO
1166	PLPP5	5.5896e-118	-0.207787	0.179	0.142	1.39338e-113	NO
1167	SERBP1	7.2403e-118	0.212251	0.737	0.592	1.80486e-113	NO
1168	LINC01588	7.93535e-118	0.482266	0.349	0.217	1.97812e-113	UP
1169	LAPTM5	9.13487e-118	-0.343228	0.765	0.749	2.27714e-113	DOWN
1170	SAMD3	1.02206e-117	-0.589558	0.26	0.284	2.54779e-113	DOWN
1171	TBX21	1.02382e-117	-0.410288	0.296	0.291	2.55219e-113	DOWN
1172	H2AFX	1.22516e-117	0.216277	0.247	0.164	3.05409e-113	NO
1173	TMEM106C	1.30243e-117	0.12419	0.176	0.116	3.24671e-113	NO
1174	BAK1	1.40207e-117	0.236235	0.186	0.115	3.49507e-113	NO
1175	SPTAN1	1.69473e-117	-0.335762	0.422	0.406	4.22463e-113	DOWN
1176	SNHG15	1.71808e-117	0.406578	0.308	0.191	4.28284e-113	UP
1177	RPIA	1.76874e-117	0.146032	0.217	0.145	4.40911e-113	NO
1178	XPA	1.88718e-117	-0.203522	0.213	0.176	4.70435e-113	NO
1179	PLPBP	2.0499e-117	0.125373	0.189	0.123	5.10998e-113	NO
1180	HLA-F	3.05741e-117	-0.271439	0.831	0.814	7.62151e-113	NO
1181	IMPAD1	3.48186e-117	0.297432	0.222	0.138	8.67959e-113	NO
1182	TM2D3	3.96696e-117	-0.121064	0.177	0.134	9.88883e-113	NO
1183	CNOT6L	4.29354e-117	-0.212779	0.321	0.283	1.07029e-112	NO
1184	CCDC6	5.08399e-117	0.330328	0.295	0.19	1.26734e-112	UP
1185	BTG2	5.19676e-117	-0.145804	0.517	0.454	1.29545e-112	NO
1186	DYNLT3	6.43337e-117	0.154788	0.258	0.178	1.60371e-112	NO
1187	RNASEH2B	6.59248e-117	-0.241862	0.198	0.165	1.64337e-112	NO
1188	ZNRF1	7.26151e-117	0.243925	0.322	0.218	1.81015e-112	NO
1189	ACADVL	7.85577e-117	-0.205531	0.798	0.746	1.95829e-112	NO
1190	PRMT1	8.05324e-117	0.212669	0.67	0.53	2.00751e-112	NO
1191	BTBD6	8.36875e-117	-0.207482	0.174	0.139	2.08616e-112	NO
1192	MRPL50	8.64667e-117	-0.160678	0.192	0.15	2.15544e-112	NO
1193	NDRG1	9.62813e-117	0.508191	0.275	0.161	2.4001e-112	UP
1194	PLGRKT	1.14484e-116	0.141541	0.205	0.134	2.85387e-112	NO
1195	TCF12	1.21774e-116	-0.105191	0.351	0.293	3.03559e-112	NO
1196	KCNAB2	1.21812e-116	0.220201	0.289	0.196	3.03654e-112	NO
1197	PSTPIP1	1.29655e-116	-0.148224	0.261	0.216	3.23205e-112	NO
1198	TRAT1	1.55025e-116	0.445388	0.283	0.17	3.86446e-112	UP
1199	FAF1	1.71836e-116	-0.104616	0.271	0.217	4.28352e-112	NO
1200	MPC1	1.76861e-116	-0.219822	0.195	0.159	4.40879e-112	NO
1201	SURF1	1.98324e-116	-0.127392	0.226	0.18	4.94383e-112	NO
1202	TYMP	2.18344e-116	0.201374	0.458	0.338	5.44287e-112	NO
1203	TMEM14C	3.50064e-116	0.23728	0.23	0.148	8.7264e-112	NO
1204	DYNLL1	3.69873e-116	-0.199449	0.578	0.524	9.22019e-112	NO
1205	EPS15	4.45218e-116	-0.272876	0.322	0.293	1.10984e-111	NO
1206	CMTM7	4.57104e-116	0.424012	0.294	0.181	1.13947e-111	UP
1207	TAPBPL	5.21993e-116	-0.389766	0.225	0.212	1.30122e-111	DOWN
1208	CHTF8	5.23041e-116	-0.16951	0.208	0.168	1.30384e-111	NO
1209	MTA2	5.61734e-116	-0.128458	0.228	0.182	1.40029e-111	NO
1210	CD99	5.93022e-116	-0.250863	0.742	0.712	1.47829e-111	NO
1211	ETV6	6.2841e-116	0.199531	0.369	0.265	1.5665e-111	NO
1212	GLIPR2	6.52134e-116	-0.329498	0.213	0.192	1.62564e-111	DOWN
1213	KLHDC3	7.03676e-116	-0.101276	0.224	0.177	1.75412e-111	NO
1214	CCND3	8.56195e-116	-0.174666	0.416	0.372	2.13432e-111	NO
1215	GNA13	1.11834e-115	0.307755	0.359	0.244	2.7878e-111	UP
1216	TNIP1	1.11961e-115	0.181511	0.714	0.577	2.79097e-111	NO
1217	ZBTB20	1.16873e-115	-0.220948	0.426	0.38	2.9134e-111	NO
1218	C17orf49	1.2703e-115	-0.241516	0.721	0.679	3.16661e-111	NO
1219	GSS	1.29361e-115	-0.161323	0.203	0.162	3.22471e-111	NO
1220	COG5	1.3276e-115	-0.213162	0.212	0.175	3.30945e-111	NO
1221	UTP18	1.33748e-115	0.150819	0.188	0.122	3.33406e-111	NO
1222	AFG3L2	1.48464e-115	0.125237	0.196	0.13	3.70091e-111	NO
1223	FAM53B	1.52926e-115	-0.171119	0.325	0.278	3.81215e-111	NO
1224	MFSD14A	1.65938e-115	0.134474	0.255	0.178	4.13651e-111	NO
1225	APBB1IP	1.74794e-115	-0.164202	0.666	0.613	4.35725e-111	NO
1226	DGKZ	1.97889e-115	-0.343721	0.212	0.191	4.93297e-111	DOWN
1227	KPNA4	2.09368e-115	0.114579	0.277	0.198	5.21912e-111	NO
1228	CTCF	2.42381e-115	-0.157275	0.295	0.25	6.04208e-111	NO
1229	NTAN1	2.51549e-115	-0.175332	0.195	0.158	6.2706e-111	NO
1230	PTPRA	2.61508e-115	-0.275631	0.28	0.251	6.51886e-111	NO
1231	JAZF1	2.77003e-115	-0.318847	0.256	0.231	6.90513e-111	DOWN
1232	EXOSC10	2.88995e-115	-0.133943	0.249	0.203	7.20408e-111	NO
1233	NMRK1	3.08987e-115	-0.162295	0.243	0.2	7.70243e-111	NO
1234	ARL4A	3.4553e-115	0.583662	0.152	0.073	8.61338e-111	UP
1235	ORAI2	3.56833e-115	0.146343	0.223	0.151	8.89514e-111	NO
1236	TAF11	3.6891e-115	0.118335	0.169	0.11	9.1962e-111	NO
1237	BCL2L1	3.74791e-115	-0.367529	0.281	0.252	9.34278e-111	DOWN
1238	UPP1	3.76715e-115	0.160003	0.572	0.446	9.39075e-111	NO
1239	MTIF3	3.86106e-115	-0.152946	0.246	0.199	9.62485e-111	NO
1240	TBCC	4.46376e-115	-0.273695	0.208	0.18	1.11273e-110	NO
1241	RNF216	4.61963e-115	-0.134443	0.245	0.2	1.15158e-110	NO
1242	HINT2	5.1325e-115	-0.28392	0.197	0.169	1.27943e-110	NO
1243	CD7	5.29213e-115	0.285466	0.976	0.929	1.31922e-110	NO
1244	SNHG1	5.68238e-115	0.311631	0.279	0.179	1.4165e-110	UP
1245	SLU7	5.83462e-115	-0.146418	0.226	0.183	1.45445e-110	NO
1246	CNN2	6.48999e-115	0.224006	0.401	0.287	1.61782e-110	NO
1247	SLC7A6	6.95611e-115	0.420253	0.267	0.163	1.73402e-110	UP
1248	NSRP1	7.17194e-115	0.112542	0.265	0.187	1.78782e-110	NO
1249	CHCHD5	7.47348e-115	-0.202011	0.209	0.171	1.86299e-110	NO
1250	MGMT	7.59481e-115	-0.336194	0.201	0.18	1.89323e-110	DOWN
1251	CHMP2B	7.82874e-115	0.105184	0.211	0.144	1.95155e-110	NO
1252	COX17	1.0174e-114	0.159339	0.59	0.461	2.53618e-110	NO
1253	NIBAN1	1.14994e-114	-0.156995	0.47	0.412	2.86658e-110	NO
1254	EXOSC7	1.17159e-114	0.122542	0.184	0.121	2.92054e-110	NO
1255	C1QBP	1.28668e-114	0.307013	0.525	0.385	3.20744e-110	UP
1256	HCP5	1.39266e-114	-0.215108	0.286	0.249	3.47162e-110	NO
1257	MFNG	1.61215e-114	-0.108045	0.208	0.161	4.01878e-110	NO
1258	MGAT2	1.63813e-114	0.261547	0.205	0.129	4.08354e-110	NO
1259	EIF4EBP1	1.69876e-114	-0.133526	0.25	0.202	4.23467e-110	NO
1260	ATXN7L3B	1.71248e-114	0.13709	0.211	0.142	4.26887e-110	NO
1261	RNF114	1.74582e-114	0.140559	0.269	0.189	4.35197e-110	NO
1262	B4GALT5	1.86321e-114	0.377063	0.256	0.158	4.6446e-110	UP
1263	PIGC	1.87647e-114	-0.157543	0.184	0.147	4.67767e-110	NO
1264	HOOK3	1.94423e-114	0.121585	0.269	0.19	4.84658e-110	NO
1265	BNIP3L	2.0278e-114	0.315613	0.563	0.416	5.0549e-110	UP
1266	FDFT1	2.04982e-114	-0.146364	0.571	0.513	5.10978e-110	NO
1267	RGS14	2.44492e-114	-0.146309	0.223	0.179	6.09469e-110	NO
1268	FYB1	2.80466e-114	-0.309651	0.342	0.314	6.99145e-110	DOWN
1269	TAGAP	3.19677e-114	-0.813698	0.236	0.273	7.9689e-110	DOWN
1270	IKZF3	4.11158e-114	-0.171952	0.532	0.481	1.02493e-109	NO
1271	MIR155HG	4.34636e-114	0.91121	0.389	0.236	1.08346e-109	UP
1272	RARS	4.70134e-114	0.124335	0.19	0.126	1.17195e-109	NO
1273	OGA	4.92849e-114	-0.125749	0.347	0.294	1.22858e-109	NO
1274	DCAF8	4.94505e-114	-0.172048	0.231	0.19	1.2327e-109	NO
1275	GNAI2	5.22595e-114	-0.103813	0.728	0.656	1.30272e-109	NO
1276	UPF3A	5.42449e-114	-0.237942	0.226	0.191	1.35222e-109	NO
1277	NSF	5.69048e-114	0.167483	0.255	0.174	1.41852e-109	NO
1278	PTMS	6.14375e-114	-0.341072	0.536	0.53	1.53151e-109	DOWN
1279	DCAF13	6.28852e-114	0.111268	0.208	0.142	1.5676e-109	NO
1280	P2RY8	6.40375e-114	0.165548	0.418	0.309	1.59633e-109	NO
1281	SNHG3	6.43401e-114	0.311318	0.159	0.091	1.60387e-109	UP
1282	C19orf25	7.2586e-114	-0.120778	0.201	0.157	1.80942e-109	NO
1283	SRSF2	8.22059e-114	0.16949	0.749	0.611	2.04923e-109	NO
1284	SYPL1	9.94499e-114	0.263293	0.238	0.153	2.47909e-109	NO
1285	SLC66A2	9.96666e-114	-0.227669	0.168	0.133	2.48449e-109	NO
1286	CCT6A	1.11804e-113	0.191878	0.628	0.496	2.78704e-109	NO
1287	ZC3H12A	1.56493e-113	0.274258	0.327	0.222	3.90107e-109	NO
1288	LUC7L	1.96942e-113	0.135236	0.257	0.179	4.90937e-109	NO
1289	TRBJ2-2P	2.62238e-113	-0.287261	0.371	0.34	6.53707e-109	NO
1290	IQGAP2	2.69148e-113	-0.329453	0.432	0.417	6.70932e-109	DOWN
1291	QRICH1	2.86392e-113	-0.136069	0.258	0.213	7.13918e-109	NO
1292	GEMIN7	2.89603e-113	0.160189	0.204	0.136	7.21923e-109	NO
1293	EMC10	3.7381e-113	0.141669	0.241	0.166	9.31833e-109	NO
1294	HDLBP	4.2414e-113	0.121541	0.323	0.237	1.0573e-108	NO
1295	FP671120.4	4.38006e-113	0.52849	0.802	0.658	1.09186e-108	UP
1296	LLPH	4.7751e-113	0.141575	0.27	0.189	1.19034e-108	NO
1297	HEXA	4.91533e-113	-0.217491	0.21	0.177	1.22529e-108	NO
1298	TWISTNB	5.48087e-113	0.167536	0.159	0.098	1.36627e-108	NO
1299	TUBA1B	7.38496e-113	0.441324	0.785	0.641	1.84092e-108	UP
1300	ETF1	7.46537e-113	0.290864	0.224	0.141	1.86097e-108	NO
1301	RDX	7.55475e-113	0.247251	0.325	0.223	1.88325e-108	NO
1302	RGS19	7.99461e-113	-0.109542	0.185	0.141	1.9929e-108	NO
1303	UQCR10	8.14696e-113	-0.111474	0.698	0.623	2.03087e-108	NO
1304	PNPLA2	9.22011e-113	-0.15024	0.309	0.262	2.29839e-108	NO
1305	MGRN1	1.03307e-112	0.283834	0.193	0.117	2.57523e-108	NO
1306	NUBP1	1.22106e-112	-0.246989	0.157	0.128	3.04387e-108	NO
1307	PCID2	1.22247e-112	-0.12985	0.183	0.14	3.04736e-108	NO
1308	ACSL3	1.24687e-112	0.225875	0.219	0.142	3.10819e-108	NO
1309	SERPINB9	1.38248e-112	0.382568	0.565	0.411	3.44623e-108	UP
1310	USF2	1.41975e-112	0.592137	0.168	0.084	3.53914e-108	UP
1311	BAZ1A	1.66789e-112	0.136094	0.314	0.225	4.15771e-108	NO
1312	KMT2B	1.77018e-112	0.12077	0.187	0.125	4.41269e-108	NO
1313	STAM	2.50681e-112	0.26454	0.237	0.152	6.24897e-108	NO
1314	CD63	3.69147e-112	0.125112	0.693	0.566	9.20209e-108	NO
1315	LY6E	4.4931e-112	-0.268853	0.507	0.477	1.12004e-107	NO
1316	USP47	5.07296e-112	0.107271	0.352	0.264	1.26459e-107	NO
1317	GMIP	5.10954e-112	-0.21884	0.256	0.218	1.2737e-107	NO
1318	MUS81	5.33323e-112	-0.275923	0.19	0.162	1.32947e-107	NO
1319	ARIH1	5.37277e-112	0.192838	0.275	0.189	1.33933e-107	NO
1320	AIMP2	6.01262e-112	0.19838	0.177	0.111	1.49883e-107	NO
1321	FLYWCH2	6.9408e-112	-0.105756	0.176	0.134	1.7302e-107	NO
1322	NEAT1	7.8957e-112	0.162525	0.503	0.385	1.96824e-107	NO
1323	RSRC1	8.55537e-112	-0.22022	0.222	0.187	2.13268e-107	NO
1324	EPB41	8.98897e-112	-0.249313	0.331	0.3	2.24077e-107	NO
1325	IL4I1	9.27138e-112	1.01248	0.21	0.097	2.31117e-107	UP
1326	IBTK	9.80619e-112	0.114971	0.194	0.13	2.44449e-107	NO
1327	HSPE1	1.29094e-111	0.338682	0.672	0.515	3.21804e-107	UP
1328	SLC35B2	1.31972e-111	0.118776	0.195	0.131	3.28981e-107	NO
1329	ARHGAP26	1.36847e-111	-0.174171	0.647	0.591	3.41132e-107	NO
1330	SLC25A20	1.37214e-111	-0.18195	0.152	0.119	3.42048e-107	NO
1331	ZBTB38	1.50565e-111	-0.439142	0.275	0.275	3.7533e-107	DOWN
1332	GLRX	1.65306e-111	-0.307756	0.285	0.261	4.12074e-107	DOWN
1333	SLC25A4	1.68397e-111	0.336247	0.168	0.096	4.19779e-107	UP
1334	SOCS1	1.70644e-111	-0.123338	0.423	0.361	4.25381e-107	NO
1335	AARS	1.72645e-111	-0.285979	0.232	0.202	4.30369e-107	NO
1336	SYNE1	1.76194e-111	-0.55372	0.257	0.276	4.39217e-107	DOWN
1337	MAP1S	1.80148e-111	-0.120265	0.181	0.141	4.49073e-107	NO
1338	APEH	1.88929e-111	-0.192718	0.198	0.16	4.70961e-107	NO
1339	RNF11	2.07557e-111	0.241506	0.208	0.133	5.17398e-107	NO
1340	ZPR1	2.08214e-111	0.249621	0.214	0.137	5.19036e-107	NO
1341	LASP1	2.08232e-111	-0.105873	0.301	0.248	5.19081e-107	NO
1342	MRPS25	2.4125e-111	0.143671	0.181	0.118	6.01389e-107	NO
1343	SRSF8	2.56972e-111	-0.118122	0.198	0.154	6.4058e-107	NO
1344	OSGEP	3.07912e-111	-0.147886	0.195	0.154	7.67564e-107	NO
1345	ELP6	3.22938e-111	-0.134785	0.157	0.118	8.05019e-107	NO
1346	MTHFS	3.33298e-111	0.167987	0.245	0.167	8.30844e-107	NO
1347	UPF3B	3.73576e-111	0.14188	0.223	0.152	9.31249e-107	NO
1348	ARHGEF2	4.08249e-111	-0.148362	0.242	0.198	1.01768e-106	NO
1349	CTSA	4.11819e-111	-0.151262	0.227	0.183	1.02658e-106	NO
1350	ARF1	4.126e-111	0.142861	0.801	0.671	1.02853e-106	NO
1351	PIP4P1	4.45494e-111	-0.116359	0.178	0.137	1.11053e-106	NO
1352	RBL2	4.71562e-111	-0.142273	0.291	0.242	1.17551e-106	NO
1353	TC2N	4.76908e-111	-0.245199	0.258	0.222	1.18884e-106	NO
1354	MDFIC	4.83806e-111	-0.220858	0.499	0.455	1.20603e-106	NO
1355	THUMPD3-AS1	5.26586e-111	-0.111987	0.215	0.169	1.31267e-106	NO
1356	ARFGAP2	5.28375e-111	-0.13362	0.234	0.191	1.31713e-106	NO
1357	HAUS1	5.37252e-111	-0.101196	0.17	0.126	1.33926e-106	NO
1358	HBP1	6.20266e-111	-0.134513	0.262	0.218	1.5462e-106	NO
1359	LENG8	7.10637e-111	-0.130426	0.214	0.17	1.77147e-106	NO
1360	RNF4	7.94949e-111	-0.133214	0.247	0.2	1.98165e-106	NO
1361	POR	8.12783e-111	-0.377563	0.166	0.148	2.02611e-106	DOWN
1362	IL16	8.26063e-111	-0.293529	0.332	0.307	2.05921e-106	NO
1363	TAF9	1.04793e-110	-0.101448	0.191	0.146	2.61229e-106	NO
1364	ZNF639	1.09608e-110	0.193396	0.203	0.132	2.73231e-106	NO
1365	STX6	1.11353e-110	0.140965	0.209	0.142	2.7758e-106	NO
1366	TBP	1.12787e-110	-0.109647	0.15	0.111	2.81156e-106	NO
1367	PDE4A	1.42555e-110	0.137463	0.299	0.212	3.55361e-106	NO
1368	TAF12	1.59164e-110	-0.219306	0.193	0.159	3.96765e-106	NO
1369	TRIR	1.59798e-110	-0.147127	0.849	0.789	3.98345e-106	NO
1370	ZEB2	1.81238e-110	-0.384139	0.544	0.556	4.51791e-106	DOWN
1371	USP12	1.84055e-110	0.500975	0.272	0.163	4.58814e-106	UP
1372	CCNC	2.42484e-110	0.190299	0.231	0.155	6.04464e-106	NO
1373	COPS7A	3.15223e-110	-0.164889	0.164	0.127	7.85788e-106	NO
1374	AHCYL1	3.19009e-110	0.125517	0.202	0.137	7.95226e-106	NO
1375	UTRN	3.27855e-110	-0.472308	0.283	0.29	8.17276e-106	DOWN
1376	CDKN1B	3.52042e-110	-0.101994	0.389	0.328	8.7757e-106	NO
1377	ARRDC2	4.35453e-110	-0.313857	0.215	0.192	1.0855e-105	DOWN
1378	MRPL19	4.42266e-110	0.122854	0.198	0.133	1.10248e-105	NO
1379	HSD17B11	4.82079e-110	-0.313947	0.211	0.191	1.20173e-105	DOWN
1380	SLC2A1	5.07034e-110	0.240063	0.201	0.128	1.26394e-105	NO
1381	TSPAN14	6.25141e-110	-0.157476	0.294	0.25	1.55835e-105	NO
1382	SAMD1	6.94932e-110	0.17176	0.225	0.152	1.73233e-105	NO
1383	STK26	7.61555e-110	0.268782	0.257	0.168	1.8984e-105	NO
1384	TFIP11	8.64114e-110	-0.200406	0.205	0.172	2.15406e-105	NO
1385	DPH1	9.14777e-110	-0.148459	0.183	0.144	2.28036e-105	NO
1386	COX7B	9.95977e-110	0.118453	0.74	0.614	2.48277e-105	NO
1387	TIMM9	1.12003e-109	0.157565	0.157	0.099	2.792e-105	NO
1388	CSNK2A2	1.24067e-109	0.148424	0.204	0.137	3.09273e-105	NO
1389	EXOC2	1.27591e-109	-0.10588	0.25	0.202	3.18059e-105	NO
1390	ZNF638	1.30109e-109	-0.121729	0.371	0.317	3.24335e-105	NO
1391	RIN3	1.33406e-109	-0.520063	0.262	0.274	3.32555e-105	DOWN
1392	MRPL37	1.35183e-109	-0.103568	0.202	0.156	3.36985e-105	NO
1393	CENPT	1.35902e-109	-0.282388	0.172	0.147	3.38777e-105	NO
1394	FLOT2	1.4213e-109	-0.119128	0.218	0.174	3.54301e-105	NO
1395	MCUR1	1.48323e-109	0.124609	0.177	0.116	3.69738e-105	NO
1396	CCPG1	1.64417e-109	-0.185822	0.225	0.19	4.0986e-105	NO
1397	SOD1	1.76793e-109	-0.122983	0.724	0.654	4.4071e-105	NO
1398	PLD3	1.79252e-109	-0.293047	0.211	0.188	4.4684e-105	NO
1399	LRRFIP2	1.91896e-109	0.235897	0.274	0.185	4.78358e-105	NO
1400	CEBPD	1.92621e-109	0.383051	0.387	0.255	4.80165e-105	UP
1401	IL11	2.026e-109	1.73398	0.111	0.032	5.05042e-105	UP
1402	PPP2R2A	2.24318e-109	0.193668	0.248	0.169	5.5918e-105	NO
1403	BCL2L12	2.47528e-109	0.116948	0.162	0.107	6.17039e-105	NO
1404	UBTF	2.6065e-109	-0.328378	0.221	0.199	6.49749e-105	DOWN
1405	MRPS33	2.88766e-109	0.114581	0.206	0.139	7.19837e-105	NO
1406	ZNF146	3.01419e-109	-0.104252	0.217	0.17	7.51378e-105	NO
1407	PHIP	3.03768e-109	-0.11251	0.308	0.253	7.57233e-105	NO
1408	CBR1	3.27175e-109	-0.167278	0.204	0.164	8.15582e-105	NO
1409	TUBA1A	3.42145e-109	0.149935	0.589	0.465	8.529e-105	NO
1410	KIF21A	3.53638e-109	-0.127689	0.284	0.234	8.8155e-105	NO
1411	THOC6	3.87061e-109	0.14079	0.177	0.115	9.64867e-105	NO
1412	PAICS	3.99389e-109	0.751023	0.184	0.089	9.95597e-105	UP
1413	CD3G	4.14403e-109	-0.276908	0.56	0.536	1.03302e-104	NO
1414	NFYC	4.31009e-109	-0.11791	0.192	0.148	1.07442e-104	NO
1415	PPP1CA	4.34931e-109	-0.196359	0.806	0.761	1.0842e-104	NO
1416	OGT	4.66808e-109	-0.26395	0.306	0.279	1.16366e-104	NO
1417	ARID5A	5.11831e-109	0.140856	0.413	0.314	1.27589e-104	NO
1418	TAF6	6.89304e-109	-0.161568	0.167	0.13	1.7183e-104	NO
1419	RHBDD2	7.27094e-109	-0.151206	0.224	0.184	1.8125e-104	NO
1420	ALDH9A1	7.80967e-109	-0.173162	0.181	0.144	1.94679e-104	NO
1421	SLC16A3	7.92531e-109	0.374176	0.583	0.43	1.97562e-104	UP
1422	ZC3H18	8.75324e-109	-0.146452	0.205	0.165	2.18201e-104	NO
1423	NGLY1	9.15065e-109	0.159611	0.265	0.186	2.28108e-104	NO
1424	FLI1	9.40864e-109	-0.205594	0.238	0.203	2.34539e-104	NO
1425	ARF6	1.12889e-108	0.227071	0.795	0.655	2.81409e-104	NO
1426	RDH14	1.2387e-108	-0.116975	0.175	0.134	3.08784e-104	NO
1427	HRAS	1.3976e-108	0.174463	0.18	0.115	3.48394e-104	NO
1428	MTREX	1.40398e-108	0.126665	0.211	0.144	3.49985e-104	NO
1429	SNHG17	1.44236e-108	0.410588	0.164	0.09	3.5955e-104	UP
1430	PRKRA	1.44482e-108	0.10084	0.188	0.129	3.60164e-104	NO
1431	BMI1	1.52309e-108	0.2641	0.283	0.189	3.79676e-104	NO
1432	OXSR1	1.54483e-108	0.383931	0.239	0.146	3.85095e-104	UP
1433	RNF113A	1.65641e-108	-0.150099	0.181	0.144	4.12911e-104	NO
1434	ALKBH6	1.85729e-108	-0.313439	0.138	0.115	4.62984e-104	DOWN
1435	RBM8A	2.11128e-108	0.145561	0.77	0.64	5.26299e-104	NO
1436	SPATA13	2.37442e-108	-0.299562	0.267	0.246	5.91895e-104	NO
1437	MRPL49	2.4366e-108	0.278035	0.176	0.107	6.07397e-104	NO
1438	XBP1	2.67681e-108	0.298467	0.473	0.34	6.67275e-104	NO
1439	CFAP97	2.92827e-108	0.150334	0.237	0.163	7.2996e-104	NO
1440	ANO6	3.08924e-108	0.24465	0.271	0.181	7.70085e-104	NO
1441	ARAP2	3.28406e-108	-0.165317	0.515	0.464	8.1865e-104	NO
1442	CPD	3.36994e-108	0.254443	0.327	0.225	8.40059e-104	NO
1443	GABPB1	4.30777e-108	0.216764	0.267	0.182	1.07384e-103	NO
1444	BLOC1S6	4.61966e-108	0.259047	0.226	0.146	1.15159e-103	NO
1445	DCAF11	5.4308e-108	-0.301321	0.2	0.177	1.35379e-103	DOWN
1446	SRSF3	5.82281e-108	0.169823	0.719	0.585	1.45151e-103	NO
1447	UBE2F	6.20671e-108	0.153262	0.434	0.334	1.54721e-103	NO
1448	ANKRD37	7.55481e-108	0.326667	0.18	0.108	1.88326e-103	UP
1449	CLN3	7.66397e-108	-0.285365	0.23	0.203	1.91048e-103	NO
1450	SDF2L1	8.31747e-108	0.238103	0.423	0.304	2.07338e-103	NO
1451	GPR174	9.14231e-108	-0.654041	0.205	0.236	2.27899e-103	DOWN
1452	MTHFD2	9.23286e-108	0.113741	0.43	0.326	2.30157e-103	NO
1453	PPA2	1.01842e-107	0.120393	0.199	0.134	2.53871e-103	NO
1454	TBC1D10B	1.04042e-107	-0.111999	0.167	0.128	2.59355e-103	NO
1455	NUTM2B-AS1	1.07168e-107	-0.13778	0.259	0.214	2.67148e-103	NO
1456	CHMP3	1.48808e-107	-0.142012	0.189	0.149	3.7095e-103	NO
1457	BAZ2A	1.56504e-107	-0.105716	0.27	0.22	3.90133e-103	NO
1458	S1PR5	1.71981e-107	-0.312326	0.371	0.358	4.28715e-103	DOWN
1459	SRSF7	1.95744e-107	0.186382	0.744	0.61	4.87951e-103	NO
1460	FOXO1	2.10034e-107	0.20272	0.282	0.193	5.23573e-103	NO
1461	MAN1A2	2.2878e-107	-0.117353	0.238	0.191	5.70303e-103	NO
1462	SELENOM	2.52399e-107	-0.226439	0.175	0.146	6.29181e-103	NO
1463	WBP1	2.67697e-107	-0.342501	0.193	0.174	6.67315e-103	DOWN
1464	CLINT1	2.68369e-107	0.187021	0.268	0.185	6.6899e-103	NO
1465	PHKG2	2.85855e-107	0.105413	0.208	0.145	7.1258e-103	NO
1466	ASAP1	2.9318e-107	0.202308	0.273	0.188	7.3084e-103	NO
1467	TNIK	2.94424e-107	-0.112232	0.343	0.287	7.3394e-103	NO
1468	LIM2	2.9876e-107	-1.30429	0.086	0.14	7.44748e-103	DOWN
1469	ZNFX1	3.82894e-107	0.10754	0.331	0.247	9.54478e-103	NO
1470	HGSNAT	3.96897e-107	0.150022	0.246	0.171	9.89386e-103	NO
1471	GNL3	4.33168e-107	0.315036	0.205	0.125	1.0798e-102	UP
1472	MTMR14	4.67069e-107	-0.119786	0.19	0.15	1.16431e-102	NO
1473	IL2RG	4.8169e-107	-0.314728	0.973	0.968	1.20076e-102	DOWN
1474	ZNF593	6.62901e-107	0.117781	0.203	0.137	1.65248e-102	NO
1475	SPNS1	6.86191e-107	-0.119692	0.158	0.121	1.71054e-102	NO
1476	SECISBP2L	6.90492e-107	-0.14974	0.288	0.243	1.72126e-102	NO
1477	GLB1	7.63873e-107	0.160347	0.208	0.14	1.90418e-102	NO
1478	MRPL39	8.79537e-107	0.11122	0.186	0.125	2.19251e-102	NO
1479	AC093010.2	8.95178e-107	-0.69705	0.125	0.13	2.2315e-102	DOWN
1480	PRRC2A	9.81767e-107	-0.101597	0.292	0.241	2.44735e-102	NO
1481	NSUN2	1.03551e-106	0.107425	0.239	0.172	2.58133e-102	NO
1482	RLF	1.04624e-106	0.199263	0.291	0.203	2.60808e-102	NO
1483	NCKAP1L	1.09089e-106	-0.179384	0.292	0.254	2.71936e-102	NO
1484	ZMAT5	1.11964e-106	-0.138905	0.159	0.121	2.79104e-102	NO
1485	GAS5	1.17072e-106	0.326729	0.684	0.534	2.91836e-102	UP
1486	GIT2	1.19079e-106	-0.265075	0.229	0.201	2.96839e-102	NO
1487	ZDHHC16	1.57066e-106	0.194127	0.175	0.113	3.91534e-102	NO
1488	GRAMD1A	1.60478e-106	0.24551	0.197	0.126	4.00039e-102	NO
1489	MAP4K1	1.6442e-106	-0.47439	0.179	0.175	4.09866e-102	DOWN
1490	HUWE1	1.73365e-106	0.204413	0.351	0.251	4.32165e-102	NO
1491	SRM	1.78652e-106	0.243088	0.359	0.254	4.45344e-102	NO
1492	CDK12	1.8542e-106	0.126662	0.24	0.168	4.62215e-102	NO
1493	MANF	1.93974e-106	0.219307	0.457	0.337	4.83538e-102	NO
1494	DLST	2.0301e-106	0.160823	0.21	0.142	5.06062e-102	NO
1495	KLRC1	2.09099e-106	0.366235	0.558	0.405	5.21241e-102	UP
1496	TNFRSF12A	2.11345e-106	0.411094	0.23	0.139	5.26841e-102	UP
1497	CASP8	2.29757e-106	-0.143852	0.269	0.224	5.72738e-102	NO
1498	CHMP6	2.95634e-106	-0.170161	0.158	0.123	7.36955e-102	NO
1499	SAMD9	3.0508e-106	-0.146936	0.259	0.216	7.60502e-102	NO
1500	TMC6	3.13453e-106	-0.18886	0.231	0.194	7.81375e-102	NO
1501	GIMAP4	3.18593e-106	-0.42264	0.526	0.547	7.94189e-102	DOWN
1502	SACM1L	3.31312e-106	-0.150124	0.268	0.225	8.25896e-102	NO
1503	MIA2	3.45993e-106	-0.176197	0.239	0.2	8.62491e-102	NO
1504	NUP107	3.51294e-106	-0.104133	0.212	0.167	8.75706e-102	NO
1505	MIA3	3.8571e-106	-0.209954	0.27	0.237	9.61499e-102	NO
1506	HERC1	3.92434e-106	-0.355279	0.214	0.196	9.7826e-102	DOWN
1507	UBE3C	4.08094e-106	0.189481	0.2	0.131	1.0173e-101	NO
1508	RAB9A	5.43402e-106	0.261705	0.49	0.36	1.35459e-101	NO
1509	SCCPDH	5.62287e-106	0.147085	0.211	0.143	1.40167e-101	NO
1510	LARP1	5.6909e-106	0.277329	0.207	0.13	1.41863e-101	NO
1511	SMARCA2	6.29497e-106	-0.2852	0.283	0.259	1.56921e-101	NO
1512	EBNA1BP2	6.91902e-106	0.189681	0.229	0.154	1.72477e-101	NO
1513	IDH2	7.7141e-106	-0.258109	0.212	0.183	1.92297e-101	NO
1514	LRRC47	7.81085e-106	0.114756	0.183	0.123	1.94709e-101	NO
1515	ATF7IP	8.75742e-106	-0.230145	0.323	0.292	2.18305e-101	NO
1516	CELF2	8.98121e-106	0.108271	0.523	0.418	2.23884e-101	NO
1517	TMED1	8.99706e-106	-0.271668	0.164	0.138	2.24279e-101	NO
1518	PPM1B	9.29603e-106	-0.126873	0.23	0.186	2.31731e-101	NO
1519	FBXL6	1.00988e-105	-0.231066	0.144	0.114	2.51743e-101	NO
1520	STK38	1.26239e-105	-0.277271	0.237	0.211	3.14689e-101	NO
1521	DEDD	1.27181e-105	-0.101669	0.187	0.144	3.17037e-101	NO
1522	ENOSF1	1.31642e-105	0.430554	0.204	0.12	3.28158e-101	UP
1523	JMJD8	1.32714e-105	0.135468	0.196	0.132	3.30829e-101	NO
1524	GPHN	1.54446e-105	-0.151589	0.247	0.202	3.85003e-101	NO
1525	CD69	1.56316e-105	0.244149	0.728	0.587	3.89663e-101	NO
1526	CTSD	1.63705e-105	-0.100719	0.508	0.444	4.08084e-101	NO
1527	WDR74	1.65068e-105	0.142869	0.223	0.153	4.11482e-101	NO
1528	ZNF721	2.03394e-105	-0.100258	0.201	0.157	5.07019e-101	NO
1529	UBE2Q2	2.12683e-105	0.274204	0.223	0.143	5.30176e-101	NO
1530	LYAR	2.31231e-105	-0.213075	0.202	0.165	5.76413e-101	NO
1531	NME1	2.46886e-105	0.641774	0.309	0.182	6.15436e-101	UP
1532	EIF2AK2	2.60784e-105	0.125901	0.205	0.14	6.50084e-101	NO
1533	SEC22B	2.90923e-105	0.184583	0.221	0.148	7.25213e-101	NO
1534	SYTL1	2.92349e-105	-0.612591	0.137	0.139	7.28769e-101	DOWN
1535	EXOSC5	3.10603e-105	0.279544	0.155	0.091	7.74271e-101	NO
1536	KDSR	3.17616e-105	0.472079	0.22	0.127	7.91753e-101	UP
1537	SEPTIN11	3.40374e-105	-0.245123	0.172	0.142	8.48484e-101	NO
1538	SPTSSA	3.66071e-105	0.118536	0.152	0.098	9.12543e-101	NO
1539	ADD3	4.36845e-105	-0.286592	0.25	0.226	1.08897e-100	NO
1540	BTN3A3	4.93409e-105	-0.375585	0.244	0.231	1.22997e-100	DOWN
1541	BFAR	6.32348e-105	0.153331	0.207	0.141	1.57632e-100	NO
1542	MFSD12	6.91407e-105	0.268087	0.208	0.132	1.72354e-100	NO
1543	TTC14	7.04224e-105	-0.120457	0.226	0.181	1.75549e-100	NO
1544	NOP2	7.7753e-105	0.134421	0.213	0.146	1.93823e-100	NO
1545	AGO2	9.2338e-105	0.162548	0.31	0.223	2.3018e-100	NO
1546	UBA5	9.89399e-105	0.146313	0.193	0.129	2.46637e-100	NO
1547	AHCY	1.00711e-104	0.256028	0.193	0.12	2.51051e-100	NO
1548	ZFP36L1	1.18309e-104	-0.333999	0.633	0.632	2.94921e-100	DOWN
1549	GRWD1	1.62932e-104	0.148535	0.173	0.113	4.06158e-100	NO
1550	ODF2L	1.72855e-104	-0.151144	0.243	0.2	4.30893e-100	NO
1551	TPP1	1.96383e-104	-0.243471	0.204	0.175	4.89544e-100	NO
1552	DTYMK	2.31255e-104	-0.121518	0.173	0.133	5.76472e-100	NO
1553	SNX10	3.26742e-104	0.290386	0.187	0.113	8.14501e-100	NO
1554	ALAS1	3.46983e-104	-0.159017	0.195	0.156	8.6496e-100	NO
1555	IMPA1	4.5401e-104	0.198896	0.177	0.113	1.13176e-99	NO
1556	CDK13	4.73423e-104	-0.130928	0.266	0.223	1.18015e-99	NO
1557	S1PR1	4.78682e-104	-0.134136	0.322	0.269	1.19326e-99	NO
1558	USP4	5.28578e-104	-0.173764	0.208	0.171	1.31764e-99	NO
1559	C1orf52	6.02686e-104	0.103936	0.191	0.13	1.50238e-99	NO
1560	RARG	6.4038e-104	-0.619613	0.122	0.121	1.59634e-99	DOWN
1561	KAT6A	7.45213e-104	-0.259431	0.284	0.254	1.85767e-99	NO
1562	PIGS	8.36698e-104	0.100974	0.154	0.101	2.08572e-99	NO
1563	TIFA	8.48941e-104	0.567352	0.227	0.128	2.11624e-99	UP
1564	CDK5RAP1	9.58404e-104	0.148119	0.2	0.135	2.38911e-99	NO
1565	CLK4	1.24199e-103	-0.244768	0.204	0.177	3.09603e-99	NO
1566	CISD1	1.64635e-103	0.223754	0.179	0.113	4.10402e-99	NO
1567	HPF1	1.66761e-103	-0.134891	0.189	0.15	4.15702e-99	NO
1568	TRPM7	1.82648e-103	0.143312	0.318	0.233	4.55305e-99	NO
1569	CCDC69	2.07089e-103	-0.217036	0.213	0.18	5.16232e-99	NO
1570	NDUFAF2	2.08705e-103	0.197994	0.192	0.123	5.20259e-99	NO
1571	SLA2	2.34495e-103	0.173656	0.435	0.328	5.8455e-99	NO
1572	CBX6	2.52303e-103	0.219382	0.213	0.139	6.28941e-99	NO
1573	ITPK1	2.78267e-103	0.142235	0.185	0.124	6.93664e-99	NO
1574	ITFG1	2.98982e-103	-0.133306	0.23	0.186	7.45303e-99	NO
1575	PRKCB	3.19176e-103	-0.284266	0.228	0.204	7.95643e-99	NO
1576	SEC61A1	3.22762e-103	0.227753	0.283	0.195	8.0458e-99	NO
1577	SGPL1	3.49038e-103	0.499876	0.222	0.128	8.70081e-99	UP
1578	TRAPPC6A	3.88026e-103	-0.116015	0.211	0.168	9.6727e-99	NO
1579	DNAJB2	4.20099e-103	0.252147	0.196	0.127	1.04722e-98	NO
1580	C8orf76	5.30467e-103	-0.13771	0.146	0.109	1.32235e-98	NO
1581	EML4	5.61658e-103	0.220491	0.627	0.494	1.4001e-98	NO
1582	WDR77	6.07309e-103	0.247523	0.159	0.097	1.5139e-98	NO
1583	AKT2	6.20228e-103	0.224972	0.184	0.117	1.54611e-98	NO
1584	HACD3	6.61609e-103	0.160532	0.209	0.143	1.64926e-98	NO
1585	COQ4	7.55358e-103	-0.129179	0.196	0.155	1.88296e-98	NO
1586	DCAF5	8.01733e-103	-0.117907	0.237	0.192	1.99856e-98	NO
1587	TSC22D3	9.09313e-103	-0.315523	0.493	0.469	2.26673e-98	DOWN
1588	GBP4	9.57101e-103	-0.179763	0.458	0.409	2.38586e-98	NO
1589	IL32	1.01107e-102	-0.261379	0.934	0.977	2.5204e-98	NO
1590	UBR5	1.07315e-102	0.1293	0.272	0.195	2.67515e-98	NO
1591	RAB24	1.07606e-102	0.281232	0.166	0.101	2.68241e-98	NO
1592	NOB1	1.13983e-102	0.16902	0.222	0.152	2.84136e-98	NO
1593	LAT	1.23481e-102	-0.122191	0.551	0.489	3.07814e-98	NO
1594	PSME4	1.29754e-102	-0.392622	0.228	0.22	3.23452e-98	DOWN
1595	TRBC2	1.35835e-102	-0.288026	0.833	0.814	3.38609e-98	NO
1596	EGLN1	1.3758e-102	0.254912	0.255	0.171	3.4296e-98	NO
1597	RIPOR2	1.48242e-102	-0.271522	0.409	0.389	3.69536e-98	NO
1598	MLST8	1.63172e-102	-0.101796	0.141	0.103	4.06754e-98	NO
1599	HNRNPLL	2.55143e-102	0.195391	0.324	0.233	6.36022e-98	NO
1600	PAG1	2.79194e-102	0.183676	0.248	0.171	6.95975e-98	NO
1601	RBM39	3.43917e-102	0.103061	0.731	0.612	8.57317e-98	NO
1602	HECA	3.70723e-102	0.394896	0.163	0.093	9.24139e-98	UP
1603	ARHGAP25	3.73366e-102	-0.443712	0.252	0.254	9.30727e-98	DOWN
1604	2024-03-09	4.0596e-102	-0.125728	0.171	0.132	1.01198e-97	NO
1605	BLCAP	4.06523e-102	-0.124244	0.168	0.131	1.01338e-97	NO
1606	TMEM223	4.31029e-102	-0.201073	0.173	0.141	1.07447e-97	NO
1607	KIF22	4.58263e-102	-0.328275	0.163	0.143	1.14236e-97	DOWN
1608	ITGA4	4.94052e-102	-0.301646	0.53	0.512	1.23157e-97	DOWN
1609	PLAAT3	5.81268e-102	-0.302436	0.18	0.159	1.44898e-97	DOWN
1610	CDK17	5.81668e-102	-0.151349	0.343	0.299	1.44998e-97	NO
1611	GBP2	5.86302e-102	-0.10724	0.581	0.514	1.46153e-97	NO
1612	SNRPG	7.10462e-102	0.110926	0.731	0.61	1.77104e-97	NO
1613	KRIT1	7.46082e-102	-0.213896	0.189	0.158	1.85983e-97	NO
1614	RIOK1	7.87421e-102	0.157898	0.178	0.116	1.96288e-97	NO
1615	PHACTR2	8.66875e-102	0.316407	0.454	0.326	2.16095e-97	UP
1616	ARL16	9.32215e-102	-0.100047	0.15	0.112	2.32382e-97	NO
1617	DHRS4	1.06749e-101	-0.391795	0.159	0.146	2.66103e-97	DOWN
1618	C1orf131	1.11709e-101	-0.162951	0.137	0.102	2.78469e-97	NO
1619	HLA-DRB5	1.20833e-101	-1.68405	0.064	0.119	3.01213e-97	DOWN
1620	CRBN	1.29034e-101	-0.199289	0.223	0.189	3.21657e-97	NO
1621	ING4	1.37739e-101	-0.266806	0.16	0.138	3.43355e-97	NO
1622	VRK3	1.43955e-101	-0.169584	0.159	0.127	3.58851e-97	NO
1623	RPS18	1.51442e-101	0.234226	0.998	0.997	3.77514e-97	NO
1624	UTP23	1.87077e-101	0.145353	0.198	0.135	4.66345e-97	NO
1625	GZMK	2.15545e-101	0.362015	0.244	0.139	5.37311e-97	UP
1626	RAVER1	2.19079e-101	0.170162	0.186	0.122	5.46121e-97	NO
1627	EVI2B	2.32742e-101	-0.484897	0.277	0.29	5.80179e-97	DOWN
1628	TENT5C	2.45153e-101	0.326895	0.287	0.189	6.11116e-97	UP
1629	HYOU1	2.65188e-101	0.195225	0.22	0.145	6.6106e-97	NO
1630	CYTH2	2.92157e-101	-0.118626	0.168	0.129	7.28288e-97	NO
1631	PRCC	3.34619e-101	-0.135591	0.207	0.168	8.34138e-97	NO
1632	GPI	4.50371e-101	0.2266	0.716	0.576	1.12269e-96	NO
1633	AC008875.3	4.632e-101	-0.133993	0.283	0.237	1.15467e-96	NO
1634	ANXA4	4.91436e-101	-0.352347	0.146	0.128	1.22505e-96	DOWN
1635	NUP58	5.86954e-101	0.190469	0.236	0.161	1.46316e-96	NO
1636	NIPSNAP2	6.88931e-101	0.143077	0.182	0.121	1.71737e-96	NO
1637	ADGRG5	6.89685e-101	-0.216587	0.334	0.302	1.71925e-96	NO
1638	FAM117A	8.07824e-101	-0.126828	0.233	0.19	2.01374e-96	NO
1639	WBP4	8.19989e-101	0.133398	0.182	0.121	2.04407e-96	NO
1640	F2R	9.03449e-101	-0.769842	0.158	0.194	2.25212e-96	DOWN
1641	DNAJB9	9.4918e-101	0.215575	0.197	0.126	2.36612e-96	NO
1642	ZNF326	9.79293e-101	0.116619	0.182	0.123	2.44118e-96	NO
1643	DCP1A	1.00019e-100	0.101903	0.199	0.14	2.49326e-96	NO
1644	MAP4K4	1.26517e-100	0.183962	0.244	0.168	3.15382e-96	NO
1645	SETD2	1.36727e-100	-0.157444	0.326	0.284	3.40833e-96	NO
1646	ZNF830	1.42986e-100	-0.233658	0.169	0.143	3.56434e-96	NO
1647	BCL2A1	1.47939e-100	0.552782	0.415	0.274	3.68782e-96	UP
1648	SLC15A4	1.80656e-100	-0.124442	0.443	0.391	4.50339e-96	NO
1649	TPD52L2	1.8105e-100	0.158343	0.169	0.111	4.51323e-96	NO
1650	NEK7	2.29781e-100	0.189151	0.304	0.218	5.72799e-96	NO
1651	SINHCAF	2.36216e-100	0.473377	0.219	0.128	5.8884e-96	UP
1652	AKNA	3.28561e-100	-0.107613	0.509	0.447	8.19037e-96	NO
1653	CERK	3.53354e-100	-0.106941	0.261	0.213	8.8084e-96	NO
1654	ATP2B4	4.2276e-100	-0.2999	0.415	0.4	1.05386e-95	NO
1655	CXorf40B	4.53424e-100	-0.117046	0.202	0.159	1.13029e-95	NO
1656	LDHA	4.75953e-100	0.254656	0.989	0.977	1.18646e-95	NO
1657	SGF29	5.92121e-100	-0.112811	0.176	0.138	1.47604e-95	NO
1658	MTHFD1L	6.55464e-100	0.785728	0.16	0.075	1.63394e-95	UP
1659	NFIL3	7.01882e-100	0.40055	0.222	0.135	1.74965e-95	UP
1660	UTP3	7.15306e-100	-0.129252	0.169	0.13	1.78311e-95	NO
1661	FBXO2	7.19624e-100	0.533634	0.12	0.059	1.79388e-95	UP
1662	BEX4	7.44466e-100	0.51649	0.165	0.089	1.85581e-95	UP
1663	CBLB	7.53812e-100	-0.242161	0.609	0.582	1.8791e-95	NO
1664	SP110	8.89501e-100	-0.160367	0.32	0.277	2.21735e-95	NO
1665	RPS21	1.00666e-99	0.213023	0.991	0.988	2.5094e-95	NO
1666	ADIPOR2	1.07233e-99	0.1331	0.193	0.131	2.67312e-95	NO
1667	LINC00963	1.13198e-99	-0.436252	0.146	0.134	2.8218e-95	DOWN
1668	GIPC1	1.17227e-99	-0.124657	0.191	0.151	2.92223e-95	NO
1669	KLF3	1.40125e-99	-0.324337	0.196	0.174	3.49303e-95	DOWN
1670	NOL12	1.4047e-99	-0.113997	0.132	0.096	3.50163e-95	NO
1671	LCP2	1.47746e-99	-0.266763	0.705	0.698	3.683e-95	NO
1672	ERAP1	1.53604e-99	-0.189645	0.26	0.225	3.82903e-95	NO
1673	CCDC25	1.5789e-99	-0.161768	0.213	0.173	3.93588e-95	NO
1674	FAM207A	1.80869e-99	0.166309	0.165	0.106	4.5087e-95	NO
1675	GAREM1	1.97803e-99	0.170972	0.738	0.608	4.93084e-95	NO
1676	ANXA2	1.99838e-99	0.239115	0.664	0.524	4.98157e-95	NO
1677	GPN3	2.03356e-99	0.134378	0.16	0.103	5.06927e-95	NO
1678	DNAJC17	2.18672e-99	-0.118533	0.132	0.097	5.45104e-95	NO
1679	SBNO2	2.36241e-99	0.161594	0.243	0.168	5.88903e-95	NO
1680	PAXX	2.38435e-99	-0.204882	0.727	0.685	5.94372e-95	NO
1681	MRPL46	2.55834e-99	-0.189114	0.158	0.126	6.37744e-95	NO
1682	ACYP2	2.81469e-99	-0.459698	0.144	0.135	7.01645e-95	DOWN
1683	ATPAF1	2.85606e-99	0.13972	0.157	0.101	7.11958e-95	NO
1684	TCAF2	3.20493e-99	0.306386	0.339	0.233	7.98924e-95	UP
1685	B2M	3.28762e-99	-0.126249	1	1	8.19538e-95	NO
1686	TRIP11	3.5111e-99	-0.105476	0.245	0.197	8.75246e-95	NO
1687	NCLN	3.94502e-99	0.129593	0.151	0.098	9.83415e-95	NO
1688	ME2	4.6273e-99	0.18458	0.227	0.155	1.15349e-94	NO
1689	CCDC88B	5.22495e-99	-0.19076	0.194	0.162	1.30248e-94	NO
1690	RNPC3	5.65529e-99	-0.150442	0.204	0.165	1.40975e-94	NO
1691	DPYD	6.30567e-99	-0.379438	0.306	0.299	1.57188e-94	DOWN
1692	AK4	6.64562e-99	1.07002	0.168	0.072	1.65662e-94	UP
1693	LINC00861	6.78877e-99	-1.3599	0.075	0.127	1.6923e-94	DOWN
1694	DOK2	6.79511e-99	-0.169782	0.211	0.174	1.69388e-94	NO
1695	KDM4C	7.12836e-99	0.129843	0.302	0.224	1.77696e-94	NO
1696	PTPN4	7.16934e-99	-0.363407	0.241	0.229	1.78717e-94	DOWN
1697	DMAC1	8.11573e-99	-0.266713	0.168	0.142	2.02309e-94	NO
1698	FBXW11	8.37378e-99	0.125702	0.2	0.138	2.08742e-94	NO
1699	ZNF770	8.50948e-99	0.260847	0.186	0.117	2.12124e-94	NO
1700	DUSP14	8.59896e-99	-0.200285	0.151	0.121	2.14355e-94	NO
1701	PIM1	9.6004e-99	0.217141	0.604	0.474	2.39319e-94	NO
1702	IFITM2	9.72934e-99	-0.342114	0.768	0.767	2.42533e-94	DOWN
1703	MAP3K8	9.98775e-99	0.224504	0.43	0.316	2.48975e-94	NO
1704	HMGXB4	1.04552e-98	-0.146713	0.147	0.112	2.60628e-94	NO
1705	REEP3	1.13459e-98	0.179425	0.177	0.117	2.8283e-94	NO
1706	TMEM138	1.23386e-98	0.130618	0.152	0.098	3.07576e-94	NO
1707	TOR2A	1.29487e-98	-0.130521	0.137	0.102	3.22786e-94	NO
1708	TRAF2	1.35091e-98	-0.165978	0.165	0.132	3.36754e-94	NO
1709	ERGIC1	1.39179e-98	0.579486	0.183	0.099	3.46946e-94	UP
1710	STK17B	1.70012e-98	0.244294	0.682	0.545	4.23806e-94	NO
1711	ZDHHC24	1.77399e-98	-0.146338	0.168	0.132	4.4222e-94	NO
1712	AC245297.3	1.8336e-98	-0.167891	0.306	0.265	4.57079e-94	NO
1713	LGALS1	2.24104e-98	-0.513674	0.718	0.743	5.58646e-94	DOWN
1714	NCOA1	2.24879e-98	-0.15763	0.26	0.22	5.60578e-94	NO
1715	RAB5B	2.53023e-98	-0.165624	0.242	0.206	6.30735e-94	NO
1716	PDZD11	2.89882e-98	-0.264254	0.118	0.093	7.22618e-94	NO
1717	VPS26A	3.10606e-98	-0.129215	0.187	0.15	7.74279e-94	NO
1718	AL135905.2	3.57218e-98	0.423008	0.205	0.122	8.90473e-94	UP
1719	TYK2	3.838e-98	-0.406338	0.152	0.14	9.56737e-94	DOWN
1720	DAP	4.11702e-98	0.175876	0.18	0.117	1.02629e-93	NO
1721	SYTL2	4.1827e-98	-0.327601	0.344	0.332	1.04266e-93	DOWN
1722	DCTN6	4.63921e-98	0.114015	0.169	0.113	1.15646e-93	NO
1723	MCM3	4.65937e-98	-0.369432	0.195	0.182	1.16149e-93	DOWN
1724	CARD8	4.93723e-98	-0.200492	0.212	0.183	1.23075e-93	NO
1725	CCDC174	5.32359e-98	0.118942	0.2	0.139	1.32706e-93	NO
1726	GCH1	5.53733e-98	0.103587	0.169	0.114	1.38035e-93	NO
1727	ECPAS	5.56921e-98	0.1167	0.237	0.169	1.38829e-93	NO
1728	PEX11B	5.60638e-98	-0.241412	0.162	0.134	1.39756e-93	NO
1729	PLAA	6.10597e-98	0.108828	0.186	0.128	1.5221e-93	NO
1730	ATM	7.37839e-98	-0.40094	0.257	0.255	1.83928e-93	DOWN
1731	ADORA2A	7.46384e-98	1.02859	0.155	0.066	1.86059e-93	UP
1732	CCDC92	9.4685e-98	-0.116037	0.23	0.188	2.36031e-93	NO
1733	TFRC	9.69314e-98	0.537959	0.178	0.097	2.41631e-93	UP
1734	NUDT3	1.01445e-97	-0.114932	0.195	0.156	2.52881e-93	NO
1735	PTPRC	1.09013e-97	-0.298347	0.939	0.948	2.71748e-93	NO
1736	DNAJA1	1.20032e-97	0.113382	0.697	0.579	2.99217e-93	NO
1737	ADPGK	1.36553e-97	0.182107	0.209	0.142	3.404e-93	NO
1738	GMPPB	1.37529e-97	0.15099	0.141	0.088	3.42832e-93	NO
1739	CRIPT	1.47447e-97	-0.160267	0.18	0.146	3.67556e-93	NO
1740	MPI	1.70018e-97	0.183239	0.15	0.095	4.2382e-93	NO
1741	GIGYF2	1.81623e-97	-0.118554	0.235	0.191	4.52749e-93	NO
1742	UBL3	1.92428e-97	-0.196744	0.203	0.171	4.79684e-93	NO
1743	BRAT1	1.97762e-97	-0.130136	0.149	0.114	4.92981e-93	NO
1744	MAP2K4	2.00047e-97	0.212335	0.201	0.133	4.98677e-93	NO
1745	RRP1	2.15772e-97	0.156485	0.144	0.091	5.37876e-93	NO
1746	AC007384.1	2.24919e-97	0.259618	0.267	0.18	5.60679e-93	NO
1747	CAMK2N1	2.71503e-97	-0.213002	0.203	0.172	6.76803e-93	NO
1748	TRMT1	2.87827e-97	0.270943	0.168	0.102	7.17496e-93	NO
1749	EED	3.01337e-97	-0.135223	0.178	0.141	7.51172e-93	NO
1750	THAP4	3.03635e-97	-0.204144	0.146	0.119	7.56901e-93	NO
1751	DCK	3.59633e-97	-0.12596	0.148	0.113	8.96492e-93	NO
1752	PTGES3	4.31012e-97	0.155888	0.801	0.677	1.07443e-92	NO
1753	USP25	4.33861e-97	-0.160907	0.21	0.171	1.08153e-92	NO
1754	CRCP	4.55814e-97	0.130252	0.173	0.116	1.13625e-92	NO
1755	MYADM	4.82999e-97	0.34793	0.203	0.124	1.20402e-92	UP
1756	SNRK	5.16832e-97	-0.262805	0.19	0.166	1.28836e-92	NO
1757	TBCD	6.54409e-97	-0.371585	0.242	0.221	1.63131e-92	DOWN
1758	GIMAP6	6.83571e-97	-0.362256	0.233	0.222	1.70401e-92	DOWN
1759	CARHSP1	7.0214e-97	-0.22075	0.186	0.157	1.7503e-92	NO
1760	BIRC2	7.74159e-97	0.111398	0.331	0.249	1.92982e-92	NO
1761	IRAK1	8.97604e-97	0.150857	0.174	0.116	2.23755e-92	NO
1762	PLAAT4	1.05298e-96	-0.418281	0.582	0.605	2.62487e-92	DOWN
1763	SUPT3H	1.09453e-96	0.143214	0.221	0.152	2.72845e-92	NO
1764	MAT2A	1.18663e-96	0.219406	0.27	0.188	2.95803e-92	NO
1765	CMIP	1.21639e-96	0.245446	0.301	0.208	3.03222e-92	NO
1766	PPP1R15A	1.37834e-96	0.36373	0.301	0.198	3.43591e-92	UP
1767	AZIN1	1.45759e-96	0.143638	0.175	0.117	3.63349e-92	NO
1768	BACH2	1.5861e-96	0.330681	0.459	0.328	3.95382e-92	UP
1769	SIPA1	1.62777e-96	-0.128421	0.204	0.165	4.0577e-92	NO
1770	TGFBR3	1.66258e-96	-0.663551	0.236	0.281	4.14447e-92	DOWN
1771	CALHM2	1.66551e-96	-0.512279	0.114	0.111	4.15179e-92	DOWN
1772	RAB35	1.78125e-96	0.114101	0.168	0.114	4.4403e-92	NO
1773	PPWD1	1.78179e-96	-0.187316	0.181	0.149	4.44164e-92	NO
1774	RNF168	1.79279e-96	-0.106047	0.237	0.193	4.46906e-92	NO
1775	NDFIP2	2.00765e-96	0.485908	0.213	0.123	5.00466e-92	UP
1776	HEXB	2.1763e-96	-0.281909	0.165	0.144	5.42507e-92	NO
1777	FOS	2.95458e-96	1.30563	0.126	0.046	7.36518e-92	UP
1778	LGALS8	3.76207e-96	0.238338	0.24	0.161	9.37809e-92	NO
1779	ST6GALNAC6	3.77497e-96	-0.13139	0.148	0.114	9.41024e-92	NO
1780	DENND4A	4.09156e-96	-0.15205	0.332	0.289	1.01995e-91	NO
1781	PRDX1	4.10046e-96	0.418056	0.756	0.618	1.02216e-91	UP
1782	ISG20	4.31385e-96	0.125483	0.764	0.642	1.07536e-91	NO
1783	CRLS1	4.44878e-96	0.174602	0.173	0.114	1.10899e-91	NO
1784	JOSD1	5.8311e-96	0.15624	0.223	0.154	1.45358e-91	NO
1785	TOMM34	6.60669e-96	0.218743	0.178	0.115	1.64692e-91	NO
1786	MAPKAPK3	7.57467e-96	0.165805	0.15	0.096	1.88821e-91	NO
1787	PTRH2	7.99616e-96	0.20116	0.174	0.112	1.99328e-91	NO
1788	OASL	9.68872e-96	-0.267511	0.408	0.387	2.41521e-91	NO
1789	WDR83	9.91208e-96	-0.218697	0.152	0.124	2.47088e-91	NO
1790	AL138963.4	1.13467e-95	-0.247263	0.498	0.462	2.8285e-91	NO
1791	UVRAG	1.1908e-95	-0.149023	0.223	0.184	2.96842e-91	NO
1792	TMX4	1.22158e-95	-0.100009	0.238	0.192	3.04515e-91	NO
1793	TRMT6	1.40232e-95	0.214446	0.15	0.091	3.4957e-91	NO
1794	AAAS	1.56456e-95	-0.134657	0.142	0.107	3.90013e-91	NO
1795	MIIP	1.58229e-95	-0.222589	0.17	0.14	3.94433e-91	NO
1796	SMIM29	1.64074e-95	-0.226842	0.184	0.157	4.09005e-91	NO
1797	CDKN1A	1.78242e-95	0.273867	0.319	0.219	4.44321e-91	NO
1798	ANXA5	1.82731e-95	0.127382	0.418	0.317	4.55511e-91	NO
1799	PIM3	1.85182e-95	0.130534	0.452	0.353	4.61622e-91	NO
1800	HILPDA	2.18545e-95	1.01331	0.156	0.068	5.44788e-91	UP
1801	PIK3IP1	2.49212e-95	-0.274782	0.291	0.271	6.21235e-91	NO
1802	PABPC4	2.56167e-95	0.209966	0.215	0.145	6.38572e-91	NO
1803	LINC00944	2.72987e-95	-0.99864	0.132	0.191	6.80502e-91	DOWN
1804	CCDC28A	2.95511e-95	-0.266851	0.17	0.15	7.36651e-91	NO
1805	PTRHD1	3.0261e-95	-0.295041	0.14	0.115	7.54346e-91	NO
1806	UROS	3.04752e-95	-0.118606	0.158	0.121	7.59686e-91	NO
1807	PPP6R2	3.42489e-95	-0.119599	0.168	0.13	8.53757e-91	NO
1808	MEI1	3.75789e-95	-0.281305	0.183	0.159	9.36766e-91	NO
1809	GCHFR	3.84191e-95	0.140513	0.236	0.164	9.5771e-91	NO
1810	PEX3	4.23798e-95	0.186505	0.149	0.093	1.05644e-90	NO
1811	PMEPA1	4.39299e-95	0.20472	0.559	0.431	1.09509e-90	NO
1812	YY1AP1	4.46302e-95	-0.175767	0.209	0.177	1.11254e-90	NO
1813	CCNL2	4.59199e-95	-0.14823	0.211	0.172	1.14469e-90	NO
1814	NPLOC4	4.67939e-95	0.187115	0.186	0.123	1.16648e-90	NO
1815	SUCLA2	4.72463e-95	-0.179237	0.18	0.146	1.17776e-90	NO
1816	PDE4D	4.90408e-95	0.298857	0.655	0.516	1.22249e-90	NO
1817	PRKACB	4.9572e-95	-0.336254	0.241	0.228	1.23573e-90	DOWN
1818	HIVEP2	4.97936e-95	0.233316	0.317	0.224	1.24125e-90	NO
1819	UBE2H	6.11083e-95	-0.120688	0.208	0.169	1.52331e-90	NO
1820	FMC1	6.24205e-95	-0.172012	0.147	0.115	1.55602e-90	NO
1821	CALCOCO1	6.30038e-95	-0.38188	0.195	0.189	1.57056e-90	DOWN
1822	SYT11	6.4461e-95	-0.32068	0.215	0.199	1.60688e-90	DOWN
1823	FBXL5	8.11156e-95	-0.173372	0.21	0.176	2.02205e-90	NO
1824	BRD8	8.43328e-95	-0.132233	0.184	0.145	2.10225e-90	NO
1825	SLC7A1	9.86669e-95	0.141028	0.2	0.136	2.45957e-90	NO
1826	AKAP17A	1.08062e-94	0.120247	0.234	0.167	2.69377e-90	NO
1827	AEBP2	1.13974e-94	-0.171899	0.225	0.191	2.84115e-90	NO
1828	STK39	1.22068e-94	-0.129104	0.227	0.187	3.04292e-90	NO
1829	ACSF3	1.22842e-94	0.127817	0.179	0.122	3.0622e-90	NO
1830	SLC39A10	1.23441e-94	0.108086	0.27	0.197	3.07714e-90	NO
1831	FAM172A	1.34402e-94	-0.188415	0.243	0.208	3.35038e-90	NO
1832	SNAP47	1.5133e-94	-0.190319	0.128	0.1	3.77235e-90	NO
1833	LPAR2	1.5739e-94	0.597444	0.159	0.082	3.92341e-90	UP
1834	PRDM1	2.04047e-94	-0.327916	0.345	0.327	5.08647e-90	DOWN
1835	ASAH1	2.05013e-94	-0.122947	0.184	0.148	5.11057e-90	NO
1836	HMGB2	2.28911e-94	-0.227718	0.24	0.212	5.70629e-90	NO
1837	INSIG2	2.42487e-94	0.331007	0.163	0.098	6.04472e-90	UP
1838	TDP1	2.85548e-94	0.129661	0.175	0.117	7.11814e-90	NO
1839	GLCCI1	2.90864e-94	-0.340419	0.313	0.298	7.25066e-90	DOWN
1840	HDHD3	2.97328e-94	-0.134556	0.119	0.089	7.4118e-90	NO
1841	RGS3	3.38365e-94	-0.240818	0.253	0.225	8.43477e-90	NO
1842	YBX1	3.39766e-94	0.267966	0.838	0.711	8.46968e-90	NO
1843	PIK3R1	3.63946e-94	0.282735	0.501	0.375	9.07244e-90	NO
1844	RICTOR	4.52149e-94	-0.132394	0.233	0.192	1.12712e-89	NO
1845	ZNF611	5.24092e-94	-0.318355	0.205	0.186	1.30646e-89	DOWN
1846	GPATCH4	5.27366e-94	0.211896	0.189	0.123	1.31462e-89	NO
1847	GPR137B	5.37882e-94	-0.50934	0.183	0.187	1.34083e-89	DOWN
1848	FABP5	6.51753e-94	0.470564	0.279	0.174	1.62469e-89	UP
1849	SLAMF7	6.68275e-94	-0.105849	0.461	0.402	1.66587e-89	NO
1850	DLGAP1-AS1	8.57273e-94	-0.439666	0.151	0.145	2.13701e-89	DOWN
1851	SH3GL1	8.75141e-94	0.140735	0.152	0.1	2.18155e-89	NO
1852	SNHG29	1.08268e-93	0.281104	0.813	0.683	2.69891e-89	NO
1853	GPR68	1.13294e-93	-0.282325	0.236	0.213	2.82418e-89	NO
1854	SPIDR	1.20042e-93	-0.123466	0.267	0.222	2.99241e-89	NO
1855	MRPL48	1.40997e-93	-0.203881	0.149	0.121	3.51478e-89	NO
1856	GPANK1	1.44454e-93	0.130735	0.148	0.097	3.60094e-89	NO
1857	ABLIM1	1.49915e-93	0.458325	0.408	0.276	3.73709e-89	UP
1858	HPS6	1.58609e-93	-0.165655	0.16	0.128	3.9538e-89	NO
1859	AC244502.1	1.69182e-93	-0.398117	0.274	0.272	4.21738e-89	DOWN
1860	CHID1	1.72856e-93	0.240294	0.143	0.087	4.30895e-89	NO
1861	AGTRAP	1.8494e-93	-0.235845	0.138	0.113	4.61019e-89	NO
1862	NUDT2	1.9959e-93	-0.435667	0.118	0.105	4.97538e-89	DOWN
1863	ZNF280D	2.02669e-93	-0.137746	0.14	0.108	5.05213e-89	NO
1864	KLHL28	2.05024e-93	-0.14681	0.185	0.149	5.11084e-89	NO
1865	CENPC	2.18659e-93	-0.111996	0.266	0.222	5.45073e-89	NO
1866	KLHDC2	2.81265e-93	-0.157151	0.21	0.176	7.01137e-89	NO
1867	EP400	3.30263e-93	-0.116865	0.177	0.14	8.2328e-89	NO
1868	RWDD3	3.88794e-93	-0.200238	0.135	0.107	9.69185e-89	NO
1869	DYNLL2	4.61034e-93	0.186058	0.156	0.098	1.14927e-88	NO
1870	PCMTD1	4.79998e-93	-0.104472	0.233	0.193	1.19654e-88	NO
1871	LINS1	4.85784e-93	0.129157	0.169	0.114	1.21096e-88	NO
1872	CSNK1E	4.87241e-93	0.176959	0.166	0.109	1.21459e-88	NO
1873	DMAP1	4.94365e-93	-0.223801	0.165	0.137	1.23235e-88	NO
1874	FAM192A	5.15631e-93	-0.134222	0.169	0.132	1.28536e-88	NO
1875	KIAA1191	5.57926e-93	0.184877	0.172	0.113	1.3908e-88	NO
1876	WDR48	5.80177e-93	0.15464	0.216	0.15	1.44627e-88	NO
1877	TM2D1	6.513e-93	-0.19669	0.18	0.149	1.62356e-88	NO
1878	NOC4L	6.57288e-93	0.183509	0.15	0.095	1.63849e-88	NO
1879	SPG11	6.86233e-93	-0.148537	0.247	0.208	1.71064e-88	NO
1880	HIST1H4C	7.43362e-93	0.232936	0.728	0.591	1.85305e-88	NO
1881	KIF3B	7.68048e-93	0.527886	0.197	0.111	1.91459e-88	UP
1882	EHD4	8.75335e-93	0.248081	0.202	0.132	2.18203e-88	NO
1883	CD48	9.2173e-93	-0.153922	0.533	0.486	2.29769e-88	NO
1884	CTSB	1.01776e-92	-0.228977	0.276	0.246	2.53706e-88	NO
1885	CZIB	1.02404e-92	-0.130654	0.199	0.162	2.55273e-88	NO
1886	TPD52	1.48197e-92	0.302521	0.164	0.099	3.69425e-88	UP
1887	BTBD1	1.48502e-92	0.15205	0.192	0.13	3.70185e-88	NO
1888	TBL1X	1.4943e-92	-0.197546	0.324	0.289	3.725e-88	NO
1889	MBNL2	1.55479e-92	-0.178156	0.21	0.178	3.87579e-88	NO
1890	MCM7	1.64311e-92	-0.171255	0.171	0.139	4.09595e-88	NO
1891	FOXP1	1.67438e-92	0.134534	0.505	0.399	4.17389e-88	NO
1892	PDXDC1	1.76535e-92	-0.118362	0.232	0.19	4.40066e-88	NO
1893	PSD4	2.24255e-92	0.144378	0.221	0.154	5.59022e-88	NO
1894	PIGF	2.38871e-92	-0.350518	0.129	0.11	5.95458e-88	DOWN
1895	SNHG6	2.7173e-92	0.249428	0.782	0.651	6.7737e-88	NO
1896	YPEL3	2.87716e-92	-0.294026	0.651	0.653	7.17218e-88	NO
1897	USP22	2.92363e-92	-0.151758	0.214	0.178	7.28802e-88	NO
1898	LINC00667	3.22708e-92	-0.186101	0.162	0.131	8.04448e-88	NO
1899	GNL2	3.34658e-92	0.165055	0.174	0.115	8.34234e-88	NO
1900	CYB5R1	3.94165e-92	0.126401	0.131	0.085	9.82574e-88	NO
1901	PLEKHA1	4.11605e-92	-0.232183	0.211	0.184	1.02605e-87	NO
1902	C15orf61	4.29969e-92	-0.187628	0.149	0.119	1.07183e-87	NO
1903	KIAA2026	4.32878e-92	-0.112074	0.215	0.173	1.07908e-87	NO
1904	TPI1	5.4874e-92	0.348337	0.951	0.9	1.3679e-87	UP
1905	TRAPPC12	5.63362e-92	-0.103081	0.183	0.145	1.40435e-87	NO
1906	ALDH18A1	5.87963e-92	0.212383	0.149	0.093	1.46567e-87	NO
1907	PPME1	6.73196e-92	0.161649	0.168	0.11	1.67814e-87	NO
1908	SLC2A3	6.96924e-92	0.553886	0.505	0.36	1.73729e-87	UP
1909	ZFP36	8.03989e-92	0.42939	0.677	0.531	2.00418e-87	UP
1910	SLC1A5	8.36879e-92	-0.184587	0.216	0.177	2.08617e-87	NO
1911	FTSJ3	8.58337e-92	-0.194492	0.18	0.147	2.13966e-87	NO
1912	INPP4A	9.64039e-92	-0.154014	0.228	0.191	2.40316e-87	NO
1913	ATG16L2	9.65949e-92	-0.123648	0.179	0.143	2.40792e-87	NO
1914	FAM89A	1.05443e-91	0.242539	0.126	0.075	2.62848e-87	NO
1915	ANAPC15	1.28115e-91	-0.171714	0.161	0.127	3.19366e-87	NO
1916	VPS37B	1.45774e-91	-0.115724	0.235	0.195	3.63386e-87	NO
1917	ABHD3	1.60706e-91	-0.2731	0.149	0.126	4.00608e-87	NO
1918	TFDP1	1.76019e-91	0.147636	0.197	0.135	4.3878e-87	NO
1919	2024-03-02	1.81431e-91	-0.315199	0.11	0.091	4.5227e-87	DOWN
1920	ZEB1	1.94054e-91	0.24452	0.239	0.159	4.83739e-87	NO
1921	BTN3A1	2.46133e-91	-0.42487	0.18	0.175	6.13559e-87	DOWN
1922	OARD1	2.52774e-91	-0.12355	0.152	0.117	6.30114e-87	NO
1923	WDR43	2.77567e-91	0.412271	0.186	0.11	6.91919e-87	UP
1924	NOP16	2.86918e-91	0.28688	0.188	0.119	7.1523e-87	NO
1925	DUSP16	3.09868e-91	0.586207	0.218	0.124	7.72439e-87	UP
1926	CNTRL	3.88567e-91	-0.197697	0.224	0.193	9.68619e-87	NO
1927	ZNF267	3.93764e-91	-0.166807	0.313	0.278	9.81574e-87	NO
1928	RAD51C	5.02346e-91	-0.202237	0.145	0.116	1.25225e-86	NO
1929	HENMT1	5.0379e-91	-0.416605	0.133	0.121	1.25585e-86	DOWN
1930	SLAMF1	5.40522e-91	1.16755	0.151	0.063	1.34741e-86	UP
1931	CEP63	6.43767e-91	-0.123693	0.161	0.124	1.60478e-86	NO
1932	INSIG1	6.53044e-91	0.657143	0.372	0.24	1.62791e-86	UP
1933	MAST4	6.79409e-91	1.13634	0.127	0.05	1.69363e-86	UP
1934	CALU	6.85095e-91	0.14873	0.15	0.097	1.70781e-86	NO
1935	ENDOG	7.58057e-91	-0.160366	0.157	0.124	1.88968e-86	NO
1936	PRMT5	8.67271e-91	0.107685	0.137	0.088	2.16193e-86	NO
1937	MAPK14	8.79141e-91	-0.134945	0.186	0.15	2.19152e-86	NO
1938	TRIM8	9.79271e-91	-0.402895	0.165	0.156	2.44113e-86	DOWN
1939	TXN	1.01442e-90	0.405758	0.629	0.483	2.52875e-86	UP
1940	TRIM44	1.35404e-90	-0.109278	0.252	0.209	3.37536e-86	NO
1941	EXOC4	1.3599e-90	-0.250249	0.235	0.211	3.38995e-86	NO
1942	CNDP2	1.45222e-90	-0.115972	0.179	0.142	3.62009e-86	NO
1943	BORCS6	1.55082e-90	-0.209152	0.159	0.133	3.86588e-86	NO
1944	PBXIP1	1.79598e-90	-0.238587	0.234	0.204	4.47702e-86	NO
1945	PMAIP1	2.0778e-90	0.495703	0.33	0.214	5.17955e-86	UP
1946	ARHGAP31	2.19021e-90	-0.181976	0.191	0.156	5.45976e-86	NO
1947	DDHD1	2.49982e-90	-0.291616	0.229	0.207	6.23155e-86	NO
1948	COX11	2.70309e-90	0.143006	0.161	0.108	6.73826e-86	NO
1949	LINC00649	2.82689e-90	-0.815959	0.119	0.146	7.04687e-86	DOWN
1950	PRKD3	2.87048e-90	-0.173478	0.23	0.196	7.15554e-86	NO
1951	PHF21A	3.18822e-90	-0.235466	0.226	0.199	7.94759e-86	NO
1952	RRP15	3.29789e-90	0.398136	0.126	0.068	8.22098e-86	UP
1953	DHX8	3.31366e-90	-0.101969	0.162	0.126	8.26029e-86	NO
1954	CFAP410	3.76864e-90	0.114335	0.146	0.097	9.39446e-86	NO
1955	CYP51A1	3.79426e-90	0.141992	0.308	0.227	9.45834e-86	NO
1956	ZBTB43	4.64465e-90	0.167713	0.178	0.119	1.15782e-85	NO
1957	EXOG	4.65634e-90	-0.210427	0.143	0.116	1.16073e-85	NO
1958	USP24	5.15221e-90	-0.246098	0.19	0.164	1.28434e-85	NO
1959	THUMPD3	5.28344e-90	0.209665	0.155	0.098	1.31706e-85	NO
1960	MLLT10	5.31308e-90	-0.124067	0.186	0.149	1.32444e-85	NO
1961	CENPB	5.64762e-90	0.334516	0.15	0.089	1.40784e-85	UP
1962	SLC35C2	6.45151e-90	-0.122829	0.151	0.117	1.60823e-85	NO
1963	NIT2	7.9471e-90	-0.123733	0.147	0.113	1.98105e-85	NO
1964	ERBIN	8.41004e-90	-0.270622	0.219	0.198	2.09645e-85	NO
1965	TARSL2	8.54386e-90	0.168121	0.164	0.108	2.12981e-85	NO
1966	FAM3A	9.47129e-90	-0.119584	0.14	0.109	2.361e-85	NO
1967	NT5C3B	1.03146e-89	-0.104921	0.161	0.125	2.57121e-85	NO
1968	LMNB2	1.12454e-89	-0.140032	0.148	0.115	2.80324e-85	NO
1969	DDX23	1.14637e-89	-0.130828	0.201	0.164	2.85768e-85	NO
1970	ARHGAP9	1.19064e-89	-0.184541	0.277	0.246	2.96803e-85	NO
1971	LINC01619	1.47895e-89	0.310856	0.313	0.216	3.68673e-85	UP
1972	PEA15	1.56593e-89	0.277742	0.17	0.106	3.90355e-85	NO
1973	GFI1	1.61614e-89	-0.221209	0.284	0.256	4.02872e-85	NO
1974	ID2	1.66496e-89	0.325591	0.674	0.533	4.15041e-85	UP
1975	CLASRP	1.80768e-89	0.155836	0.148	0.098	4.50618e-85	NO
1976	C5orf51	1.97855e-89	-0.233356	0.153	0.128	4.93212e-85	NO
1977	NPC2	1.98101e-89	-0.154395	0.169	0.136	4.93827e-85	NO
1978	ZFPM1	2.14925e-89	-0.248162	0.137	0.114	5.35764e-85	NO
1979	C1orf35	2.26334e-89	-0.15278	0.159	0.125	5.64205e-85	NO
1980	RORA-AS1	2.52127e-89	-0.155473	0.273	0.231	6.28502e-85	NO
1981	HPCAL1	2.65067e-89	0.420553	0.214	0.131	6.60759e-85	UP
1982	SIN3A	2.90563e-89	-0.157785	0.207	0.174	7.24314e-85	NO
1983	PCGF1	3.1635e-89	-0.123109	0.126	0.094	7.88598e-85	NO
1984	HDDC3	3.40398e-89	0.185956	0.159	0.103	8.48545e-85	NO
1985	TNFSF8	3.74288e-89	0.948919	0.207	0.104	9.33024e-85	UP
1986	TESK1	3.82179e-89	0.159077	0.133	0.085	9.52695e-85	NO
1987	MSN	3.83152e-89	-0.118747	0.912	0.856	9.55122e-85	NO
1988	UNC13D	4.0675e-89	-0.125067	0.167	0.131	1.01395e-84	NO
1989	TNFSF12	4.14093e-89	-0.397473	0.168	0.162	1.03225e-84	DOWN
1990	GRAMD1B	5.04099e-89	0.155427	0.216	0.149	1.25662e-84	NO
1991	UBE4A	5.18196e-89	-0.139881	0.189	0.154	1.29176e-84	NO
1992	RCC2	5.19323e-89	-0.184945	0.175	0.146	1.29457e-84	NO
1993	TMED7	5.51733e-89	0.15498	0.171	0.115	1.37536e-84	NO
1994	BCL2L11	5.85168e-89	-0.382951	0.346	0.35	1.45871e-84	DOWN
1995	PXN	6.3135e-89	-0.178711	0.175	0.143	1.57383e-84	NO
1996	SRFBP1	7.61157e-89	0.150823	0.174	0.118	1.89741e-84	NO
1997	MRTO4	7.79928e-89	0.301414	0.176	0.109	1.9442e-84	UP
1998	PRKAA1	8.34054e-89	-0.128918	0.207	0.171	2.07913e-84	NO
1999	FMNL3	8.53393e-89	-0.176588	0.218	0.184	2.12734e-84	NO
[truncated: 1,347 more rows]
