# Supplementary material for: Single-cell transcriptional analysis reveals allergen-specific signatures in human γδ T cells
Source: JCI Insight. 2025 Apr 17;10(11):e191359. doi: 10.1172/jci.insight.191359 (PMC12220975; doi:10.1172/jci.insight.191359)
Supplement: Supplemental table 6 [file jciinsight-10-191359-s118.xlsx]

## Sheet: CR_CR
barcode	sample	TCR1	cdr3_aa1	cdr3_nt1	TCR2	cdr3_aa2	cdr3_nt2	CTgene	CTnt	CTaa	CTstrict	cellType
AAACCTGCAGGGCATA-3	CR_CR	TRGV9*01.TRGJP*01.None	CALWEVRELGKKIKVF	TGTGCCTTGTGGGAGGTGCGCGAGTTGGGCAAAAAAATCAAGGTATTT	TRDV2*01.TRDD3*01.TRDJ1*01.TRDC	CACDTLRTGGVYTDKLIF	TGTGCCTGTGACACCCTTCGGACTGGGGGAGTTTACACCGATAAACTCATCTTT	TRGV9*01.TRGJP*01.None_TRDV2*01.TRDD3*01.TRDJ1*01.TRDC	TGTGCCTTGTGGGAGGTGCGCGAGTTGGGCAAAAAAATCAAGGTATTT_TGTGCCTGTGACACCCTTCGGACTGGGGGAGTTTACACCGATAAACTCATCTTT	CALWEVRELGKKIKVF_CACDTLRTGGVYTDKLIF	TRGV9*01.TRGJP*01.None_TGTGCCTTGTGGGAGGTGCGCGAGTTGGGCAAAAAAATCAAGGTATTT_TRDV2*01.TRDD3*01.TRDJ1*01.TRDC_TGTGCCTGTGACACCCTTCGGACTGGGGGAGTTTACACCGATAAACTCATCTTT	T-GD
AAAGCAAAGGGATGGG-13	CR_CR	TRGV9*01.TRGJP*01.TRGC1	CALWESPQLGKKIKVF	TGTGCCTTGTGGGAGTCGCCCCAGTTGGGCAAAAAAATCAAGGTATTT	TRDV2*01.TRDD3*01.TRDJ1*01.None	CACDPLGDKYTDKLIF	TGTGCCTGTGACCCCCTGGGGGACAAGTACACCGATAAACTCATCTTT	TRGV9*01.TRGJP*01.TRGC1_TRDV2*01.TRDD3*01.TRDJ1*01.TRDC	TGTGCCTTGTGGGAGTCGCCCCAGTTGGGCAAAAAAATCAAGGTATTT_TGTGCCTGTGACCCCCTGGGGGACAAGTACACCGATAAACTCATCTTT	CALWESPQLGKKIKVF_CACDPLGDKYTDKLIF	TRGV9*01.TRGJP*01.TRGC1_TGTGCCTTGTGGGAGTCGCCCCAGTTGGGCAAAAAAATCAAGGTATTT_TRDV2*01.TRDD3*01.TRDJ1*01.None_TGTGCCTGTGACCCCCTGGGGGACAAGTACACCGATAAACTCATCTTT	T-GD
AAAGCAAGTGACCAAG-4	CR_CR	TRGV9*01.TRGJP*01.None	CALWEVQELGKKIKVF	TGTGCCTTGTGGGAGGTACAAGAGTTGGGCAAAAAAATCAAGGTATTT	TRDV2*03.None.TRDJ1*01.TRDC	CACDTVLIEETDKLIF	TGTGCCTGTGACACGGTGCTGATAGAGGAGACCGATAAACTCATCTTT	TRGV9*01.TRGJP*01.None_TRDV2*03.None.TRDJ1*01.TRDC	TGTGCCTTGTGGGAGGTACAAGAGTTGGGCAAAAAAATCAAGGTATTT_TGTGCCTGTGACACGGTGCTGATAGAGGAGACCGATAAACTCATCTTT	CALWEVQELGKKIKVF_CACDTVLIEETDKLIF	TRGV9*01.TRGJP*01.None_TGTGCCTTGTGGGAGGTACAAGAGTTGGGCAAAAAAATCAAGGTATTT_TRDV2*03.None.TRDJ1*01.TRDC_TGTGCCTGTGACACGGTGCTGATAGAGGAGACCGATAAACTCATCTTT	T-GD
AACTCTTAGAAGGTGA-5	CR_CR	TRGV9*01.TRGJP*01.None	CALWEVPELGKKIKVF	TGTGCCTTGTGGGAGGTGCCTGAGTTGGGCAAAAAAATCAAGGTATTT	TRDV2*03.TRDD3*01.TRDJ1*01.None	CACDSLVSGGPDTDKLIF	TGTGCCTGTGATTCCCTCGTGTCAGGGGGACCCGACACCGATAAACTCATCTTT	TRGV9*01.TRGJP*01.None_TRDV2*03.TRDD3*01.TRDJ1*01.TRDC	TGTGCCTTGTGGGAGGTGCCTGAGTTGGGCAAAAAAATCAAGGTATTT_TGTGCCTGTGATTCCCTCGTGTCAGGGGGACCCGACACCGATAAACTCATCTTT	CALWEVPELGKKIKVF_CACDSLVSGGPDTDKLIF	TRGV9*01.TRGJP*01.None_TGTGCCTTGTGGGAGGTGCCTGAGTTGGGCAAAAAAATCAAGGTATTT_TRDV2*03.TRDD3*01.TRDJ1*01.None_TGTGCCTGTGATTCCCTCGTGTCAGGGGGACCCGACACCGATAAACTCATCTTT	T-GD
AACTGGTCACAGACAG-4	CR_CR	TRGV10*02.TRGJ1*02.TRGC2	CAAWDSENYYKKLF	TGTGCTGCGTGGGATTCTGAGAATTATTATAAGAAACTCTTT	TRDV3*01.TRDD3*01.TRDJ1*01.TRDC	RLLGDRYSRYTDKLIF	CGTCTACTGGGGGATCGCTACTCCAGGTACACCGATAAACTCATCTTT	TRGV10*02.TRGJ1*02.TRGC2_TRDV3*01.TRDD3*01.TRDJ1*01.TRDC	TGTGCTGCGTGGGATTCTGAGAATTATTATAAGAAACTCTTT_CGTCTACTGGGGGATCGCTACTCCAGGTACACCGATAAACTCATCTTT	CAAWDSENYYKKLF_RLLGDRYSRYTDKLIF	TRGV10*02.TRGJ1*02.TRGC2_TGTGCTGCGTGGGATTCTGAGAATTATTATAAGAAACTCTTT_TRDV3*01.TRDD3*01.TRDJ1*01.TRDC_CGTCTACTGGGGGATCGCTACTCCAGGTACACCGATAAACTCATCTTT	T-GD
AACTTTCCATAGTAAG-4	CR_CR	TRGV9*01.TRGJP*01.None	CALWEVQELGKKIKVF	TGTGCCTTGTGGGAGGTCCAAGAGTTGGGCAAAAAAATCAAGGTATTT	TRDV2*03.TRDD3*01.TRDJ1*01.None	CACDTLLGDSRTDKLIF	TGTGCCTGTGACACTTTACTGGGGGATAGTCGCACCGATAAACTCATCTTT	TRGV9*01.TRGJP*01.None_TRDV2*03.TRDD3*01.TRDJ1*01.TRDC	TGTGCCTTGTGGGAGGTCCAAGAGTTGGGCAAAAAAATCAAGGTATTT_TGTGCCTGTGACACTTTACTGGGGGATAGTCGCACCGATAAACTCATCTTT	CALWEVQELGKKIKVF_CACDTLLGDSRTDKLIF	TRGV9*01.TRGJP*01.None_TGTGCCTTGTGGGAGGTCCAAGAGTTGGGCAAAAAAATCAAGGTATTT_TRDV2*03.TRDD3*01.TRDJ1*01.None_TGTGCCTGTGACACTTTACTGGGGGATAGTCGCACCGATAAACTCATCTTT	T-GD
AAGGTTCCACATCCAA-3	CR_CR	TRGV9*01.TRGJP*01.None	CALWEVLVELGKKIKVF	TGTGCCTTGTGGGAGGTGCTCGTAGAGTTGGGCAAAAAAATCAAGGTATTT	TRDV2*01.TRDD3*01.TRDJ1*01.None	CACDTLGDNQRTDKLIF	TGTGCCTGTGACACATTGGGGGATAATCAGAGGACCGATAAACTCATCTTT	TRGV9*01.TRGJP*01.None_TRDV2*01.TRDD3*01.TRDJ1*01.TRDC	TGTGCCTTGTGGGAGGTGCTCGTAGAGTTGGGCAAAAAAATCAAGGTATTT_TGTGCCTGTGACACATTGGGGGATAATCAGAGGACCGATAAACTCATCTTT	CALWEVLVELGKKIKVF_CACDTLGDNQRTDKLIF	TRGV9*01.TRGJP*01.None_TGTGCCTTGTGGGAGGTGCTCGTAGAGTTGGGCAAAAAAATCAAGGTATTT_TRDV2*01.TRDD3*01.TRDJ1*01.None_TGTGCCTGTGACACATTGGGGGATAATCAGAGGACCGATAAACTCATCTTT	T-GD
AAGGTTCGTTGCCTCT-2	CR_CR	TRGV9*01.TRGJP*01.None	CALWEDFQELGKKIKV	TGTGCCTTGTGGGAGGATTTCCAAGAGTTGGGCAAAAAAATCAAGGTA	TRDV2*03.TRDD3*01.TRDJ1*01.None	CACDSLMGDSTDKLIF	TGTGCCTGTGACTCACTAATGGGGGATTCCACCGATAAACTCATCTTT	TRGV9*01.TRGJP*01.None_TRDV2*03.TRDD3*01.TRDJ1*01.TRDC	TGTGCCTTGTGGGAGGATTTCCAAGAGTTGGGCAAAAAAATCAAGGTA_TGTGCCTGTGACTCACTAATGGGGGATTCCACCGATAAACTCATCTTT	CALWEDFQELGKKIKV_CACDSLMGDSTDKLIF	TRGV9*01.TRGJP*01.None_TGTGCCTTGTGGGAGGATTTCCAAGAGTTGGGCAAAAAAATCAAGGTA_TRDV2*03.TRDD3*01.TRDJ1*01.None_TGTGCCTGTGACTCACTAATGGGGGATTCCACCGATAAACTCATCTTT	T-GD
AAGTCTGTCAACACTG-5	CR_CR	TRGV9*01.TRGJP*01.None	CALWEVQELGKKIKVF	TGTGCCTTGTGGGAGGTTCAAGAGTTGGGCAAAAAAATCAAGGTATTT	TRDV2*03.TRDD3*01.TRDJ1*01.TRDC	CACDPLLGDTDKLIF	TGTGCCTGTGACCCCTTACTGGGGGATACGGATAAACTCATCTTT	TRGV9*01.TRGJP*01.None_TRDV2*03.TRDD3*01.TRDJ1*01.TRDC	TGTGCCTTGTGGGAGGTTCAAGAGTTGGGCAAAAAAATCAAGGTATTT_TGTGCCTGTGACCCCTTACTGGGGGATACGGATAAACTCATCTTT	CALWEVQELGKKIKVF_CACDPLLGDTDKLIF	TRGV9*01.TRGJP*01.None_TGTGCCTTGTGGGAGGTTCAAGAGTTGGGCAAAAAAATCAAGGTATTT_TRDV2*03.TRDD3*01.TRDJ1*01.TRDC_TGTGCCTGTGACCCCTTACTGGGGGATACGGATAAACTCATCTTT	T-GD
AATCGGTTCACCTTAT-5	CR_CR	TRGV8*01.TRGJP2*01.TRGC2	CATWDTSDWIKTF	TGTGCCACCTGGGATACTAGTGATTGGATCAAGACGTTT	TRDV2*01.None.TRDJ1*01.None	CACDSITEGRKLIF	TGTGCCTGTGACTCTATCACCGAGGGACGTAAACTCATCTTT	TRGV8*01.TRGJP2*01.TRGC2_TRDV2*01.None.TRDJ1*01.TRDC	TGTGCCACCTGGGATACTAGTGATTGGATCAAGACGTTT_TGTGCCTGTGACTCTATCACCGAGGGACGTAAACTCATCTTT	CATWDTSDWIKTF_CACDSITEGRKLIF	TRGV8*01.TRGJP2*01.TRGC2_TGTGCCACCTGGGATACTAGTGATTGGATCAAGACGTTT_TRDV2*01.None.TRDJ1*01.None_TGTGCCTGTGACTCTATCACCGAGGGACGTAAACTCATCTTT	T-GD
ACACCAAGTTGGAGGT-5	CR_CR	TRGV4*01.TRGJ1*01.None	CATWDGYYYKKLF	TGTGCCACCTGGGATGGGTATTATTATAAGAAACTCTTT	TRDV1*01.TRDD2*01.TRDJ1*01.None	CALGESSSYFWEKYTDKLIF	TGTGCTCTTGGGGAATCCTCTTCCTACTTTTGGGAGAAGTACACCGATAAACTCATCTTT	TRGV4*01.TRGJ1*01.None_TRDV1*01.TRDD2*01.TRDJ1*01.TRDC	TGTGCCACCTGGGATGGGTATTATTATAAGAAACTCTTT_TGTGCTCTTGGGGAATCCTCTTCCTACTTTTGGGAGAAGTACACCGATAAACTCATCTTT	CATWDGYYYKKLF_CALGESSSYFWEKYTDKLIF	TRGV4*01.TRGJ1*01.None_TGTGCCACCTGGGATGGGTATTATTATAAGAAACTCTTT_TRDV1*01.TRDD2*01.TRDJ1*01.None_TGTGCTCTTGGGGAATCCTCTTCCTACTTTTGGGAGAAGTACACCGATAAACTCATCTTT	T-GD
ACACCAAGTTGTACAC-13	CR_CR	TRGV8*01.TRGJP2*01.TRGC2	CATWEKHSSDWIKTF	TGTGCCACCTGGGAGAAGCATAGTAGTGATTGGATCAAGACGTTT	TRDV1*01.TRDD3*01.TRDJ1*01.None	CALGERAPLAKLIF	TGTGCTCTTGGGGAAAGAGCCCCCCTCGCGAAACTCATCTTT	TRGV8*01.TRGJP2*01.TRGC2_TRDV1*01.TRDD3*01.TRDJ1*01.TRDC	TGTGCCACCTGGGAGAAGCATAGTAGTGATTGGATCAAGACGTTT_TGTGCTCTTGGGGAAAGAGCCCCCCTCGCGAAACTCATCTTT	CATWEKHSSDWIKTF_CALGERAPLAKLIF	TRGV8*01.TRGJP2*01.TRGC2_TGTGCCACCTGGGAGAAGCATAGTAGTGATTGGATCAAGACGTTT_TRDV1*01.TRDD3*01.TRDJ1*01.None_TGTGCTCTTGGGGAAAGAGCCCCCCTCGCGAAACTCATCTTT	T-GD
ACACCCTAGACATAAC-3	CR_CR	TRGV9*01.TRGJP*01.TRGC2	CALWESHELGKKIKVF	TGTGCCTTGTGGGAGTCGCACGAGTTGGGCAAAAAAATCAAGGTATTT	TRDV2*01.TRDD3*01.TRDJ1*01.TRDC	CACEELGGINTDKLIF	TGTGCCTGTGAAGAGCTGGGGGGGATTAACACCGATAAACTCATCTTT	TRGV9*01.TRGJP*01.TRGC2_TRDV2*01.TRDD3*01.TRDJ1*01.TRDC	TGTGCCTTGTGGGAGTCGCACGAGTTGGGCAAAAAAATCAAGGTATTT_TGTGCCTGTGAAGAGCTGGGGGGGATTAACACCGATAAACTCATCTTT	CALWESHELGKKIKVF_CACEELGGINTDKLIF	TRGV9*01.TRGJP*01.TRGC2_TGTGCCTTGTGGGAGTCGCACGAGTTGGGCAAAAAAATCAAGGTATTT_TRDV2*01.TRDD3*01.TRDJ1*01.TRDC_TGTGCCTGTGAAGAGCTGGGGGGGATTAACACCGATAAACTCATCTTT	T-GD
ACACTGACAATGTTGC-13	CR_CR	TRGV9*01.TRGJP*01.None	CALWEVPQELGKKIKVF	TGTGCCTTGTGGGAGGTGCCCCAAGAGTTGGGCAAAAAAATCAAGGTATTT	TRDV2*01.TRDD3*01.TRDJ3*01.None	CACDTAGLGDASSWDTRQMFF	TGTGCCTGTGACACCGCGGGTCTGGGGGATGCCAGCTCCTGGGACACCCGACAGATGTTTTTC	TRGV9*01.TRGJP*01.None_TRDV2*01.TRDD3*01.TRDJ3*01.TRDC	TGTGCCTTGTGGGAGGTGCCCCAAGAGTTGGGCAAAAAAATCAAGGTATTT_TGTGCCTGTGACACCGCGGGTCTGGGGGATGCCAGCTCCTGGGACACCCGACAGATGTTTTTC	CALWEVPQELGKKIKVF_CACDTAGLGDASSWDTRQMFF	TRGV9*01.TRGJP*01.None_TGTGCCTTGTGGGAGGTGCCCCAAGAGTTGGGCAAAAAAATCAAGGTATTT_TRDV2*01.TRDD3*01.TRDJ3*01.None_TGTGCCTGTGACACCGCGGGTCTGGGGGATGCCAGCTCCTGGGACACCCGACAGATGTTTTTC	T-GD
ACACTGACATGGTTGT-4	CR_CR	TRGV9*01.TRGJP*01.TRGC2	CALWEVKELGKKIKVF	TGTGCCTTGTGGGAGGTGAAAGAGTTGGGCAAAAAAATCAAGGTATTT	TRDV2*03.TRDD3*01.TRDJ1*01.TRDC	CACDGVSGGPDKLIF	TGTGCCTGTGACGGGGTATCTGGGGGGCCCGATAAACTCATCTTT	TRGV9*01.TRGJP*01.TRGC2_TRDV2*03.TRDD3*01.TRDJ1*01.TRDC	TGTGCCTTGTGGGAGGTGAAAGAGTTGGGCAAAAAAATCAAGGTATTT_TGTGCCTGTGACGGGGTATCTGGGGGGCCCGATAAACTCATCTTT	CALWEVKELGKKIKVF_CACDGVSGGPDKLIF	TRGV9*01.TRGJP*01.TRGC2_TGTGCCTTGTGGGAGGTGAAAGAGTTGGGCAAAAAAATCAAGGTATTT_TRDV2*03.TRDD3*01.TRDJ1*01.TRDC_TGTGCCTGTGACGGGGTATCTGGGGGGCCCGATAAACTCATCTTT	T-GD
ACACTGAGTCTCCATC-5	CR_CR	TRGV9*01.TRGJP*01.None	CALCSGLGKKIKVF	TGTGCCTTGTGTTCGGGGTTGGGCAAAAAAATCAAGGTATTT	TRDV2*03.TRDD3*01.TRDJ1*01.TRDC	CACDSLLGDTDKLIF	TGTGCCTGTGACTCCTTACTGGGGGATACCGATAAACTCATCTTT	TRGV9*01.TRGJP*01.None_TRDV2*03.TRDD3*01.TRDJ1*01.TRDC	TGTGCCTTGTGTTCGGGGTTGGGCAAAAAAATCAAGGTATTT_TGTGCCTGTGACTCCTTACTGGGGGATACCGATAAACTCATCTTT	CALCSGLGKKIKVF_CACDSLLGDTDKLIF	TRGV9*01.TRGJP*01.None_TGTGCCTTGTGTTCGGGGTTGGGCAAAAAAATCAAGGTATTT_TRDV2*03.TRDD3*01.TRDJ1*01.TRDC_TGTGCCTGTGACTCCTTACTGGGGGATACCGATAAACTCATCTTT	T-GD
ACATGGTCAATCCAAC-5	CR_CR	TRGV9*01.TRGJP*01.None	CALWEVRELGKKIKVF	TGTGCCTTGTGGGAGGTGAGGGAGTTGGGCAAAAAAATCAAGGTATTT	TRDV2*01.TRDD3*01.TRDJ1*01.None	CACDSVLGDTWGTTDKLIF	TGTGCCTGTGACTCCGTACTGGGGGATACGTGGGGGACTACCGATAAACTCATCTTT	TRGV9*01.TRGJP*01.None_TRDV2*01.TRDD3*01.TRDJ1*01.TRDC	TGTGCCTTGTGGGAGGTGAGGGAGTTGGGCAAAAAAATCAAGGTATTT_TGTGCCTGTGACTCCGTACTGGGGGATACGTGGGGGACTACCGATAAACTCATCTTT	CALWEVRELGKKIKVF_CACDSVLGDTWGTTDKLIF	TRGV9*01.TRGJP*01.None_TGTGCCTTGTGGGAGGTGAGGGAGTTGGGCAAAAAAATCAAGGTATTT_TRDV2*01.TRDD3*01.TRDJ1*01.None_TGTGCCTGTGACTCCGTACTGGGGGATACGTGGGGGACTACCGATAAACTCATCTTT	T-GD
ACATGGTTCAGGATCT-4	CR_CR	TRGV4*02.TRGJ1*02.TRGC2	CATWDFPNYYKKLF	TGTGCCACCTGGGATTTTCCTAATTATTATAAGAAACTCTTT	TRDV1*01.TRDD3*01.TRDJ1*01.None	CALGAPLRSDWGIRDKLIF	TGTGCTCTTGGGGCCCCCCTACGGTCCGACTGGGGGATACGGGATAAACTCATCTTT	TRGV4*02.TRGJ1*02.TRGC2_TRDV1*01.TRDD3*01.TRDJ1*01.TRDC	TGTGCCACCTGGGATTTTCCTAATTATTATAAGAAACTCTTT_TGTGCTCTTGGGGCCCCCCTACGGTCCGACTGGGGGATACGGGATAAACTCATCTTT	CATWDFPNYYKKLF_CALGAPLRSDWGIRDKLIF	TRGV4*02.TRGJ1*02.TRGC2_TGTGCCACCTGGGATTTTCCTAATTATTATAAGAAACTCTTT_TRDV1*01.TRDD3*01.TRDJ1*01.None_TGTGCTCTTGGGGCCCCCCTACGGTCCGACTGGGGGATACGGGATAAACTCATCTTT	T-GD
ACCCACTTCCTAAGTG-2	CR_CR	TRGV2*01.TRGJP1*01.None	CATWDGQANLLTTGWFKIF	TGTGCCACCTGGGACGGGCAAGCGAACCTCCTTACCACTGGTTGGTTCAAGATATTT	TRDV2*03.TRDD3*01.TRDJ1*01.TRDC	CACDGVGAPRRSDKLIF	TGTGCCTGTGACGGGGTGGGGGCCCCAAGGCGGTCCGATAAACTCATCTTT	TRGV2*01.TRGJP1*01.None_TRDV2*03.TRDD3*01.TRDJ1*01.TRDC	TGTGCCACCTGGGACGGGCAAGCGAACCTCCTTACCACTGGTTGGTTCAAGATATTT_TGTGCCTGTGACGGGGTGGGGGCCCCAAGGCGGTCCGATAAACTCATCTTT	CATWDGQANLLTTGWFKIF_CACDGVGAPRRSDKLIF	TRGV2*01.TRGJP1*01.None_TGTGCCACCTGGGACGGGCAAGCGAACCTCCTTACCACTGGTTGGTTCAAGATATTT_TRDV2*03.TRDD3*01.TRDJ1*01.TRDC_TGTGCCTGTGACGGGGTGGGGGCCCCAAGGCGGTCCGATAAACTCATCTTT	T-GD
ACCGTAACAGGATCGA-3	CR_CR	TRGV9*01.TRGJP*01.None	CALWEVQVGVELGKKIKVF	TGTGCCTTGTGGGAGGTGCAAGTAGGAGTCGAGTTGGGCAAAAAAATCAAGGTATTT	TRDV2*01.TRDD3*01.TRDJ3*01.TRDC	CACDPASTGIRGSSWDTRQMFF	TGTGCCTGTGACCCAGCCTCGACGGGGATACGCGGTAGTTCCTGGGACACCCGACAGATGTTTTTC	TRGV9*01.TRGJP*01.None_TRDV2*01.TRDD3*01.TRDJ3*01.TRDC	TGTGCCTTGTGGGAGGTGCAAGTAGGAGTCGAGTTGGGCAAAAAAATCAAGGTATTT_TGTGCCTGTGACCCAGCCTCGACGGGGATACGCGGTAGTTCCTGGGACACCCGACAGATGTTTTTC	CALWEVQVGVELGKKIKVF_CACDPASTGIRGSSWDTRQMFF	TRGV9*01.TRGJP*01.None_TGTGCCTTGTGGGAGGTGCAAGTAGGAGTCGAGTTGGGCAAAAAAATCAAGGTATTT_TRDV2*01.TRDD3*01.TRDJ3*01.TRDC_TGTGCCTGTGACCCAGCCTCGACGGGGATACGCGGTAGTTCCTGGGACACCCGACAGATGTTTTTC	T-GD
ACGATGTAGGCACATG-13	CR_CR	TRGV5*01.TRGJ1*01.None	CATWYGYKKLF	TGTGCCACCTGGTATGGCTATAAGAAACTCTTT	TRDV1*01.TRDD3*01.TRDJ1*01.None	CALGDDFLRGDTLDYTDKLIF	TGTGCTCTTGGGGACGACTTCCTACGGGGGGATACCCTAGACTACACCGATAAACTCATCTTT	TRGV5*01.TRGJ1*01.None_TRDV1*01.TRDD3*01.TRDJ1*01.TRDC	TGTGCCACCTGGTATGGCTATAAGAAACTCTTT_TGTGCTCTTGGGGACGACTTCCTACGGGGGGATACCCTAGACTACACCGATAAACTCATCTTT	CATWYGYKKLF_CALGDDFLRGDTLDYTDKLIF	TRGV5*01.TRGJ1*01.None_TGTGCCACCTGGTATGGCTATAAGAAACTCTTT_TRDV1*01.TRDD3*01.TRDJ1*01.None_TGTGCTCTTGGGGACGACTTCCTACGGGGGGATACCCTAGACTACACCGATAAACTCATCTTT	T-GD
ACGGAGAAGGAATTAC-2	CR_CR	TRGV8*01.TRGJ1*01.None	CATWDRYYKKLF	TGTGCCACCTGGGATAGGTATTATAAGAAACTCTTT	TRDV1*01.TRDD2*01.TRDJ1*01.None	CALGELFFVLRGSNLALPVGSDKLIF	TGTGCTCTTGGGGAACTCTTTTTTGTCCTACGGGGGTCCAACCTTGCCCTCCCAGTGGGGTCCGATAAACTCATCTTT	TRGV8*01.TRGJ1*01.None_TRDV1*01.TRDD2*01.TRDJ1*01.TRDC	TGTGCCACCTGGGATAGGTATTATAAGAAACTCTTT_TGTGCTCTTGGGGAACTCTTTTTTGTCCTACGGGGGTCCAACCTTGCCCTCCCAGTGGGGTCCGATAAACTCATCTTT	CATWDRYYKKLF_CALGELFFVLRGSNLALPVGSDKLIF	TRGV8*01.TRGJ1*01.None_TGTGCCACCTGGGATAGGTATTATAAGAAACTCTTT_TRDV1*01.TRDD2*01.TRDJ1*01.None_TGTGCTCTTGGGGAACTCTTTTTTGTCCTACGGGGGTCCAACCTTGCCCTCCCAGTGGGGTCCGATAAACTCATCTTT	T-GD
ACGGCCAGTATATCCG-3	CR_CR	TRGV4*01.TRGJ1*02.TRGC2	CATWDLYYKKLF	TGTGCCACCTGGGATCTTTATTATAAGAAACTCTTT	TRDV1*01.TRDD3*01.TRDJ1*01.None	CALGSSTPTGGYSPFFGDKLIF	TGTGCTCTTGGTTCTTCTACGCCGACTGGGGGATATTCCCCCTTCTTTGGCGATAAACTCATCTTT	TRGV4*01.TRGJ1*02.TRGC2_TRDV1*01.TRDD3*01.TRDJ1*01.TRDC	TGTGCCACCTGGGATCTTTATTATAAGAAACTCTTT_TGTGCTCTTGGTTCTTCTACGCCGACTGGGGGATATTCCCCCTTCTTTGGCGATAAACTCATCTTT	CATWDLYYKKLF_CALGSSTPTGGYSPFFGDKLIF	TRGV4*01.TRGJ1*02.TRGC2_TGTGCCACCTGGGATCTTTATTATAAGAAACTCTTT_TRDV1*01.TRDD3*01.TRDJ1*01.None_TGTGCTCTTGGTTCTTCTACGCCGACTGGGGGATATTCCCCCTTCTTTGGCGATAAACTCATCTTT	T-GD
ACGTCAAGTCGCGAAA-4	CR_CR	TRGV9*01.TRGJP*01.None	CAFPTQELGKKIKVF	TGTGCCTTCCCAACGCAAGAGTTGGGCAAAAAAATCAAGGTATTT	TRDV2*01.TRDD3*01.TRDJ1*01.TRDC	CACDTLMGDTHTDKLIF	TGTGCCTGTGACACCTTAATGGGGGATACGCACACCGATAAACTCATCTTT	TRGV9*01.TRGJP*01.None_TRDV2*01.TRDD3*01.TRDJ1*01.TRDC	TGTGCCTTCCCAACGCAAGAGTTGGGCAAAAAAATCAAGGTATTT_TGTGCCTGTGACACCTTAATGGGGGATACGCACACCGATAAACTCATCTTT	CAFPTQELGKKIKVF_CACDTLMGDTHTDKLIF	TRGV9*01.TRGJP*01.None_TGTGCCTTCCCAACGCAAGAGTTGGGCAAAAAAATCAAGGTATTT_TRDV2*01.TRDD3*01.TRDJ1*01.TRDC_TGTGCCTGTGACACCTTAATGGGGGATACGCACACCGATAAACTCATCTTT	T-GD
ACTGAGTTCTGTACGA-13	CR_CR	TRGV9*01.TRGJ1*02.TRGC2	CALWEVGYKKLF	TGTGCCTTGTGGGAGGTGGGATATAAGAAACTCTTT	TRDV1*01.TRDD3*01.TRDJ1*01.None	CALGGSRYWGILTSDKLIF	TGTGCTCTTGGGGGTTCCCGATACTGGGGGATACTTACTTCCGATAAACTCATCTTT	TRGV9*01.TRGJ1*02.TRGC2_TRDV1*01.TRDD3*01.TRDJ1*01.TRDC	TGTGCCTTGTGGGAGGTGGGATATAAGAAACTCTTT_TGTGCTCTTGGGGGTTCCCGATACTGGGGGATACTTACTTCCGATAAACTCATCTTT	CALWEVGYKKLF_CALGGSRYWGILTSDKLIF	TRGV9*01.TRGJ1*02.TRGC2_TGTGCCTTGTGGGAGGTGGGATATAAGAAACTCTTT_TRDV1*01.TRDD3*01.TRDJ1*01.None_TGTGCTCTTGGGGGTTCCCGATACTGGGGGATACTTACTTCCGATAAACTCATCTTT	T-GD
ACTGATGTCAGAGACG-2	CR_CR	TRGV3*01.TRGJ1*02.TRGC2	CATWDSLGYYKKLF	TGTGCCACCTGGGACAGCCTCGGTTATTATAAGAAACTCTTT	TRDV1*01.TRDD3*01.TRDJ1*01.TRDC	CALGERRPPFLTSDFTGGYSDKLIF	TGTGCTCTTGGGGAACGGAGGCCTCCCTTCCTAACATCAGATTTTACTGGGGGATACTCCGATAAACTCATCTTT	TRGV3*01.TRGJ1*02.TRGC2_TRDV1*01.TRDD3*01.TRDJ1*01.TRDC	TGTGCCACCTGGGACAGCCTCGGTTATTATAAGAAACTCTTT_TGTGCTCTTGGGGAACGGAGGCCTCCCTTCCTAACATCAGATTTTACTGGGGGATACTCCGATAAACTCATCTTT	CATWDSLGYYKKLF_CALGERRPPFLTSDFTGGYSDKLIF	TRGV3*01.TRGJ1*02.TRGC2_TGTGCCACCTGGGACAGCCTCGGTTATTATAAGAAACTCTTT_TRDV1*01.TRDD3*01.TRDJ1*01.TRDC_TGTGCTCTTGGGGAACGGAGGCCTCCCTTCCTAACATCAGATTTTACTGGGGGATACTCCGATAAACTCATCTTT	T-GD
ACTGTCCAGATGCCAG-3	CR_CR	TRGV9*01.TRGJP*01.TRGC1	CALWEGIKLGKKIKVF	TGTGCCTTGTGGGAGGGCATTAAGTTGGGCAAAAAAATCAAGGTATTT	TRDV2*01.TRDD3*01.TRDJ1*01.TRDC	CACDSMGDMGGRYTDKLIF	TGTGCCTGTGACTCCATGGGGGATATGGGCGGTCGCTACACCGATAAACTCATCTTT	TRGV9*01.TRGJP*01.TRGC1_TRDV2*01.TRDD3*01.TRDJ1*01.TRDC	TGTGCCTTGTGGGAGGGCATTAAGTTGGGCAAAAAAATCAAGGTATTT_TGTGCCTGTGACTCCATGGGGGATATGGGCGGTCGCTACACCGATAAACTCATCTTT	CALWEGIKLGKKIKVF_CACDSMGDMGGRYTDKLIF	TRGV9*01.TRGJP*01.TRGC1_TGTGCCTTGTGGGAGGGCATTAAGTTGGGCAAAAAAATCAAGGTATTT_TRDV2*01.TRDD3*01.TRDJ1*01.TRDC_TGTGCCTGTGACTCCATGGGGGATATGGGCGGTCGCTACACCGATAAACTCATCTTT	T-GD
ACTTACTAGCGCCTCA-3	CR_CR	TRGV5*01.TRGJ1*01.None	CATWDRSNYKKLF	TGTGCCACCTGGGACAGGTCGAATTATAAGAAACTCTTT	TRDV1*01.TRDD3*01.TRDJ1*01.None	CALGERGTLLHWGIRNWDKLIF	TGTGCTCTTGGGGAAAGGGGCACGTTGCTACACTGGGGGATACGGAATTGGGATAAACTCATCTTT	TRGV5*01.TRGJ1*01.None_TRDV1*01.TRDD3*01.TRDJ1*01.TRDC	TGTGCCACCTGGGACAGGTCGAATTATAAGAAACTCTTT_TGTGCTCTTGGGGAAAGGGGCACGTTGCTACACTGGGGGATACGGAATTGGGATAAACTCATCTTT	CATWDRSNYKKLF_CALGERGTLLHWGIRNWDKLIF	TRGV5*01.TRGJ1*01.None_TGTGCCACCTGGGACAGGTCGAATTATAAGAAACTCTTT_TRDV1*01.TRDD3*01.TRDJ1*01.None_TGTGCTCTTGGGGAAAGGGGCACGTTGCTACACTGGGGGATACGGAATTGGGATAAACTCATCTTT	T-GD
ACTTACTTCTGTCAAG-4	CR_CR	TRGV10*02.TRGJP1*01.None	CAAWDGGTGWFKIF	TGTGCTGCGTGGGATGGTGGCACTGGTTGGTTCAAGATATTT	TRDV1*01.TRDD3*01.TRDJ1*01.None	CALGEERRRYVPTGWTDKLIF	TGTGCTCTTGGGGAAGAGCGTCGCCGCTACGTGCCTACTGGGTGGACCGATAAACTCATCTTT	TRGV10*02.TRGJP1*01.None_TRDV1*01.TRDD3*01.TRDJ1*01.TRDC	TGTGCTGCGTGGGATGGTGGCACTGGTTGGTTCAAGATATTT_TGTGCTCTTGGGGAAGAGCGTCGCCGCTACGTGCCTACTGGGTGGACCGATAAACTCATCTTT	CAAWDGGTGWFKIF_CALGEERRRYVPTGWTDKLIF	TRGV10*02.TRGJP1*01.None_TGTGCTGCGTGGGATGGTGGCACTGGTTGGTTCAAGATATTT_TRDV1*01.TRDD3*01.TRDJ1*01.None_TGTGCTCTTGGGGAAGAGCGTCGCCGCTACGTGCCTACTGGGTGGACCGATAAACTCATCTTT	T-GD
ACTTGTTTCAAACCAC-2	CR_CR	TRGV9*01.TRGJ1*01.None	CALWESKGYKKLF	TGTGCCTTGTGGGAGAGTAAAGGTTATAAGAAACTCTTT	TRDV2*01.TRDD3*01.TRDJ1*01.None	CACVPLPTGGYANTDKLIF	TGTGCCTGTGTCCCCCTTCCTACTGGGGGATACGCCAACACCGATAAACTCATCTTT	TRGV9*01.TRGJ1*01.None_TRDV2*01.TRDD3*01.TRDJ1*01.TRDC	TGTGCCTTGTGGGAGAGTAAAGGTTATAAGAAACTCTTT_TGTGCCTGTGTCCCCCTTCCTACTGGGGGATACGCCAACACCGATAAACTCATCTTT	CALWESKGYKKLF_CACVPLPTGGYANTDKLIF	TRGV9*01.TRGJ1*01.None_TGTGCCTTGTGGGAGAGTAAAGGTTATAAGAAACTCTTT_TRDV2*01.TRDD3*01.TRDJ1*01.None_TGTGCCTGTGTCCCCCTTCCTACTGGGGGATACGCCAACACCGATAAACTCATCTTT	T-GD
ACTTGTTTCTGCTTGC-3	CR_CR	TRGV9*01.TRGJP*01.TRGC2	CALWEVQELGKKIKVF	TGTGCCTTGTGGGAGGTGCAAGAGTTGGGCAAAAAAATCAAGGTATTT	TRDV2*01.TRDD2*01.TRDJ1*01.None	CACDTGSFPPSYPNTDKLIF	TGTGCCTGTGACACCGGAAGCTTTCCGCCTTCCTATCCAAACACCGATAAACTCATCTTT	TRGV9*01.TRGJP*01.TRGC2_TRDV2*01.TRDD2*01.TRDJ1*01.TRDC	TGTGCCTTGTGGGAGGTGCAAGAGTTGGGCAAAAAAATCAAGGTATTT_TGTGCCTGTGACACCGGAAGCTTTCCGCCTTCCTATCCAAACACCGATAAACTCATCTTT	CALWEVQELGKKIKVF_CACDTGSFPPSYPNTDKLIF	TRGV9*01.TRGJP*01.TRGC2_TGTGCCTTGTGGGAGGTGCAAGAGTTGGGCAAAAAAATCAAGGTATTT_TRDV2*01.TRDD2*01.TRDJ1*01.None_TGTGCCTGTGACACCGGAAGCTTTCCGCCTTCCTATCCAAACACCGATAAACTCATCTTT	T-GD
AGAGTGGAGGTCATCT-3	CR_CR	TRGV5*01.TRGJ1*01.None	CATWDRSNYKKLF	TGTGCCACCTGGGACAGGTCGAATTATAAGAAACTCTTT	TRDV1*01.TRDD3*01.TRDJ1*01.None	CALGERGTLLHWGIRNWDKLIF	TGTGCTCTTGGGGAAAGGGGCACGTTGCTACACTGGGGGATACGGAATTGGGATAAACTCATCTTT	TRGV5*01.TRGJ1*01.None_TRDV1*01.TRDD3*01.TRDJ1*01.TRDC	TGTGCCACCTGGGACAGGTCGAATTATAAGAAACTCTTT_TGTGCTCTTGGGGAAAGGGGCACGTTGCTACACTGGGGGATACGGAATTGGGATAAACTCATCTTT	CATWDRSNYKKLF_CALGERGTLLHWGIRNWDKLIF	TRGV5*01.TRGJ1*01.None_TGTGCCACCTGGGACAGGTCGAATTATAAGAAACTCTTT_TRDV1*01.TRDD3*01.TRDJ1*01.None_TGTGCTCTTGGGGAAAGGGGCACGTTGCTACACTGGGGGATACGGAATTGGGATAAACTCATCTTT	T-GD
AGAGTGGCACATCTTT-2	CR_CR	TRGV9*01.TRGJP*01.None	CALWEQELGKKIKVF	TGTGCCTTGTGGGAACAAGAGTTGGGCAAAAAAATCAAGGTATTT	TRDV2*01.TRDD3*01.TRDJ1*01.None	CACDRLTGAPPPYTDKLIF	TGTGCCTGTGACCGCCTGACTGGGGCTCCCCCTCCGTACACCGATAAACTCATCTTT	TRGV9*01.TRGJP*01.None_TRDV2*01.TRDD3*01.TRDJ1*01.TRDC	TGTGCCTTGTGGGAACAAGAGTTGGGCAAAAAAATCAAGGTATTT_TGTGCCTGTGACCGCCTGACTGGGGCTCCCCCTCCGTACACCGATAAACTCATCTTT	CALWEQELGKKIKVF_CACDRLTGAPPPYTDKLIF	TRGV9*01.TRGJP*01.None_TGTGCCTTGTGGGAACAAGAGTTGGGCAAAAAAATCAAGGTATTT_TRDV2*01.TRDD3*01.TRDJ1*01.None_TGTGCCTGTGACCGCCTGACTGGGGCTCCCCCTCCGTACACCGATAAACTCATCTTT	T-GD
AGATCTGTCAAAGTAG-5	CR_CR	TRGV9*01.TRGJP*01.None	CALWEVRELGKKIKVF	TGTGCCTTGTGGGAGGTAAGGGAGTTGGGCAAAAAAATCAAGGTATTT	TRDV2*02.TRDD3*01.TRDJ1*01.None	CACDTLVGADKLIF	TGTGCCTGTGACACCCTTGTGGGGGCCGATAAACTCATCTTT	TRGV9*01.TRGJP*01.None_TRDV2*02.TRDD3*01.TRDJ1*01.TRDC	TGTGCCTTGTGGGAGGTAAGGGAGTTGGGCAAAAAAATCAAGGTATTT_TGTGCCTGTGACACCCTTGTGGGGGCCGATAAACTCATCTTT	CALWEVRELGKKIKVF_CACDTLVGADKLIF	TRGV9*01.TRGJP*01.None_TGTGCCTTGTGGGAGGTAAGGGAGTTGGGCAAAAAAATCAAGGTATTT_TRDV2*02.TRDD3*01.TRDJ1*01.None_TGTGCCTGTGACACCCTTGTGGGGGCCGATAAACTCATCTTT	T-GD
AGATCTGTCTTACCTA-13	CR_CR	TRGV9*01.TRGJ1*02.None	CALWEVGYKKLF	TGTGCCTTGTGGGAGGTGGGATATAAGAAACTCTTT	TRDV2*03.TRDD3*01.TRDJ1*01.TRDC	CACDTLSIGRGFPQVTDKLIF	TGTGCCTGTGACACCCTTTCGATCGGCCGGGGGTTCCCTCAAGTCACCGATAAACTCATCTTT	TRGV9*01.TRGJ1*02.None_TRDV2*03.TRDD3*01.TRDJ1*01.TRDC	TGTGCCTTGTGGGAGGTGGGATATAAGAAACTCTTT_TGTGCCTGTGACACCCTTTCGATCGGCCGGGGGTTCCCTCAAGTCACCGATAAACTCATCTTT	CALWEVGYKKLF_CACDTLSIGRGFPQVTDKLIF	TRGV9*01.TRGJ1*02.None_TGTGCCTTGTGGGAGGTGGGATATAAGAAACTCTTT_TRDV2*03.TRDD3*01.TRDJ1*01.TRDC_TGTGCCTGTGACACCCTTTCGATCGGCCGGGGGTTCCCTCAAGTCACCGATAAACTCATCTTT	T-GD
AGCCTAACATGTAAGA-5	CR_CR	TRGV9*01.TRGJ1*02.None	CALWEVAGNYYKKLF	TGTGCCTTGTGGGAGGTAGCTGGGAATTATTATAAGAAACTCTTT	TRDV2*01.TRDD2*01.TRDJ1*01.None	CACDPLPMPDLGGLTEGDKLIF	TGTGCCTGTGACCCTCTTCCTATGCCAGATCTGGGGGGATTGACCGAGGGCGATAAACTCATCTTT	TRGV9*01.TRGJ1*02.None_TRDV2*01.TRDD2*01.TRDJ1*01.TRDC	TGTGCCTTGTGGGAGGTAGCTGGGAATTATTATAAGAAACTCTTT_TGTGCCTGTGACCCTCTTCCTATGCCAGATCTGGGGGGATTGACCGAGGGCGATAAACTCATCTTT	CALWEVAGNYYKKLF_CACDPLPMPDLGGLTEGDKLIF	TRGV9*01.TRGJ1*02.None_TGTGCCTTGTGGGAGGTAGCTGGGAATTATTATAAGAAACTCTTT_TRDV2*01.TRDD2*01.TRDJ1*01.None_TGTGCCTGTGACCCTCTTCCTATGCCAGATCTGGGGGGATTGACCGAGGGCGATAAACTCATCTTT	T-GD
AGCTCTCAGTCATCCA-4	CR_CR	TRGV4*01.TRGJ1*01.None	CATWDGYYYKKLF	TGTGCCACCTGGGATGGGTATTATTATAAGAAACTCTTT	TRDV1*01.TRDD2*01.TRDJ1*01.None	CALGESSSYFWEKYTDKLIF	TGTGCTCTTGGGGAATCCTCTTCCTACTTTTGGGAGAAGTACACCGATAAACTCATCTTT	TRGV4*01.TRGJ1*01.None_TRDV1*01.TRDD2*01.TRDJ1*01.TRDC	TGTGCCACCTGGGATGGGTATTATTATAAGAAACTCTTT_TGTGCTCTTGGGGAATCCTCTTCCTACTTTTGGGAGAAGTACACCGATAAACTCATCTTT	CATWDGYYYKKLF_CALGESSSYFWEKYTDKLIF	TRGV4*01.TRGJ1*01.None_TGTGCCACCTGGGATGGGTATTATTATAAGAAACTCTTT_TRDV1*01.TRDD2*01.TRDJ1*01.None_TGTGCTCTTGGGGAATCCTCTTCCTACTTTTGGGAGAAGTACACCGATAAACTCATCTTT	T-GD
AGGGATGGTACAGACG-3	CR_CR	TRGV5*01.TRGJ1*01.None	CATWDRPLNYYKKLF	TGTGCCACCTGGGACAGGCCCCTAAATTATTATAAGAAACTCTTT	TRDV1*01.TRDD3*01.TRDJ1*01.None	CALGEHSGSSTDKLIF	TGTGCTCTTGGGGAACACAGCGGATCCAGTACCGATAAACTCATCTTT	TRGV5*01.TRGJ1*01.None_TRDV1*01.TRDD3*01.TRDJ1*01.TRDC	TGTGCCACCTGGGACAGGCCCCTAAATTATTATAAGAAACTCTTT_TGTGCTCTTGGGGAACACAGCGGATCCAGTACCGATAAACTCATCTTT	CATWDRPLNYYKKLF_CALGEHSGSSTDKLIF	TRGV5*01.TRGJ1*01.None_TGTGCCACCTGGGACAGGCCCCTAAATTATTATAAGAAACTCTTT_TRDV1*01.TRDD3*01.TRDJ1*01.None_TGTGCTCTTGGGGAACACAGCGGATCCAGTACCGATAAACTCATCTTT	T-GD
AGGGATGTCAACGCTA-2	CR_CR	TRGV9*01.TRGJP*01.None	CALWEGKELGKKIKVF	TGTGCCTTGTGGGAGGGCAAAGAGTTGGGCAAAAAAATCAAGGTATTT	TRDV2*01.TRDD3*01.TRDJ1*01.None	CACDSIPAPRGIRVSSDKLIF	TGTGCCTGTGACAGTATCCCAGCCCCGAGGGGGATACGCGTATCCTCCGATAAACTCATCTTT	TRGV9*01.TRGJP*01.None_TRDV2*01.TRDD3*01.TRDJ1*01.TRDC	TGTGCCTTGTGGGAGGGCAAAGAGTTGGGCAAAAAAATCAAGGTATTT_TGTGCCTGTGACAGTATCCCAGCCCCGAGGGGGATACGCGTATCCTCCGATAAACTCATCTTT	CALWEGKELGKKIKVF_CACDSIPAPRGIRVSSDKLIF	TRGV9*01.TRGJP*01.None_TGTGCCTTGTGGGAGGGCAAAGAGTTGGGCAAAAAAATCAAGGTATTT_TRDV2*01.TRDD3*01.TRDJ1*01.None_TGTGCCTGTGACAGTATCCCAGCCCCGAGGGGGATACGCGTATCCTCCGATAAACTCATCTTT	T-GD
ATAACGCAGTGGGATC-5	CR_CR	TRGV9*01.TRGJ1*02.None	CALWEVAGNYYKKLF	TGTGCCTTGTGGGAGGTAGCTGGGAATTATTATAAGAAACTCTTT	TRDV1*01.TRDD3*01.TRDJ1*01.None	CALGELNLHSQSKLIF	TGTGCTCTTGGGGAACTCAACCTCCACTCTCAGAGTAAACTCATCTTT	TRGV9*01.TRGJ1*02.None_TRDV1*01.TRDD3*01.TRDJ1*01.TRDC	TGTGCCTTGTGGGAGGTAGCTGGGAATTATTATAAGAAACTCTTT_TGTGCTCTTGGGGAACTCAACCTCCACTCTCAGAGTAAACTCATCTTT	CALWEVAGNYYKKLF_CALGELNLHSQSKLIF	TRGV9*01.TRGJ1*02.None_TGTGCCTTGTGGGAGGTAGCTGGGAATTATTATAAGAAACTCTTT_TRDV1*01.TRDD3*01.TRDJ1*01.None_TGTGCTCTTGGGGAACTCAACCTCCACTCTCAGAGTAAACTCATCTTT	T-GD
ATAACGCGTCCCGACA-2	CR_CR	TRGV9*01.TRGJP*01.None	CALWVSTTELGKKIKVF	TGTGCCTTGTGGGTCTCAACGACAGAGTTGGGCAAAAAAATCAAGGTATTT	TRDV2*01.None.TRDJ1*01.None	CACDTVAPPYTDKLIF	TGTGCCTGTGACACAGTCGCCCCCCCGTACACCGATAAACTCATCTTT	TRGV9*01.TRGJP*01.None_TRDV2*01.None.TRDJ1*01.TRDC	TGTGCCTTGTGGGTCTCAACGACAGAGTTGGGCAAAAAAATCAAGGTATTT_TGTGCCTGTGACACAGTCGCCCCCCCGTACACCGATAAACTCATCTTT	CALWVSTTELGKKIKVF_CACDTVAPPYTDKLIF	TRGV9*01.TRGJP*01.None_TGTGCCTTGTGGGTCTCAACGACAGAGTTGGGCAAAAAAATCAAGGTATTT_TRDV2*01.None.TRDJ1*01.None_TGTGCCTGTGACACAGTCGCCCCCCCGTACACCGATAAACTCATCTTT	T-GD
ATAAGAGTCCGTACAA-3	CR_CR	TRGV9*01.TRGJP*01.None	CALWEVPELGKKIKVF	TGTGCCTTGTGGGAGGTGCCGGAGTTGGGCAAAAAAATCAAGGTATTT	TRDV2*01.TRDD3*01.TRDJ1*01.None	CACDTVGGRTDKLIF	TGTGCCTGTGACACCGTTGGGGGGCGAACCGATAAACTCATCTTT	TRGV9*01.TRGJP*01.None_TRDV2*01.TRDD3*01.TRDJ1*01.TRDC	TGTGCCTTGTGGGAGGTGCCGGAGTTGGGCAAAAAAATCAAGGTATTT_TGTGCCTGTGACACCGTTGGGGGGCGAACCGATAAACTCATCTTT	CALWEVPELGKKIKVF_CACDTVGGRTDKLIF	TRGV9*01.TRGJP*01.None_TGTGCCTTGTGGGAGGTGCCGGAGTTGGGCAAAAAAATCAAGGTATTT_TRDV2*01.TRDD3*01.TRDJ1*01.None_TGTGCCTGTGACACCGTTGGGGGGCGAACCGATAAACTCATCTTT	T-GD
ATCATGGTCACAGGCC-5	CR_CR	TRGV9*01.TRGJP*01.None	CALWEVNELGKKIKVF	TGTGCCTTGTGGGAGGTGAATGAGTTGGGCAAAAAAATCAAGGTATTT	TRDV2*03.TRDD3*01.TRDJ1*01.TRDC	CACDKVGTVLGDTDKLIF	TGTGCCTGTGATAAAGTGGGTACTGTACTGGGGGATACTGATAAACTCATCTTT	TRGV9*01.TRGJP*01.None_TRDV2*03.TRDD3*01.TRDJ1*01.TRDC	TGTGCCTTGTGGGAGGTGAATGAGTTGGGCAAAAAAATCAAGGTATTT_TGTGCCTGTGATAAAGTGGGTACTGTACTGGGGGATACTGATAAACTCATCTTT	CALWEVNELGKKIKVF_CACDKVGTVLGDTDKLIF	TRGV9*01.TRGJP*01.None_TGTGCCTTGTGGGAGGTGAATGAGTTGGGCAAAAAAATCAAGGTATTT_TRDV2*03.TRDD3*01.TRDJ1*01.TRDC_TGTGCCTGTGATAAAGTGGGTACTGTACTGGGGGATACTGATAAACTCATCTTT	T-GD
ATCTACTGTCTCAACA-3	CR_CR	TRGV2*01.TRGJ1*02.None	CATWDGRGYKKLF	TGTGCCACCTGGGACGGGCGGGGGTATAAGAAACTCTTT	TRDV1*01.TRDD3*01.TRDJ1*01.None	CALGEPDRVPSPYWGYTLSVYTDKLIF	TGTGCTCTTGGGGAGCCCGATCGAGTGCCTTCCCCTTACTGGGGATACACGTTATCGGTGTACACCGATAAACTCATCTTT	TRGV2*01.TRGJ1*02.None_TRDV1*01.TRDD3*01.TRDJ1*01.TRDC	TGTGCCACCTGGGACGGGCGGGGGTATAAGAAACTCTTT_TGTGCTCTTGGGGAGCCCGATCGAGTGCCTTCCCCTTACTGGGGATACACGTTATCGGTGTACACCGATAAACTCATCTTT	CATWDGRGYKKLF_CALGEPDRVPSPYWGYTLSVYTDKLIF	TRGV2*01.TRGJ1*02.None_TGTGCCACCTGGGACGGGCGGGGGTATAAGAAACTCTTT_TRDV1*01.TRDD3*01.TRDJ1*01.None_TGTGCTCTTGGGGAGCCCGATCGAGTGCCTTCCCCTTACTGGGGATACACGTTATCGGTGTACACCGATAAACTCATCTTT	T-GD
ATGCGATAGAGCTTCT-3	CR_CR	TRGV5*01.TRGJ1*02.None	CATWDRSNYKKLF	TGTGCCACCTGGGACAGGTCGAATTATAAGAAACTCTTT	TRDV1*01.TRDD3*01.TRDJ1*01.None	CALGERGTLLHWGIRNWDKLIF	TGTGCTCTTGGGGAAAGGGGCACGTTGCTACACTGGGGGATACGGAATTGGGATAAACTCATCTTT	TRGV5*01.TRGJ1*02.None_TRDV1*01.TRDD3*01.TRDJ1*01.TRDC	TGTGCCACCTGGGACAGGTCGAATTATAAGAAACTCTTT_TGTGCTCTTGGGGAAAGGGGCACGTTGCTACACTGGGGGATACGGAATTGGGATAAACTCATCTTT	CATWDRSNYKKLF_CALGERGTLLHWGIRNWDKLIF	TRGV5*01.TRGJ1*02.None_TGTGCCACCTGGGACAGGTCGAATTATAAGAAACTCTTT_TRDV1*01.TRDD3*01.TRDJ1*01.None_TGTGCTCTTGGGGAAAGGGGCACGTTGCTACACTGGGGGATACGGAATTGGGATAAACTCATCTTT	T-GD
ATGCGATCAAGGACAC-3	CR_CR	TRGV9*01.TRGJP*01.TRGC2	CALWEGIKLGKKIKVF	TGTGCCTTGTGGGAGGGCATTAAGTTGGGCAAAAAAATCAAGGTATTT	TRDV2*01.TRDD3*01.TRDJ1*01.TRDC	CACDSMGDMGGRYTDKLIF	TGTGCCTGTGACTCCATGGGGGATATGGGCGGTCGCTACACCGATAAACTCATCTTT	TRGV9*01.TRGJP*01.TRGC2_TRDV2*01.TRDD3*01.TRDJ1*01.TRDC	TGTGCCTTGTGGGAGGGCATTAAGTTGGGCAAAAAAATCAAGGTATTT_TGTGCCTGTGACTCCATGGGGGATATGGGCGGTCGCTACACCGATAAACTCATCTTT	CALWEGIKLGKKIKVF_CACDSMGDMGGRYTDKLIF	TRGV9*01.TRGJP*01.TRGC2_TGTGCCTTGTGGGAGGGCATTAAGTTGGGCAAAAAAATCAAGGTATTT_TRDV2*01.TRDD3*01.TRDJ1*01.TRDC_TGTGCCTGTGACTCCATGGGGGATATGGGCGGTCGCTACACCGATAAACTCATCTTT	T-GD
ATGCGATCATCTGGTA-3	CR_CR	TRGV5*01.TRGJ1*02.TRGC2	CATWDRSNYKKLF	TGTGCCACCTGGGACAGGTCGAATTATAAGAAACTCTTT	TRDV1*01.TRDD3*01.TRDJ1*01.TRDC	CALGERGTLLHWGIRNWDKLIF	TGTGCTCTTGGGGAAAGGGGCACGTTGCTACACTGGGGGATACGGAATTGGGATAAACTCATCTTT	TRGV5*01.TRGJ1*02.TRGC2_TRDV1*01.TRDD3*01.TRDJ1*01.TRDC	TGTGCCACCTGGGACAGGTCGAATTATAAGAAACTCTTT_TGTGCTCTTGGGGAAAGGGGCACGTTGCTACACTGGGGGATACGGAATTGGGATAAACTCATCTTT	CATWDRSNYKKLF_CALGERGTLLHWGIRNWDKLIF	TRGV5*01.TRGJ1*02.TRGC2_TGTGCCACCTGGGACAGGTCGAATTATAAGAAACTCTTT_TRDV1*01.TRDD3*01.TRDJ1*01.TRDC_TGTGCTCTTGGGGAAAGGGGCACGTTGCTACACTGGGGGATACGGAATTGGGATAAACTCATCTTT	T-GD
ATGTGTGAGAGCTGCA-2	CR_CR	TRGV3*01.TRGJ1*01.None	CATWDSLGYYKKLF	TGTGCCACCTGGGACAGCCTCGGTTATTATAAGAAACTCTTT	TRDV1*01.TRDD3*01.TRDJ1*01.None	CALGERRPPFLTSDFTGGYSDKLIF	TGTGCTCTTGGGGAACGGAGGCCTCCCTTCCTAACATCAGATTTTACTGGGGGATACTCCGATAAACTCATCTTT	TRGV3*01.TRGJ1*01.None_TRDV1*01.TRDD3*01.TRDJ1*01.TRDC	TGTGCCACCTGGGACAGCCTCGGTTATTATAAGAAACTCTTT_TGTGCTCTTGGGGAACGGAGGCCTCCCTTCCTAACATCAGATTTTACTGGGGGATACTCCGATAAACTCATCTTT	CATWDSLGYYKKLF_CALGERRPPFLTSDFTGGYSDKLIF	TRGV3*01.TRGJ1*01.None_TGTGCCACCTGGGACAGCCTCGGTTATTATAAGAAACTCTTT_TRDV1*01.TRDD3*01.TRDJ1*01.None_TGTGCTCTTGGGGAACGGAGGCCTCCCTTCCTAACATCAGATTTTACTGGGGGATACTCCGATAAACTCATCTTT	T-GD
ATGTGTGTCTCAACTT-13	CR_CR	TRGV3*01.TRGJ1*02.TRGC2	CATWDRFYYKKLF	TGTGCCACCTGGGACAGATTTTATTATAAGAAACTCTTT	TRDV1*01.TRDD3*01.TRDJ1*01.None	CALGGPWGPGTDKLIF	TGTGCTCTTGGGGGCCCGTGGGGGCCGGGCACCGATAAACTCATCTTT	TRGV3*01.TRGJ1*02.TRGC2_TRDV1*01.TRDD3*01.TRDJ1*01.TRDC	TGTGCCACCTGGGACAGATTTTATTATAAGAAACTCTTT_TGTGCTCTTGGGGGCCCGTGGGGGCCGGGCACCGATAAACTCATCTTT	CATWDRFYYKKLF_CALGGPWGPGTDKLIF	TRGV3*01.TRGJ1*02.TRGC2_TGTGCCACCTGGGACAGATTTTATTATAAGAAACTCTTT_TRDV1*01.TRDD3*01.TRDJ1*01.None_TGTGCTCTTGGGGGCCCGTGGGGGCCGGGCACCGATAAACTCATCTTT	T-GD
ATTACTCGTGTATGGG-3	CR_CR	TRGV2*01.TRGJ1*02.None	CATWDGRGYKKLF	TGTGCCACCTGGGACGGGCGGGGGTATAAGAAACTCTTT	TRDV1*01.TRDD3*01.TRDJ1*01.None	CALGEPDRVPSPYWGYTLSVYTDKLIF	TGTGCTCTTGGGGAGCCCGATCGAGTGCCTTCCCCTTACTGGGGATACACGTTATCGGTGTACACCGATAAACTCATCTTT	TRGV2*01.TRGJ1*02.None_TRDV1*01.TRDD3*01.TRDJ1*01.TRDC	TGTGCCACCTGGGACGGGCGGGGGTATAAGAAACTCTTT_TGTGCTCTTGGGGAGCCCGATCGAGTGCCTTCCCCTTACTGGGGATACACGTTATCGGTGTACACCGATAAACTCATCTTT	CATWDGRGYKKLF_CALGEPDRVPSPYWGYTLSVYTDKLIF	TRGV2*01.TRGJ1*02.None_TGTGCCACCTGGGACGGGCGGGGGTATAAGAAACTCTTT_TRDV1*01.TRDD3*01.TRDJ1*01.None_TGTGCTCTTGGGGAGCCCGATCGAGTGCCTTCCCCTTACTGGGGATACACGTTATCGGTGTACACCGATAAACTCATCTTT	T-GD
ATTATCCCACAGTCGC-2	CR_CR	TRGV9*01.TRGJP*01.None	CALWEVARQELGKKIKVF	TGTGCCTTGTGGGAGGTGGCCCGTCAAGAGTTGGGCAAAAAAATCAAGGTATTT	TRDV2*01.TRDD3*01.TRDJ1*01.TRDC	CACEKLGDTDKLIF	TGTGCCTGTGAGAAACTGGGGGATACCGATAAACTCATCTTT	TRGV9*01.TRGJP*01.None_TRDV2*01.TRDD3*01.TRDJ1*01.TRDC	TGTGCCTTGTGGGAGGTGGCCCGTCAAGAGTTGGGCAAAAAAATCAAGGTATTT_TGTGCCTGTGAGAAACTGGGGGATACCGATAAACTCATCTTT	CALWEVARQELGKKIKVF_CACEKLGDTDKLIF	TRGV9*01.TRGJP*01.None_TGTGCCTTGTGGGAGGTGGCCCGTCAAGAGTTGGGCAAAAAAATCAAGGTATTT_TRDV2*01.TRDD3*01.TRDJ1*01.TRDC_TGTGCCTGTGAGAAACTGGGGGATACCGATAAACTCATCTTT	T-GD
ATTGGACTCGGTGTCG-5	CR_CR	TRGV9*01.TRGJP*01.None	CALWEGKELGKKIKVF	TGTGCCTTGTGGGAGGGGAAAGAGTTGGGCAAAAAAATCAAGGTATTT	TRDV2*01.TRDD3*01.TRDJ1*01.None	CACDTFPLGHERRVDKLIF	TGTGCCTGTGACACCTTTCCACTGGGACATGAACGTCGTGTCGATAAACTCATCTTT	TRGV9*01.TRGJP*01.None_TRDV2*01.TRDD3*01.TRDJ1*01.TRDC	TGTGCCTTGTGGGAGGGGAAAGAGTTGGGCAAAAAAATCAAGGTATTT_TGTGCCTGTGACACCTTTCCACTGGGACATGAACGTCGTGTCGATAAACTCATCTTT	CALWEGKELGKKIKVF_CACDTFPLGHERRVDKLIF	TRGV9*01.TRGJP*01.None_TGTGCCTTGTGGGAGGGGAAAGAGTTGGGCAAAAAAATCAAGGTATTT_TRDV2*01.TRDD3*01.TRDJ1*01.None_TGTGCCTGTGACACCTTTCCACTGGGACATGAACGTCGTGTCGATAAACTCATCTTT	T-GD
ATTGGTGCAAGCCTAT-4	CR_CR	TRGV8*01.TRGJ1*02.TRGC2	CATWDRRNPFGANYYKKLF	TGTGCCACCTGGGATAGGCGCAATCCTTTCGGCGCGAATTATTATAAGAAACTCTTT	TRDV1*01.TRDD3*01.TRDJ1*01.None	CALGELEISSLFLPGDSTDKLIF	TGTGCTCTTGGGGAACTAGAGATATCCTCACTCTTTCTCCCGGGGGATAGCACCGATAAACTCATCTTT	TRGV8*01.TRGJ1*02.TRGC2_TRDV1*01.TRDD3*01.TRDJ1*01.TRDC	TGTGCCACCTGGGATAGGCGCAATCCTTTCGGCGCGAATTATTATAAGAAACTCTTT_TGTGCTCTTGGGGAACTAGAGATATCCTCACTCTTTCTCCCGGGGGATAGCACCGATAAACTCATCTTT	CATWDRRNPFGANYYKKLF_CALGELEISSLFLPGDSTDKLIF	TRGV8*01.TRGJ1*02.TRGC2_TGTGCCACCTGGGATAGGCGCAATCCTTTCGGCGCGAATTATTATAAGAAACTCTTT_TRDV1*01.TRDD3*01.TRDJ1*01.None_TGTGCTCTTGGGGAACTAGAGATATCCTCACTCTTTCTCCCGGGGGATAGCACCGATAAACTCATCTTT	T-GD
CAACCTCGTTCCATGA-3	CR_CR	TRGV9*01.TRGJP*01.None	CALWEAPQELGKKIKVF	TGTGCCTTGTGGGAGGCACCTCAAGAGTTGGGCAAAAAAATCAAGGTATTT	TRDV2*01.TRDD3*01.TRDJ1*01.TRDC	CACDTLGDTLTDKLIF	TGTGCCTGTGACACACTGGGGGATACCCTTACCGATAAACTCATCTTT	TRGV9*01.TRGJP*01.None_TRDV2*01.TRDD3*01.TRDJ1*01.TRDC	TGTGCCTTGTGGGAGGCACCTCAAGAGTTGGGCAAAAAAATCAAGGTATTT_TGTGCCTGTGACACACTGGGGGATACCCTTACCGATAAACTCATCTTT	CALWEAPQELGKKIKVF_CACDTLGDTLTDKLIF	TRGV9*01.TRGJP*01.None_TGTGCCTTGTGGGAGGCACCTCAAGAGTTGGGCAAAAAAATCAAGGTATTT_TRDV2*01.TRDD3*01.TRDJ1*01.TRDC_TGTGCCTGTGACACACTGGGGGATACCCTTACCGATAAACTCATCTTT	T-GD
CAAGGCCAGCTATGCT-13	CR_CR	TRGV9*01.TRGJP*01.None	CALWDPQELGKKIKV	TGTGCCTTGTGGGACCCCCAAGAGTTGGGCAAAAAAATCAAGGTA	TRDV2*01.TRDD3*01.TRDJ1*01.None	CACDTVGTYTDKLIF	TGTGCCTGTGACACCGTGGGGACGTACACCGATAAACTCATCTTT	TRGV9*01.TRGJP*01.None_TRDV2*01.TRDD3*01.TRDJ1*01.TRDC	TGTGCCTTGTGGGACCCCCAAGAGTTGGGCAAAAAAATCAAGGTA_TGTGCCTGTGACACCGTGGGGACGTACACCGATAAACTCATCTTT	CALWDPQELGKKIKV_CACDTVGTYTDKLIF	TRGV9*01.TRGJP*01.None_TGTGCCTTGTGGGACCCCCAAGAGTTGGGCAAAAAAATCAAGGTA_TRDV2*01.TRDD3*01.TRDJ1*01.None_TGTGCCTGTGACACCGTGGGGACGTACACCGATAAACTCATCTTT	T-GD
CACACTCTCACTCTTA-13	CR_CR	TRGV9*01.TRGJ1*02.TRGC2	CALWEGLSPV	TGTGCCTTGTGGGAGGGCCTCTCTCCCGTT	TRDV2*03.TRDD3*01.TRDJ1*01.None	CACDPIPLTGGYENTDKLIF	TGTGCCTGTGACCCCATACCACTTACTGGGGGATACGAGAACACCGATAAACTCATCTTT	TRGV9*01.TRGJ1*02.TRGC2_TRDV2*03.TRDD3*01.TRDJ1*01.TRDC	TGTGCCTTGTGGGAGGGCCTCTCTCCCGTT_TGTGCCTGTGACCCCATACCACTTACTGGGGGATACGAGAACACCGATAAACTCATCTTT	CALWEGLSPV_CACDPIPLTGGYENTDKLIF	TRGV9*01.TRGJ1*02.TRGC2_TGTGCCTTGTGGGAGGGCCTCTCTCCCGTT_TRDV2*03.TRDD3*01.TRDJ1*01.None_TGTGCCTGTGACCCCATACCACTTACTGGGGGATACGAGAACACCGATAAACTCATCTTT	T-GD
CACACTCTCTGTCTCG-13	CR_CR	TRGV9*01.TRGJ1*02.TRGC2	CALWEVGYKKLF	TGTGCCTTGTGGGAGGTGGGATATAAGAAACTCTTT	TRDV1*01.TRDD3*01.TRDJ1*01.None	CALGGSRYWGILTSDKLIF	TGTGCTCTTGGGGGTTCCCGATACTGGGGGATACTTACTTCCGATAAACTCATCTTT	TRGV9*01.TRGJ1*02.TRGC2_TRDV1*01.TRDD3*01.TRDJ1*01.TRDC	TGTGCCTTGTGGGAGGTGGGATATAAGAAACTCTTT_TGTGCTCTTGGGGGTTCCCGATACTGGGGGATACTTACTTCCGATAAACTCATCTTT	CALWEVGYKKLF_CALGGSRYWGILTSDKLIF	TRGV9*01.TRGJ1*02.TRGC2_TGTGCCTTGTGGGAGGTGGGATATAAGAAACTCTTT_TRDV1*01.TRDD3*01.TRDJ1*01.None_TGTGCTCTTGGGGGTTCCCGATACTGGGGGATACTTACTTCCGATAAACTCATCTTT	T-GD
CACAGTAAGCTTATCG-5	CR_CR	TRGV4*01.TRGJP2*01.None	CATWDGPIRSDWIKTF	TGTGCCACCTGGGATGGGCCTATTAGAAGTGATTGGATCAAGACGTTT	TRDV2*01.TRDD3*01.TRDJ1*01.TRDC	CACDGLTGGYRELIF	TGTGCCTGTGACGGTTTAACTGGGGGATACAGAGAACTCATCTTT	TRGV4*01.TRGJP2*01.None_TRDV2*01.TRDD3*01.TRDJ1*01.TRDC	TGTGCCACCTGGGATGGGCCTATTAGAAGTGATTGGATCAAGACGTTT_TGTGCCTGTGACGGTTTAACTGGGGGATACAGAGAACTCATCTTT	CATWDGPIRSDWIKTF_CACDGLTGGYRELIF	TRGV4*01.TRGJP2*01.None_TGTGCCACCTGGGATGGGCCTATTAGAAGTGATTGGATCAAGACGTTT_TRDV2*01.TRDD3*01.TRDJ1*01.TRDC_TGTGCCTGTGACGGTTTAACTGGGGGATACAGAGAACTCATCTTT	T-GD
CACTCCAAGAAGATTC-3	CR_CR	TRGV9*01.TRGJP*01.None	CALWEVRELGKKIKVF	TGTGCCTTGTGGGAGGTGCGGGAGTTGGGCAAAAAAATCAAGGTATTT	TRDV2*03.TRDD3*01.TRDJ3*01.None	CACDPTESSWDTRQMFF	TGTGCCTGTGACCCAACTGAAAGCTCCTGGGACACCCGACAGATGTTTTTC	TRGV9*01.TRGJP*01.None_TRDV2*03.TRDD3*01.TRDJ3*01.TRDC	TGTGCCTTGTGGGAGGTGCGGGAGTTGGGCAAAAAAATCAAGGTATTT_TGTGCCTGTGACCCAACTGAAAGCTCCTGGGACACCCGACAGATGTTTTTC	CALWEVRELGKKIKVF_CACDPTESSWDTRQMFF	TRGV9*01.TRGJP*01.None_TGTGCCTTGTGGGAGGTGCGGGAGTTGGGCAAAAAAATCAAGGTATTT_TRDV2*03.TRDD3*01.TRDJ3*01.None_TGTGCCTGTGACCCAACTGAAAGCTCCTGGGACACCCGACAGATGTTTTTC	T-GD
CACTCCAAGGAGTTGC-4	CR_CR	TRGV9*01.TRGJP*01.None	CALWEAELGKKIKVF	TGTGCCTTGTGGGAAGCAGAGTTGGGCAAAAAAATCAAGGTATTT	TRDV2*01.TRDD3*01.TRDJ1*01.TRDC	CACDMLGGDTDKLIF	TGTGCCTGTGACATGCTCGGGGGAGACACCGATAAACTCATCTTT	TRGV9*01.TRGJP*01.None_TRDV2*01.TRDD3*01.TRDJ1*01.TRDC	TGTGCCTTGTGGGAAGCAGAGTTGGGCAAAAAAATCAAGGTATTT_TGTGCCTGTGACATGCTCGGGGGAGACACCGATAAACTCATCTTT	CALWEAELGKKIKVF_CACDMLGGDTDKLIF	TRGV9*01.TRGJP*01.None_TGTGCCTTGTGGGAAGCAGAGTTGGGCAAAAAAATCAAGGTATTT_TRDV2*01.TRDD3*01.TRDJ1*01.TRDC_TGTGCCTGTGACATGCTCGGGGGAGACACCGATAAACTCATCTTT	T-GD
CACTCCACACGCATCG-4	CR_CR	TRGV9*01.TRGJP*01.None	CALWEGPEEQELGKKIKVF	TGTGCCTTGTGGGAGGGCCCCGAAGAACAAGAGTTGGGCAAAAAAATCAAGGTATTT	TRDV2*03.TRDD3*01.TRDJ1*01.None	CACDTVPGVGDSDKLIF	TGTGCCTGTGACACCGTCCCCGGGGTGGGGGATTCTGATAAACTCATCTTT	TRGV9*01.TRGJP*01.None_TRDV2*03.TRDD3*01.TRDJ1*01.TRDC	TGTGCCTTGTGGGAGGGCCCCGAAGAACAAGAGTTGGGCAAAAAAATCAAGGTATTT_TGTGCCTGTGACACCGTCCCCGGGGTGGGGGATTCTGATAAACTCATCTTT	CALWEGPEEQELGKKIKVF_CACDTVPGVGDSDKLIF	TRGV9*01.TRGJP*01.None_TGTGCCTTGTGGGAGGGCCCCGAAGAACAAGAGTTGGGCAAAAAAATCAAGGTATTT_TRDV2*03.TRDD3*01.TRDJ1*01.None_TGTGCCTGTGACACCGTCCCCGGGGTGGGGGATTCTGATAAACTCATCTTT	T-GD
CAGAATCCAAAGTCAA-13	CR_CR	TRGV9*01.TRGJP*01.TRGC1	CALWEQELGKKIKVF	TGTGCCTTGTGGGAACAAGAGTTGGGCAAAAAAATCAAGGTATTT	TRDV2*03.TRDD3*01.TRDJ1*01.None	CACDTITSYSTGGSHTDKLIF	TGTGCCTGTGACACGATAACTTCCTACAGTACTGGGGGATCACACACCGATAAACTCATCTTT	TRGV9*01.TRGJP*01.TRGC1_TRDV2*03.TRDD3*01.TRDJ1*01.TRDC	TGTGCCTTGTGGGAACAAGAGTTGGGCAAAAAAATCAAGGTATTT_TGTGCCTGTGACACGATAACTTCCTACAGTACTGGGGGATCACACACCGATAAACTCATCTTT	CALWEQELGKKIKVF_CACDTITSYSTGGSHTDKLIF	TRGV9*01.TRGJP*01.TRGC1_TGTGCCTTGTGGGAACAAGAGTTGGGCAAAAAAATCAAGGTATTT_TRDV2*03.TRDD3*01.TRDJ1*01.None_TGTGCCTGTGACACGATAACTTCCTACAGTACTGGGGGATCACACACCGATAAACTCATCTTT	T-GD
CAGAATCCACCAGCAC-5	CR_CR	TRGV9*01.TRGJP*01.None	CALWDPPELGKKIKVF	TGTGCCTTGTGGGACCCTCCCGAGTTGGGCAAAAAAATCAAGGTATTT	TRDV2*01.TRDD3*01.TRDJ1*01.None	CACDTVSTGGYGDKLIF	TGTGCCTGTGACACCGTTAGTACTGGGGGATACGGCGATAAACTCATCTTT	TRGV9*01.TRGJP*01.None_TRDV2*01.TRDD3*01.TRDJ1*01.TRDC	TGTGCCTTGTGGGACCCTCCCGAGTTGGGCAAAAAAATCAAGGTATTT_TGTGCCTGTGACACCGTTAGTACTGGGGGATACGGCGATAAACTCATCTTT	CALWDPPELGKKIKVF_CACDTVSTGGYGDKLIF	TRGV9*01.TRGJP*01.None_TGTGCCTTGTGGGACCCTCCCGAGTTGGGCAAAAAAATCAAGGTATTT_TRDV2*01.TRDD3*01.TRDJ1*01.None_TGTGCCTGTGACACCGTTAGTACTGGGGGATACGGCGATAAACTCATCTTT	T-GD
CAGAGAGAGCAGCCTC-5	CR_CR	TRGV9*01.TRGJP*01.None	CALWEVNELGKKIKVF	TGTGCCTTGTGGGAGGTGAATGAGTTGGGCAAAAAAATCAAGGTATTT	TRDV2*01.TRDD3*01.TRDJ1*01.None	CACDTVGDTDKLIF	TGTGCCTGTGACACGGTGGGGGATACCGATAAACTCATCTTT	TRGV9*01.TRGJP*01.None_TRDV2*01.TRDD3*01.TRDJ1*01.TRDC	TGTGCCTTGTGGGAGGTGAATGAGTTGGGCAAAAAAATCAAGGTATTT_TGTGCCTGTGACACGGTGGGGGATACCGATAAACTCATCTTT	CALWEVNELGKKIKVF_CACDTVGDTDKLIF	TRGV9*01.TRGJP*01.None_TGTGCCTTGTGGGAGGTGAATGAGTTGGGCAAAAAAATCAAGGTATTT_TRDV2*01.TRDD3*01.TRDJ1*01.None_TGTGCCTGTGACACGGTGGGGGATACCGATAAACTCATCTTT	T-GD
CAGAGAGTCATTCACT-13	CR_CR	TRGV9*01.TRGJ1*02.None	CALWEVGYKKLF	TGTGCCTTGTGGGAGGTGGGATATAAGAAACTCTTT	TRDV1*01.TRDD3*01.TRDJ1*01.None	CALGGSRYWGILTSDKLIF	TGTGCTCTTGGGGGTTCCCGATACTGGGGGATACTTACTTCCGATAAACTCATCTTT	TRGV9*01.TRGJ1*02.None_TRDV1*01.TRDD3*01.TRDJ1*01.TRDC	TGTGCCTTGTGGGAGGTGGGATATAAGAAACTCTTT_TGTGCTCTTGGGGGTTCCCGATACTGGGGGATACTTACTTCCGATAAACTCATCTTT	CALWEVGYKKLF_CALGGSRYWGILTSDKLIF	TRGV9*01.TRGJ1*02.None_TGTGCCTTGTGGGAGGTGGGATATAAGAAACTCTTT_TRDV1*01.TRDD3*01.TRDJ1*01.None_TGTGCTCTTGGGGGTTCCCGATACTGGGGGATACTTACTTCCGATAAACTCATCTTT	T-GD
CAGTAACAGAAACCTA-13	CR_CR	TRGV9*01.TRGJ1*01.None	CALWEVGYKKLF	TGTGCCTTGTGGGAGGTGGGATATAAGAAACTCTTT	TRDV1*01.TRDD3*01.TRDJ1*01.None	CALGGSRYWGILTSDKLIF	TGTGCTCTTGGGGGTTCCCGATACTGGGGGATACTTACTTCCGATAAACTCATCTTT	TRGV9*01.TRGJ1*01.None_TRDV1*01.TRDD3*01.TRDJ1*01.TRDC	TGTGCCTTGTGGGAGGTGGGATATAAGAAACTCTTT_TGTGCTCTTGGGGGTTCCCGATACTGGGGGATACTTACTTCCGATAAACTCATCTTT	CALWEVGYKKLF_CALGGSRYWGILTSDKLIF	TRGV9*01.TRGJ1*01.None_TGTGCCTTGTGGGAGGTGGGATATAAGAAACTCTTT_TRDV1*01.TRDD3*01.TRDJ1*01.None_TGTGCTCTTGGGGGTTCCCGATACTGGGGGATACTTACTTCCGATAAACTCATCTTT	T-GD
CATATTCTCGGCGCTA-2	CR_CR	TRGV9*01.TRGJP*01.None	CALWEKELGKKIKV	TGTGCCTTGTGGGAGAAAGAGTTGGGCAAAAAAATCAAGGTA	TRDV2*01.TRDD3*01.TRDJ1*01.None	CDTVGVAIHQTYTDKLIF	TGTGACACCGTAGGGGTGGCGATACACCAGACGTACACCGATAAACTCATCTTT	TRGV9*01.TRGJP*01.None_TRDV2*01.TRDD3*01.TRDJ1*01.TRDC	TGTGCCTTGTGGGAGAAAGAGTTGGGCAAAAAAATCAAGGTA_TGTGACACCGTAGGGGTGGCGATACACCAGACGTACACCGATAAACTCATCTTT	CALWEKELGKKIKV_CDTVGVAIHQTYTDKLIF	TRGV9*01.TRGJP*01.None_TGTGCCTTGTGGGAGAAAGAGTTGGGCAAAAAAATCAAGGTA_TRDV2*01.TRDD3*01.TRDJ1*01.None_TGTGACACCGTAGGGGTGGCGATACACCAGACGTACACCGATAAACTCATCTTT	T-GD
CATCAAGAGACGCAAC-3	CR_CR	TRGV9*01.TRGJP*01.None	CALWEAPKLGKKIKVF	TGTGCCTTGTGGGAGGCCCCCAAGTTGGGCAAAAAAATCAAGGTATTT	TRDV2*01.TRDD3*01.TRDJ1*01.TRDC	CACDTLGDIADDKLIF	TGTGCCTGTGACACCTTAGGGGATATAGCGGACGATAAACTCATCTTT	TRGV9*01.TRGJP*01.None_TRDV2*01.TRDD3*01.TRDJ1*01.TRDC	TGTGCCTTGTGGGAGGCCCCCAAGTTGGGCAAAAAAATCAAGGTATTT_TGTGCCTGTGACACCTTAGGGGATATAGCGGACGATAAACTCATCTTT	CALWEAPKLGKKIKVF_CACDTLGDIADDKLIF	TRGV9*01.TRGJP*01.None_TGTGCCTTGTGGGAGGCCCCCAAGTTGGGCAAAAAAATCAAGGTATTT_TRDV2*01.TRDD3*01.TRDJ1*01.TRDC_TGTGCCTGTGACACCTTAGGGGATATAGCGGACGATAAACTCATCTTT	T-GD
CATCAAGCACTGTCGG-2	CR_CR	TRGV3*01.TRGJ1*01.None	CATWDSLGYYKKLF	TGTGCCACCTGGGACAGCCTCGGTTATTATAAGAAACTCTTT	TRDV1*01.TRDD3*01.TRDJ1*01.None	CALGERRPPFLTSDFTGGYSDKLIF	TGTGCTCTTGGGGAACGGAGGCCTCCCTTCCTAACATCAGATTTTACTGGGGGATACTCCGATAAACTCATCTTT	TRGV3*01.TRGJ1*01.None_TRDV1*01.TRDD3*01.TRDJ1*01.TRDC	TGTGCCACCTGGGACAGCCTCGGTTATTATAAGAAACTCTTT_TGTGCTCTTGGGGAACGGAGGCCTCCCTTCCTAACATCAGATTTTACTGGGGGATACTCCGATAAACTCATCTTT	CATWDSLGYYKKLF_CALGERRPPFLTSDFTGGYSDKLIF	TRGV3*01.TRGJ1*01.None_TGTGCCACCTGGGACAGCCTCGGTTATTATAAGAAACTCTTT_TRDV1*01.TRDD3*01.TRDJ1*01.None_TGTGCTCTTGGGGAACGGAGGCCTCCCTTCCTAACATCAGATTTTACTGGGGGATACTCCGATAAACTCATCTTT	T-GD
CATCAGACATGCTAGT-4	CR_CR	TRGV9*01.TRGJP*01.None	CALWEQELGKKIKVF	TGTGCCTTGTGGGAGCAAGAGTTGGGCAAAAAAATCAAGGTATTT	TRDV2*01.TRDD3*01.TRDJ1*01.None	CACDALGGKDTGADKLIF	TGTGCCTGTGACGCCTTGGGAGGGAAAGATACGGGGGCCGATAAACTCATCTTT	TRGV9*01.TRGJP*01.None_TRDV2*01.TRDD3*01.TRDJ1*01.TRDC	TGTGCCTTGTGGGAGCAAGAGTTGGGCAAAAAAATCAAGGTATTT_TGTGCCTGTGACGCCTTGGGAGGGAAAGATACGGGGGCCGATAAACTCATCTTT	CALWEQELGKKIKVF_CACDALGGKDTGADKLIF	TRGV9*01.TRGJP*01.None_TGTGCCTTGTGGGAGCAAGAGTTGGGCAAAAAAATCAAGGTATTT_TRDV2*01.TRDD3*01.TRDJ1*01.None_TGTGCCTGTGACGCCTTGGGAGGGAAAGATACGGGGGCCGATAAACTCATCTTT	T-GD
CATCAGAGTCCTCCAT-2	CR_CR	TRGV5*01.TRGJ1*02.None	CATWEPKKLF	TGTGCCACCTGGGAGCCTAAGAAACTCTTT	TRDV2*01.TRDD3*01.TRDJ3*01.TRDC	CACDTGGWSSWDTRQMFF	TGTGCCTGTGACACCGGGGGATGGAGCTCCTGGGACACCCGACAGATGTTTTTC	TRGV5*01.TRGJ1*02.None_TRDV2*01.TRDD3*01.TRDJ3*01.TRDC	TGTGCCACCTGGGAGCCTAAGAAACTCTTT_TGTGCCTGTGACACCGGGGGATGGAGCTCCTGGGACACCCGACAGATGTTTTTC	CATWEPKKLF_CACDTGGWSSWDTRQMFF	TRGV5*01.TRGJ1*02.None_TGTGCCACCTGGGAGCCTAAGAAACTCTTT_TRDV2*01.TRDD3*01.TRDJ3*01.TRDC_TGTGCCTGTGACACCGGGGGATGGAGCTCCTGGGACACCCGACAGATGTTTTTC	T-GD
CATCGAAAGTTGAGTA-13	CR_CR	TRGV9*01.TRGJ1*02.TRGC2	CALWEVGYKKLF	TGTGCCTTGTGGGAGGTGGGATATAAGAAACTCTTT	TRDV1*01.TRDD3*01.TRDJ1*01.None	CALGGSRYWGILTSDKLIF	TGTGCTCTTGGGGGTTCCCGATACTGGGGGATACTTACTTCCGATAAACTCATCTTT	TRGV9*01.TRGJ1*02.TRGC2_TRDV1*01.TRDD3*01.TRDJ1*01.TRDC	TGTGCCTTGTGGGAGGTGGGATATAAGAAACTCTTT_TGTGCTCTTGGGGGTTCCCGATACTGGGGGATACTTACTTCCGATAAACTCATCTTT	CALWEVGYKKLF_CALGGSRYWGILTSDKLIF	TRGV9*01.TRGJ1*02.TRGC2_TGTGCCTTGTGGGAGGTGGGATATAAGAAACTCTTT_TRDV1*01.TRDD3*01.TRDJ1*01.None_TGTGCTCTTGGGGGTTCCCGATACTGGGGGATACTTACTTCCGATAAACTCATCTTT	T-GD
CATCGGGCAATCTACG-3	CR_CR	TRGV9*01.TRGJP*01.TRGC1	CALWELRELGKKIKVF	TGTGCCTTGTGGGAGTTACGAGAGTTGGGCAAAAAAATCAAGGTATTT	TRDV2*01.TRDD3*01.TRDJ3*01.TRDC	CACDTGGGFSWDTRQMFF	TGTGCCTGTGACACGGGCGGGGGCTTCTCCTGGGACACCCGACAGATGTTTTTC	TRGV9*01.TRGJP*01.TRGC1_TRDV2*01.TRDD3*01.TRDJ3*01.TRDC	TGTGCCTTGTGGGAGTTACGAGAGTTGGGCAAAAAAATCAAGGTATTT_TGTGCCTGTGACACGGGCGGGGGCTTCTCCTGGGACACCCGACAGATGTTTTTC	CALWELRELGKKIKVF_CACDTGGGFSWDTRQMFF	TRGV9*01.TRGJP*01.TRGC1_TGTGCCTTGTGGGAGTTACGAGAGTTGGGCAAAAAAATCAAGGTATTT_TRDV2*01.TRDD3*01.TRDJ3*01.TRDC_TGTGCCTGTGACACGGGCGGGGGCTTCTCCTGGGACACCCGACAGATGTTTTTC	T-GD
CATGACAAGAGCAATT-2	CR_CR	TRGV9*01.TRGJP*01.TRGC2	CALWEVEGLGKKIKVF	TGTGCCTTGTGGGAGGTGGAAGGGTTGGGCAAAAAAATCAAGGTATTT	TRDV2*01.TRDD3*01.TRDJ1*01.None	CACDILSDAGGLSDKLIF	TGTGCCTGTGACATTCTATCTGATGCTGGGGGATTAAGCGATAAACTCATCTTT	TRGV9*01.TRGJP*01.TRGC2_TRDV2*01.TRDD3*01.TRDJ1*01.TRDC	TGTGCCTTGTGGGAGGTGGAAGGGTTGGGCAAAAAAATCAAGGTATTT_TGTGCCTGTGACATTCTATCTGATGCTGGGGGATTAAGCGATAAACTCATCTTT	CALWEVEGLGKKIKVF_CACDILSDAGGLSDKLIF	TRGV9*01.TRGJP*01.TRGC2_TGTGCCTTGTGGGAGGTGGAAGGGTTGGGCAAAAAAATCAAGGTATTT_TRDV2*01.TRDD3*01.TRDJ1*01.None_TGTGCCTGTGACATTCTATCTGATGCTGGGGGATTAAGCGATAAACTCATCTTT	T-GD
CATGCCTGTACAGTTC-5	CR_CR	TRGV8*01.TRGJ1*02.TRGC1	CATWDGFGKLF	TGTGCCACCTGGGATGGTTTTGGGAAACTCTTT	TRDV1*01.TRDD2*01.TRDJ1*01.None	CALGEAAFPIIGGRLHTDKLIF	TGTGCTCTTGGGGAGGCGGCCTTCCCAATTATCGGGGGCCGGCTCCACACCGATAAACTCATCTTT	TRGV8*01.TRGJ1*02.TRGC1_TRDV1*01.TRDD2*01.TRDJ1*01.TRDC	TGTGCCACCTGGGATGGTTTTGGGAAACTCTTT_TGTGCTCTTGGGGAGGCGGCCTTCCCAATTATCGGGGGCCGGCTCCACACCGATAAACTCATCTTT	CATWDGFGKLF_CALGEAAFPIIGGRLHTDKLIF	TRGV8*01.TRGJ1*02.TRGC1_TGTGCCACCTGGGATGGTTTTGGGAAACTCTTT_TRDV1*01.TRDD2*01.TRDJ1*01.None_TGTGCTCTTGGGGAGGCGGCCTTCCCAATTATCGGGGGCCGGCTCCACACCGATAAACTCATCTTT	T-GD
CCAATCCTCGCAAGCC-3	CR_CR	TRGV9*01.TRGJP*01.None	CALWEVGELGKKIKVF	TGTGCCTTGTGGGAGGTGGGAGAGTTGGGCAAAAAAATCAAGGTATTT	TRDV2*01.TRDD3*01.TRDJ1*01.TRDC	CACDGMGGTDKLIF	TGTGCCTGTGACGGGATGGGGGGTACCGATAAACTCATCTTT	TRGV9*01.TRGJP*01.None_TRDV2*01.TRDD3*01.TRDJ1*01.TRDC	TGTGCCTTGTGGGAGGTGGGAGAGTTGGGCAAAAAAATCAAGGTATTT_TGTGCCTGTGACGGGATGGGGGGTACCGATAAACTCATCTTT	CALWEVGELGKKIKVF_CACDGMGGTDKLIF	TRGV9*01.TRGJP*01.None_TGTGCCTTGTGGGAGGTGGGAGAGTTGGGCAAAAAAATCAAGGTATTT_TRDV2*01.TRDD3*01.TRDJ1*01.TRDC_TGTGCCTGTGACGGGATGGGGGGTACCGATAAACTCATCTTT	T-GD
CCCAGTTGTCTTGTCC-2	CR_CR	TRGV3*01.TRGJ1*02.None	CATWDSLGYYKKLF	TGTGCCACCTGGGACAGCCTCGGTTATTATAAGAAACTCTTT	TRDV1*01.TRDD3*01.TRDJ1*01.None	CALGERRPPFLTSDFTGGYSDKLIF	TGTGCTCTTGGGGAACGGAGGCCTCCCTTCCTAACATCAGATTTTACTGGGGGATACTCCGATAAACTCATCTTT	TRGV3*01.TRGJ1*02.None_TRDV1*01.TRDD3*01.TRDJ1*01.TRDC	TGTGCCACCTGGGACAGCCTCGGTTATTATAAGAAACTCTTT_TGTGCTCTTGGGGAACGGAGGCCTCCCTTCCTAACATCAGATTTTACTGGGGGATACTCCGATAAACTCATCTTT	CATWDSLGYYKKLF_CALGERRPPFLTSDFTGGYSDKLIF	TRGV3*01.TRGJ1*02.None_TGTGCCACCTGGGACAGCCTCGGTTATTATAAGAAACTCTTT_TRDV1*01.TRDD3*01.TRDJ1*01.None_TGTGCTCTTGGGGAACGGAGGCCTCCCTTCCTAACATCAGATTTTACTGGGGGATACTCCGATAAACTCATCTTT	T-GD
CCCATACTCCTCAACC-5	CR_CR	TRGV4*01.TRGJ1*02.TRGC2	CATWDGFGKLF	TGTGCCACCTGGGATGGTTTTGGGAAACTCTTT	TRDV1*01.TRDD2*01.TRDJ1*01.None	CALGEAAFPIIGGRLHTDKLIF	TGTGCTCTTGGGGAGGCGGCCTTCCCAATTATCGGGGGCCGGCTCCACACCGATAAACTCATCTTT	TRGV4*01.TRGJ1*02.TRGC2_TRDV1*01.TRDD2*01.TRDJ1*01.TRDC	TGTGCCACCTGGGATGGTTTTGGGAAACTCTTT_TGTGCTCTTGGGGAGGCGGCCTTCCCAATTATCGGGGGCCGGCTCCACACCGATAAACTCATCTTT	CATWDGFGKLF_CALGEAAFPIIGGRLHTDKLIF	TRGV4*01.TRGJ1*02.TRGC2_TGTGCCACCTGGGATGGTTTTGGGAAACTCTTT_TRDV1*01.TRDD2*01.TRDJ1*01.None_TGTGCTCTTGGGGAGGCGGCCTTCCCAATTATCGGGGGCCGGCTCCACACCGATAAACTCATCTTT	T-GD
CCGGTAGCACCTTGTC-3	CR_CR	TRGV2*01.TRGJ1*02.TRGC2	CATWDGRGYKKLF	TGTGCCACCTGGGACGGGCGGGGGTATAAGAAACTCTTT	TRDV1*01.TRDD3*01.TRDJ1*01.TRDC	CALGEPDRVPSPYWGYTLSVYTDKLIF	TGTGCTCTTGGGGAGCCCGATCGAGTGCCTTCCCCTTACTGGGGATACACGTTATCGGTGTACACCGATAAACTCATCTTT	TRGV2*01.TRGJ1*02.TRGC2_TRDV1*01.TRDD3*01.TRDJ1*01.TRDC	TGTGCCACCTGGGACGGGCGGGGGTATAAGAAACTCTTT_TGTGCTCTTGGGGAGCCCGATCGAGTGCCTTCCCCTTACTGGGGATACACGTTATCGGTGTACACCGATAAACTCATCTTT	CATWDGRGYKKLF_CALGEPDRVPSPYWGYTLSVYTDKLIF	TRGV2*01.TRGJ1*02.TRGC2_TGTGCCACCTGGGACGGGCGGGGGTATAAGAAACTCTTT_TRDV1*01.TRDD3*01.TRDJ1*01.TRDC_TGTGCTCTTGGGGAGCCCGATCGAGTGCCTTCCCCTTACTGGGGATACACGTTATCGGTGTACACCGATAAACTCATCTTT	T-GD
CCTTTCTGTTGATTGC-3	CR_CR	TRGV9*01.TRGJP*01.None	CALWEVQVGVELGKKIKVF	TGTGCCTTGTGGGAGGTGCAAGTAGGAGTCGAGTTGGGCAAAAAAATCAAGGTATTT	TRDV2*01.TRDD3*01.TRDJ1*01.None	CACDTNWGIAF	TGTGCCTGTGACACAAACTGGGGGATCGCCTTT	TRGV9*01.TRGJP*01.None_TRDV2*01.TRDD3*01.TRDJ1*01.TRDC	TGTGCCTTGTGGGAGGTGCAAGTAGGAGTCGAGTTGGGCAAAAAAATCAAGGTATTT_TGTGCCTGTGACACAAACTGGGGGATCGCCTTT	CALWEVQVGVELGKKIKVF_CACDTNWGIAF	TRGV9*01.TRGJP*01.None_TGTGCCTTGTGGGAGGTGCAAGTAGGAGTCGAGTTGGGCAAAAAAATCAAGGTATTT_TRDV2*01.TRDD3*01.TRDJ1*01.None_TGTGCCTGTGACACAAACTGGGGGATCGCCTTT	T-GD
CGACTTCGTTACGTCA-4	CR_CR	TRGV9*01.TRGJP*01.None	CALWEGSPRKIKVF	TGTGCCTTGTGGGAGGGATCCCCCCGAAAAATCAAGGTATTT	TRDV2*01.TRDD3*01.TRDJ1*01.None	CACDAVNGGYPGRNTDKLIF	TGTGCCTGTGACGCCGTGAATGGGGGATACCCAGGTAGGAACACCGATAAACTCATCTTT	TRGV9*01.TRGJP*01.None_TRDV2*01.TRDD3*01.TRDJ1*01.TRDC	TGTGCCTTGTGGGAGGGATCCCCCCGAAAAATCAAGGTATTT_TGTGCCTGTGACGCCGTGAATGGGGGATACCCAGGTAGGAACACCGATAAACTCATCTTT	CALWEGSPRKIKVF_CACDAVNGGYPGRNTDKLIF	TRGV9*01.TRGJP*01.None_TGTGCCTTGTGGGAGGGATCCCCCCGAAAAATCAAGGTATTT_TRDV2*01.TRDD3*01.TRDJ1*01.None_TGTGCCTGTGACGCCGTGAATGGGGGATACCCAGGTAGGAACACCGATAAACTCATCTTT	T-GD
CGAGCACAGGTCATCT-3	CR_CR	TRGV9*01.TRGJP*01.None	CALWDEQELGKKIKVF	TGTGCCTTGTGGGACGAGCAAGAGTTGGGCAAAAAAATCAAGGTATTT	TRDV2*01.TRDD3*01.TRDJ1*01.None	CACDPLGDRTDKLIF	TGTGCCTGTGACCCACTGGGGGATCGAACCGATAAACTCATCTTT	TRGV9*01.TRGJP*01.None_TRDV2*01.TRDD3*01.TRDJ1*01.TRDC	TGTGCCTTGTGGGACGAGCAAGAGTTGGGCAAAAAAATCAAGGTATTT_TGTGCCTGTGACCCACTGGGGGATCGAACCGATAAACTCATCTTT	CALWDEQELGKKIKVF_CACDPLGDRTDKLIF	TRGV9*01.TRGJP*01.None_TGTGCCTTGTGGGACGAGCAAGAGTTGGGCAAAAAAATCAAGGTATTT_TRDV2*01.TRDD3*01.TRDJ1*01.None_TGTGCCTGTGACCCACTGGGGGATCGAACCGATAAACTCATCTTT	T-GD
CGATGTACAAGCCTAT-5	CR_CR	TRGV9*01.TRGJP*01.TRGC2	CALWEVHELGKKIKVF	TGTGCCTTGTGGGAGGTGCACGAGTTGGGCAAAAAAATCAAGGTATTT	TRDV2*01.TRDD3*01.TRDJ1*01.TRDC	CACDTVGYDDKLIF	TGTGCCTGTGACACCGTGGGATACGACGATAAACTCATCTTT	TRGV9*01.TRGJP*01.TRGC2_TRDV2*01.TRDD3*01.TRDJ1*01.TRDC	TGTGCCTTGTGGGAGGTGCACGAGTTGGGCAAAAAAATCAAGGTATTT_TGTGCCTGTGACACCGTGGGATACGACGATAAACTCATCTTT	CALWEVHELGKKIKVF_CACDTVGYDDKLIF	TRGV9*01.TRGJP*01.TRGC2_TGTGCCTTGTGGGAGGTGCACGAGTTGGGCAAAAAAATCAAGGTATTT_TRDV2*01.TRDD3*01.TRDJ1*01.TRDC_TGTGCCTGTGACACCGTGGGATACGACGATAAACTCATCTTT	T-GD
CGATGTACATGGGACA-3	CR_CR	TRGV5*01.TRGJ1*02.TRGC1	CATWDRSNYKKLF	TGTGCCACCTGGGACAGGTCGAATTATAAGAAACTCTTT	TRDV1*01.TRDD3*01.TRDJ1*01.None	CALGERGTLLHWGIRNWDKLIF	TGTGCTCTTGGGGAAAGGGGCACGTTGCTACACTGGGGGATACGGAATTGGGATAAACTCATCTTT	TRGV5*01.TRGJ1*02.TRGC1_TRDV1*01.TRDD3*01.TRDJ1*01.TRDC	TGTGCCACCTGGGACAGGTCGAATTATAAGAAACTCTTT_TGTGCTCTTGGGGAAAGGGGCACGTTGCTACACTGGGGGATACGGAATTGGGATAAACTCATCTTT	CATWDRSNYKKLF_CALGERGTLLHWGIRNWDKLIF	TRGV5*01.TRGJ1*02.TRGC1_TGTGCCACCTGGGACAGGTCGAATTATAAGAAACTCTTT_TRDV1*01.TRDD3*01.TRDJ1*01.None_TGTGCTCTTGGGGAAAGGGGCACGTTGCTACACTGGGGGATACGGAATTGGGATAAACTCATCTTT	T-GD
CGCCAAGCACCTATCC-4	CR_CR	TRGV9*01.TRGJP*01.None	CALWEVVEELGKKIKVF	TGTGCCTTGTGGGAGGTGGTGGAAGAGTTGGGCAAAAAAATCAAGGTATTT	TRDV2*03.TRDD3*01.TRDJ1*01.None	CACDALGDTQYTDKLIF	TGTGCCTGTGACGCATTGGGGGATACGCAGTACACCGATAAACTCATCTTT	TRGV9*01.TRGJP*01.None_TRDV2*03.TRDD3*01.TRDJ1*01.TRDC	TGTGCCTTGTGGGAGGTGGTGGAAGAGTTGGGCAAAAAAATCAAGGTATTT_TGTGCCTGTGACGCATTGGGGGATACGCAGTACACCGATAAACTCATCTTT	CALWEVVEELGKKIKVF_CACDALGDTQYTDKLIF	TRGV9*01.TRGJP*01.None_TGTGCCTTGTGGGAGGTGGTGGAAGAGTTGGGCAAAAAAATCAAGGTATTT_TRDV2*03.TRDD3*01.TRDJ1*01.None_TGTGCCTGTGACGCATTGGGGGATACGCAGTACACCGATAAACTCATCTTT	T-GD
CGCGTTTGTTGATTGC-5	CR_CR	TRGV9*01.TRGJP*01.None	CALWEVNELGKKIKVF	TGTGCCTTGTGGGAGGTGAATGAGTTGGGCAAAAAAATCAAGGTATTT	TRDV2*03.TRDD3*01.TRDJ1*01.TRDC	CACDKVGTVLGDTDKLIF	TGTGCCTGTGATAAAGTGGGTACTGTACTGGGGGATACTGATAAACTCATCTTT	TRGV9*01.TRGJP*01.None_TRDV2*03.TRDD3*01.TRDJ1*01.TRDC	TGTGCCTTGTGGGAGGTGAATGAGTTGGGCAAAAAAATCAAGGTATTT_TGTGCCTGTGATAAAGTGGGTACTGTACTGGGGGATACTGATAAACTCATCTTT	CALWEVNELGKKIKVF_CACDKVGTVLGDTDKLIF	TRGV9*01.TRGJP*01.None_TGTGCCTTGTGGGAGGTGAATGAGTTGGGCAAAAAAATCAAGGTATTT_TRDV2*03.TRDD3*01.TRDJ1*01.TRDC_TGTGCCTGTGATAAAGTGGGTACTGTACTGGGGGATACTGATAAACTCATCTTT	T-GD
CGCTTCACAGTCTTCC-2	CR_CR	TRGV3*01.TRGJ1*01.None	CATWDSLGYYKKLF	TGTGCCACCTGGGACAGCCTCGGTTATTATAAGAAACTCTTT	TRDV1*01.TRDD3*01.TRDJ1*01.None	CALGERRPPFLTSDFTGGYSDKLIF	TGTGCTCTTGGGGAACGGAGGCCTCCCTTCCTAACATCAGATTTTACTGGGGGATACTCCGATAAACTCATCTTT	TRGV3*01.TRGJ1*01.None_TRDV1*01.TRDD3*01.TRDJ1*01.TRDC	TGTGCCACCTGGGACAGCCTCGGTTATTATAAGAAACTCTTT_TGTGCTCTTGGGGAACGGAGGCCTCCCTTCCTAACATCAGATTTTACTGGGGGATACTCCGATAAACTCATCTTT	CATWDSLGYYKKLF_CALGERRPPFLTSDFTGGYSDKLIF	TRGV3*01.TRGJ1*01.None_TGTGCCACCTGGGACAGCCTCGGTTATTATAAGAAACTCTTT_TRDV1*01.TRDD3*01.TRDJ1*01.None_TGTGCTCTTGGGGAACGGAGGCCTCCCTTCCTAACATCAGATTTTACTGGGGGATACTCCGATAAACTCATCTTT	T-GD
CGGAGCTAGACACTAA-2	CR_CR	TRGV9*01.TRGJP*01.None	CALWEVQELGKKIKVF	TGTGCCTTGTGGGAGGTGCAAGAGTTGGGCAAAAAAATCAAGGTATTT	TRDV2*01.TRDD3*01.TRDJ1*01.None	CACDTVAVGDTLSYTDKLIF	TGTGCCTGTGACACCGTCGCCGTGGGGGATACGCTCTCGTACACCGATAAACTCATCTTT	TRGV9*01.TRGJP*01.None_TRDV2*01.TRDD3*01.TRDJ1*01.TRDC	TGTGCCTTGTGGGAGGTGCAAGAGTTGGGCAAAAAAATCAAGGTATTT_TGTGCCTGTGACACCGTCGCCGTGGGGGATACGCTCTCGTACACCGATAAACTCATCTTT	CALWEVQELGKKIKVF_CACDTVAVGDTLSYTDKLIF	TRGV9*01.TRGJP*01.None_TGTGCCTTGTGGGAGGTGCAAGAGTTGGGCAAAAAAATCAAGGTATTT_TRDV2*01.TRDD3*01.TRDJ1*01.None_TGTGCCTGTGACACCGTCGCCGTGGGGGATACGCTCTCGTACACCGATAAACTCATCTTT	T-GD
CGGCTAGAGGACAGCT-3	CR_CR	TRGV9*01.TRGJP*01.None	CALWEGIKLGKKIKVF	TGTGCCTTGTGGGAGGGCATTAAGTTGGGCAAAAAAATCAAGGTATTT	TRDV2*01.TRDD3*01.TRDJ1*01.None	CACDSMGDMGGRYTDKLIF	TGTGCCTGTGACTCCATGGGGGATATGGGCGGTCGCTACACCGATAAACTCATCTTT	TRGV9*01.TRGJP*01.None_TRDV2*01.TRDD3*01.TRDJ1*01.TRDC	TGTGCCTTGTGGGAGGGCATTAAGTTGGGCAAAAAAATCAAGGTATTT_TGTGCCTGTGACTCCATGGGGGATATGGGCGGTCGCTACACCGATAAACTCATCTTT	CALWEGIKLGKKIKVF_CACDSMGDMGGRYTDKLIF	TRGV9*01.TRGJP*01.None_TGTGCCTTGTGGGAGGGCATTAAGTTGGGCAAAAAAATCAAGGTATTT_TRDV2*01.TRDD3*01.TRDJ1*01.None_TGTGCCTGTGACTCCATGGGGGATATGGGCGGTCGCTACACCGATAAACTCATCTTT	T-GD
CGTAGCGGTACGAAAT-3	CR_CR	TRGV5*01.TRGJ1*02.None	CATWDRPGLNYYKKLF	TGTGCCACCTGGGACAGGCCTGGACTGAATTATTATAAGAAACTCTTT	TRDV1*01.TRDD3*01.TRDJ1*01.None	CALGELPPFPWGMGSDKLIF	TGTGCTCTTGGGGAACTCCCACCCTTTCCCTGGGGGATGGGATCCGATAAACTCATCTTT	TRGV5*01.TRGJ1*02.None_TRDV1*01.TRDD3*01.TRDJ1*01.TRDC	TGTGCCACCTGGGACAGGCCTGGACTGAATTATTATAAGAAACTCTTT_TGTGCTCTTGGGGAACTCCCACCCTTTCCCTGGGGGATGGGATCCGATAAACTCATCTTT	CATWDRPGLNYYKKLF_CALGELPPFPWGMGSDKLIF	TRGV5*01.TRGJ1*02.None_TGTGCCACCTGGGACAGGCCTGGACTGAATTATTATAAGAAACTCTTT_TRDV1*01.TRDD3*01.TRDJ1*01.None_TGTGCTCTTGGGGAACTCCCACCCTTTCCCTGGGGGATGGGATCCGATAAACTCATCTTT	T-GD
CGTCACTTCGTGGGAA-4	CR_CR	TRGV4*01.TRGJ1*02.TRGC2	CHLGCRGHYKKLF	TGCCACCTGGGATGTCGGGGGCATTATAAGAAACTCTTT	TRDV2*01.TRDD3*01.TRDJ1*01.None	CACDTLGAPGDKLIF	TGTGCCTGTGACACGCTGGGGGCCCCGGGCGATAAACTCATCTTT	TRGV4*01.TRGJ1*02.TRGC2_TRDV2*01.TRDD3*01.TRDJ1*01.TRDC	TGCCACCTGGGATGTCGGGGGCATTATAAGAAACTCTTT_TGTGCCTGTGACACGCTGGGGGCCCCGGGCGATAAACTCATCTTT	CHLGCRGHYKKLF_CACDTLGAPGDKLIF	TRGV4*01.TRGJ1*02.TRGC2_TGCCACCTGGGATGTCGGGGGCATTATAAGAAACTCTTT_TRDV2*01.TRDD3*01.TRDJ1*01.None_TGTGCCTGTGACACGCTGGGGGCCCCGGGCGATAAACTCATCTTT	T-GD
CGTCTACGTCAATACC-4	CR_CR	TRGV10*02.TRGJP2*01.None	CAAWDFEDSDWIKTF	TGTGCTGCGTGGGATTTTGAGGATAGTGATTGGATCAAGACGTTT	TRDV2*01.TRDD3*01.TRDJ1*01.None	CACDPLGDTEGFIF	TGTGCCTGTGATCCGCTGGGGGATACGGAGGGGTTCATCTTT	TRGV10*02.TRGJP2*01.None_TRDV2*01.TRDD3*01.TRDJ1*01.TRDC	TGTGCTGCGTGGGATTTTGAGGATAGTGATTGGATCAAGACGTTT_TGTGCCTGTGATCCGCTGGGGGATACGGAGGGGTTCATCTTT	CAAWDFEDSDWIKTF_CACDPLGDTEGFIF	TRGV10*02.TRGJP2*01.None_TGTGCTGCGTGGGATTTTGAGGATAGTGATTGGATCAAGACGTTT_TRDV2*01.TRDD3*01.TRDJ1*01.None_TGTGCCTGTGATCCGCTGGGGGATACGGAGGGGTTCATCTTT	T-GD
CGTGAGCAGATAGGAG-13	CR_CR	TRGV9*01.TRGJP*01.TRGC1	CALWEVRELGKKIKVF	TGTGCCTTGTGGGAGGTGCGAGAGTTGGGCAAAAAAATCAAGGTATTT	TRDV2*03.TRDD3*01.TRDJ1*01.None	CACDTVDTGGLYTDKLIF	TGTGCCTGTGACACCGTTGATACTGGGGGCCTGTACACCGATAAACTCATCTTT	TRGV9*01.TRGJP*01.TRGC1_TRDV2*03.TRDD3*01.TRDJ1*01.TRDC	TGTGCCTTGTGGGAGGTGCGAGAGTTGGGCAAAAAAATCAAGGTATTT_TGTGCCTGTGACACCGTTGATACTGGGGGCCTGTACACCGATAAACTCATCTTT	CALWEVRELGKKIKVF_CACDTVDTGGLYTDKLIF	TRGV9*01.TRGJP*01.TRGC1_TGTGCCTTGTGGGAGGTGCGAGAGTTGGGCAAAAAAATCAAGGTATTT_TRDV2*03.TRDD3*01.TRDJ1*01.None_TGTGCCTGTGACACCGTTGATACTGGGGGCCTGTACACCGATAAACTCATCTTT	T-GD
CTAATGGCACACGCTG-5	CR_CR	TRGV9*01.TRGJP*01.None	CALWEKELGKKIKVF	TGTGCCTTGTGGGAGAAAGAGTTGGGCAAAAAAATCAAGGTATTT	TRDV2*01.TRDD3*01.TRDJ1*01.None	CACDNVAGDTDKLIF	TGTGCCTGTGACAACGTTGCTGGGGATACCGATAAACTCATCTTT	TRGV9*01.TRGJP*01.None_TRDV2*01.TRDD3*01.TRDJ1*01.TRDC	TGTGCCTTGTGGGAGAAAGAGTTGGGCAAAAAAATCAAGGTATTT_TGTGCCTGTGACAACGTTGCTGGGGATACCGATAAACTCATCTTT	CALWEKELGKKIKVF_CACDNVAGDTDKLIF	TRGV9*01.TRGJP*01.None_TGTGCCTTGTGGGAGAAAGAGTTGGGCAAAAAAATCAAGGTATTT_TRDV2*01.TRDD3*01.TRDJ1*01.None_TGTGCCTGTGACAACGTTGCTGGGGATACCGATAAACTCATCTTT	T-GD
CTAATGGCATGCTAGT-3	CR_CR	TRGV9*01.TRGJP*01.TRGC1	CDLLEAQELGKKIKVF	TGTGACTTGTTGGAGGCGCAAGAGTTGGGCAAAAAAATCAAGGTATTT	TRDV2*01.TRDD3*01.TRDJ1*01.None	CACDTVFRTGGYRADKLIF	TGTGCCTGTGACACGGTTTTTCGTACTGGGGGATACCGAGCCGATAAACTCATCTTT	TRGV9*01.TRGJP*01.TRGC1_TRDV2*01.TRDD3*01.TRDJ1*01.TRDC	TGTGACTTGTTGGAGGCGCAAGAGTTGGGCAAAAAAATCAAGGTATTT_TGTGCCTGTGACACGGTTTTTCGTACTGGGGGATACCGAGCCGATAAACTCATCTTT	CDLLEAQELGKKIKVF_CACDTVFRTGGYRADKLIF	TRGV9*01.TRGJP*01.TRGC1_TGTGACTTGTTGGAGGCGCAAGAGTTGGGCAAAAAAATCAAGGTATTT_TRDV2*01.TRDD3*01.TRDJ1*01.None_TGTGCCTGTGACACGGTTTTTCGTACTGGGGGATACCGAGCCGATAAACTCATCTTT	T-GD
CTAGCCTCATGAACCT-13	CR_CR	TRGV9*01.TRGJP*01.None	CALWEVGQELGKKIKV	TGTGCCTTGTGGGAGGTGGGGCAAGAGTTGGGCAAAAAAATCAAGGTA	TRDV2*03.TRDD3*01.TRDJ1*01.None	CACDILGDKRTDKLIF	TGTGCCTGTGATATTCTGGGGGATAAGCGCACCGATAAACTCATCTTT	TRGV9*01.TRGJP*01.None_TRDV2*03.TRDD3*01.TRDJ1*01.TRDC	TGTGCCTTGTGGGAGGTGGGGCAAGAGTTGGGCAAAAAAATCAAGGTA_TGTGCCTGTGATATTCTGGGGGATAAGCGCACCGATAAACTCATCTTT	CALWEVGQELGKKIKV_CACDILGDKRTDKLIF	TRGV9*01.TRGJP*01.None_TGTGCCTTGTGGGAGGTGGGGCAAGAGTTGGGCAAAAAAATCAAGGTA_TRDV2*03.TRDD3*01.TRDJ1*01.None_TGTGCCTGTGATATTCTGGGGGATAAGCGCACCGATAAACTCATCTTT	T-GD
CTAGCCTGTAAACACA-2	CR_CR	TRGV9*01.TRGJP*01.None	CALWEVRQGLGKKIKVF	TGTGCCTTGTGGGAGGTGCGCCAAGGGTTGGGCAAAAAAATCAAGGTATTT	TRDV2*03.TRDD3*01.TRDJ1*01.None	CACDTLETPGGLDTDKLIF	TGTGCCTGTGACACTCTGGAGACCCCGGGGGGCCTTGACACCGATAAACTCATCTTT	TRGV9*01.TRGJP*01.None_TRDV2*03.TRDD3*01.TRDJ1*01.TRDC	TGTGCCTTGTGGGAGGTGCGCCAAGGGTTGGGCAAAAAAATCAAGGTATTT_TGTGCCTGTGACACTCTGGAGACCCCGGGGGGCCTTGACACCGATAAACTCATCTTT	CALWEVRQGLGKKIKVF_CACDTLETPGGLDTDKLIF	TRGV9*01.TRGJP*01.None_TGTGCCTTGTGGGAGGTGCGCCAAGGGTTGGGCAAAAAAATCAAGGTATTT_TRDV2*03.TRDD3*01.TRDJ1*01.None_TGTGCCTGTGACACTCTGGAGACCCCGGGGGGCCTTGACACCGATAAACTCATCTTT	T-GD
CTAGTGACAGCCACCA-3	CR_CR	TRGV9*01.TRGJP*01.None	CALWEVTVELGKKIKVF	TGTGCCTTGTGGGAGGTGACGGTGGAGTTGGGCAAAAAAATCAAGGTATTT	TRDV2*03.TRDD3*01.TRDJ1*01.None	CACDRLGDRTGFQGTDKLIF	TGTGCCTGTGACCGACTGGGGGATCGTACTGGCTTCCAAGGCACCGATAAACTCATCTTT	TRGV9*01.TRGJP*01.None_TRDV2*03.TRDD3*01.TRDJ1*01.TRDC	TGTGCCTTGTGGGAGGTGACGGTGGAGTTGGGCAAAAAAATCAAGGTATTT_TGTGCCTGTGACCGACTGGGGGATCGTACTGGCTTCCAAGGCACCGATAAACTCATCTTT	CALWEVTVELGKKIKVF_CACDRLGDRTGFQGTDKLIF	TRGV9*01.TRGJP*01.None_TGTGCCTTGTGGGAGGTGACGGTGGAGTTGGGCAAAAAAATCAAGGTATTT_TRDV2*03.TRDD3*01.TRDJ1*01.None_TGTGCCTGTGACCGACTGGGGGATCGTACTGGCTTCCAAGGCACCGATAAACTCATCTTT	T-GD
CTAGTGATCAAGATCC-4	CR_CR	TRGV3*01.TRGJP1*01.None	CATWAPYTTGWFKIF	TGTGCCACCTGGGCACCTTATACCACTGGTTGGTTCAAGATATTT	TRDV2*01.TRDD3*01.TRDJ1*01.None	CACDTLLGRGTDKLIF	TGTGCCTGTGACACCTTACTGGGGAGAGGAACCGATAAACTCATCTTT	TRGV3*01.TRGJP1*01.None_TRDV2*01.TRDD3*01.TRDJ1*01.TRDC	TGTGCCACCTGGGCACCTTATACCACTGGTTGGTTCAAGATATTT_TGTGCCTGTGACACCTTACTGGGGAGAGGAACCGATAAACTCATCTTT	CATWAPYTTGWFKIF_CACDTLLGRGTDKLIF	TRGV3*01.TRGJP1*01.None_TGTGCCACCTGGGCACCTTATACCACTGGTTGGTTCAAGATATTT_TRDV2*01.TRDD3*01.TRDJ1*01.None_TGTGCCTGTGACACCTTACTGGGGAGAGGAACCGATAAACTCATCTTT	T-GD
CTAGTGATCGGCATCG-3	CR_CR	TRGV5*01.TRGJ1*01.None	CATWDRSNYKKLF	TGTGCCACCTGGGACAGGTCGAATTATAAGAAACTCTTT	TRDV1*01.TRDD3*01.TRDJ1*01.TRDC	CALGERGTLLHWGIRNWDKLIF	TGTGCTCTTGGGGAAAGGGGCACGTTGCTACACTGGGGGATACGGAATTGGGATAAACTCATCTTT	TRGV5*01.TRGJ1*01.None_TRDV1*01.TRDD3*01.TRDJ1*01.TRDC	TGTGCCACCTGGGACAGGTCGAATTATAAGAAACTCTTT_TGTGCTCTTGGGGAAAGGGGCACGTTGCTACACTGGGGGATACGGAATTGGGATAAACTCATCTTT	CATWDRSNYKKLF_CALGERGTLLHWGIRNWDKLIF	TRGV5*01.TRGJ1*01.None_TGTGCCACCTGGGACAGGTCGAATTATAAGAAACTCTTT_TRDV1*01.TRDD3*01.TRDJ1*01.TRDC_TGTGCTCTTGGGGAAAGGGGCACGTTGCTACACTGGGGGATACGGAATTGGGATAAACTCATCTTT	T-GD
CTCACACGTCTTCTCG-4	CR_CR	TRGV3*01.TRGJ1*02.TRGC2	CATWIRYYKKLF	TGTGCCACCTGGATTCGTTATTATAAGAAACTCTTT	TRDV1*01.TRDD3*01.TRDJ1*01.None	CALGEEGYLTDKLIF	TGTGCTCTTGGGGAAGAAGGCTACCTCACCGATAAACTCATCTTT	TRGV3*01.TRGJ1*02.TRGC2_TRDV1*01.TRDD3*01.TRDJ1*01.TRDC	TGTGCCACCTGGATTCGTTATTATAAGAAACTCTTT_TGTGCTCTTGGGGAAGAAGGCTACCTCACCGATAAACTCATCTTT	CATWIRYYKKLF_CALGEEGYLTDKLIF	TRGV3*01.TRGJ1*02.TRGC2_TGTGCCACCTGGATTCGTTATTATAAGAAACTCTTT_TRDV1*01.TRDD3*01.TRDJ1*01.None_TGTGCTCTTGGGGAAGAAGGCTACCTCACCGATAAACTCATCTTT	T-GD
CTCACACTCGTCCGTT-3	CR_CR	TRGV2*01.TRGJ1*02.None	CATWDGRGYKKLF	TGTGCCACCTGGGACGGGCGGGGGTATAAGAAACTCTTT	TRDV1*01.TRDD3*01.TRDJ1*01.None	CALGEPDRVPSPYWGYTLSVYTDKLIF	TGTGCTCTTGGGGAGCCCGATCGAGTGCCTTCCCCTTACTGGGGATACACGTTATCGGTGTACACCGATAAACTCATCTTT	TRGV2*01.TRGJ1*02.None_TRDV1*01.TRDD3*01.TRDJ1*01.TRDC	TGTGCCACCTGGGACGGGCGGGGGTATAAGAAACTCTTT_TGTGCTCTTGGGGAGCCCGATCGAGTGCCTTCCCCTTACTGGGGATACACGTTATCGGTGTACACCGATAAACTCATCTTT	CATWDGRGYKKLF_CALGEPDRVPSPYWGYTLSVYTDKLIF	TRGV2*01.TRGJ1*02.None_TGTGCCACCTGGGACGGGCGGGGGTATAAGAAACTCTTT_TRDV1*01.TRDD3*01.TRDJ1*01.None_TGTGCTCTTGGGGAGCCCGATCGAGTGCCTTCCCCTTACTGGGGATACACGTTATCGGTGTACACCGATAAACTCATCTTT	T-GD
CTCATTAAGGACAGCT-4	CR_CR	TRGV9*01.TRGJP*01.None	CALWEVRELGKKIKVF	TGTGCCTTGTGGGAGGTGAGGGAGTTGGGCAAAAAAATCAAGGTATTT	TRDV2*03.TRDD3*01.TRDJ1*01.None	CACDSVLGDTWGTTDKLIF	TGTGCCTGTGACTCCGTACTGGGGGATACGTGGGGGACTACCGATAAACTCATCTTT	TRGV9*01.TRGJP*01.None_TRDV2*03.TRDD3*01.TRDJ1*01.TRDC	TGTGCCTTGTGGGAGGTGAGGGAGTTGGGCAAAAAAATCAAGGTATTT_TGTGCCTGTGACTCCGTACTGGGGGATACGTGGGGGACTACCGATAAACTCATCTTT	CALWEVRELGKKIKVF_CACDSVLGDTWGTTDKLIF	TRGV9*01.TRGJP*01.None_TGTGCCTTGTGGGAGGTGAGGGAGTTGGGCAAAAAAATCAAGGTATTT_TRDV2*03.TRDD3*01.TRDJ1*01.None_TGTGCCTGTGACTCCGTACTGGGGGATACGTGGGGGACTACCGATAAACTCATCTTT	T-GD
CTCGGAGCAGTTCCCT-4	CR_CR	TRGV4*01.TRGJ1*01.None	CATWDGYYYKKLF	TGTGCCACCTGGGATGGGTATTATTATAAGAAACTCTTT	TRDV1*01.TRDD2*01.TRDJ1*01.None	CALGESSSYFWEKYTDKLIF	TGTGCTCTTGGGGAATCCTCTTCCTACTTTTGGGAGAAGTACACCGATAAACTCATCTTT	TRGV4*01.TRGJ1*01.None_TRDV1*01.TRDD2*01.TRDJ1*01.TRDC	TGTGCCACCTGGGATGGGTATTATTATAAGAAACTCTTT_TGTGCTCTTGGGGAATCCTCTTCCTACTTTTGGGAGAAGTACACCGATAAACTCATCTTT	CATWDGYYYKKLF_CALGESSSYFWEKYTDKLIF	TRGV4*01.TRGJ1*01.None_TGTGCCACCTGGGATGGGTATTATTATAAGAAACTCTTT_TRDV1*01.TRDD2*01.TRDJ1*01.None_TGTGCTCTTGGGGAATCCTCTTCCTACTTTTGGGAGAAGTACACCGATAAACTCATCTTT	T-GD
CTCGTCAAGATCGATA-5	CR_CR	TRGV8*01.TRGJP2*01.None	CATWDNPSSDWIKTF	TGTGCCACCTGGGATAACCCCAGTAGTGATTGGATCAAGACGTTT	TRDV1*01.TRDD2*01.TRDJ1*01.None	CALGEGLLGPFHKLIF	TGTGCTCTTGGGGAAGGCCTACTTGGCCCATTTCATAAACTCATCTTT	TRGV8*01.TRGJP2*01.None_TRDV1*01.TRDD2*01.TRDJ1*01.TRDC	TGTGCCACCTGGGATAACCCCAGTAGTGATTGGATCAAGACGTTT_TGTGCTCTTGGGGAAGGCCTACTTGGCCCATTTCATAAACTCATCTTT	CATWDNPSSDWIKTF_CALGEGLLGPFHKLIF	TRGV8*01.TRGJP2*01.None_TGTGCCACCTGGGATAACCCCAGTAGTGATTGGATCAAGACGTTT_TRDV1*01.TRDD2*01.TRDJ1*01.None_TGTGCTCTTGGGGAAGGCCTACTTGGCCCATTTCATAAACTCATCTTT	T-GD
CTCTAATAGTCGAGTG-4	CR_CR	TRGV10*02.TRGJP1*01.None	CAAWDGGTGWFKIF	TGTGCTGCGTGGGATGGTGGCACTGGTTGGTTCAAGATATTT	TRDV1*01.TRDD3*01.TRDJ1*01.None	CALGEERRRYVPTGWTDKLIF	TGTGCTCTTGGGGAAGAGCGTCGCCGCTACGTGCCTACTGGGTGGACCGATAAACTCATCTTT	TRGV10*02.TRGJP1*01.None_TRDV1*01.TRDD3*01.TRDJ1*01.TRDC	TGTGCTGCGTGGGATGGTGGCACTGGTTGGTTCAAGATATTT_TGTGCTCTTGGGGAAGAGCGTCGCCGCTACGTGCCTACTGGGTGGACCGATAAACTCATCTTT	CAAWDGGTGWFKIF_CALGEERRRYVPTGWTDKLIF	TRGV10*02.TRGJP1*01.None_TGTGCTGCGTGGGATGGTGGCACTGGTTGGTTCAAGATATTT_TRDV1*01.TRDD3*01.TRDJ1*01.None_TGTGCTCTTGGGGAAGAGCGTCGCCGCTACGTGCCTACTGGGTGGACCGATAAACTCATCTTT	T-GD
CTCTACGCATTGTGCA-3	CR_CR	TRGV9*01.TRGJP*01.TRGC2	CALWEGIKLGKKIKVF	TGTGCCTTGTGGGAGGGCATTAAGTTGGGCAAAAAAATCAAGGTATTT	TRDV2*01.TRDD3*01.TRDJ1*01.TRDC	CACDSMGDMGGRYTDKLIF	TGTGCCTGTGACTCCATGGGGGATATGGGCGGTCGCTACACCGATAAACTCATCTTT	TRGV9*01.TRGJP*01.TRGC2_TRDV2*01.TRDD3*01.TRDJ1*01.TRDC	TGTGCCTTGTGGGAGGGCATTAAGTTGGGCAAAAAAATCAAGGTATTT_TGTGCCTGTGACTCCATGGGGGATATGGGCGGTCGCTACACCGATAAACTCATCTTT	CALWEGIKLGKKIKVF_CACDSMGDMGGRYTDKLIF	TRGV9*01.TRGJP*01.TRGC2_TGTGCCTTGTGGGAGGGCATTAAGTTGGGCAAAAAAATCAAGGTATTT_TRDV2*01.TRDD3*01.TRDJ1*01.TRDC_TGTGCCTGTGACTCCATGGGGGATATGGGCGGTCGCTACACCGATAAACTCATCTTT	T-GD
CTGAAGTAGTACGTAA-4	CR_CR	TRGV3*01.TRGJ1*02.None	CATWDRPYYKKLF	TGTGCCACCTGGGACAGGCCTTATTATAAGAAACTCTTT	TRDV1*01.TRDD3*01.TRDJ1*01.None	CALGEQGFSLFRTGLESLGKLIF	TGTGCTCTTGGGGAACAGGGATTCTCTTTATTCCGTACTGGTCTGGAGTCTCTCGGTAAACTCATCTTT	TRGV3*01.TRGJ1*02.None_TRDV1*01.TRDD3*01.TRDJ1*01.TRDC	TGTGCCACCTGGGACAGGCCTTATTATAAGAAACTCTTT_TGTGCTCTTGGGGAACAGGGATTCTCTTTATTCCGTACTGGTCTGGAGTCTCTCGGTAAACTCATCTTT	CATWDRPYYKKLF_CALGEQGFSLFRTGLESLGKLIF	TRGV3*01.TRGJ1*02.None_TGTGCCACCTGGGACAGGCCTTATTATAAGAAACTCTTT_TRDV1*01.TRDD3*01.TRDJ1*01.None_TGTGCTCTTGGGGAACAGGGATTCTCTTTATTCCGTACTGGTCTGGAGTCTCTCGGTAAACTCATCTTT	T-GD
CTGGTCTAGGATGGAA-2	CR_CR	TRGV9*01.TRGJ1*01.None	CALWEVPYKKLF	TGTGCCTTGTGGGAGGTACCCTATAAGAAACTCTTT	TRDV2*01.TRDD3*01.TRDJ1*01.None	CACDTPWGRDTDKLIF	TGTGCCTGTGACACCCCCTGGGGGAGAGACACCGATAAACTCATCTTT	TRGV9*01.TRGJ1*01.None_TRDV2*01.TRDD3*01.TRDJ1*01.TRDC	TGTGCCTTGTGGGAGGTACCCTATAAGAAACTCTTT_TGTGCCTGTGACACCCCCTGGGGGAGAGACACCGATAAACTCATCTTT	CALWEVPYKKLF_CACDTPWGRDTDKLIF	TRGV9*01.TRGJ1*01.None_TGTGCCTTGTGGGAGGTACCCTATAAGAAACTCTTT_TRDV2*01.TRDD3*01.TRDJ1*01.None_TGTGCCTGTGACACCCCCTGGGGGAGAGACACCGATAAACTCATCTTT	T-GD
CTGGTCTGTATCTGCA-4	CR_CR	TRGV9*01.TRGJP*01.TRGC2	CALWEVQELGKKIKVF	TGTGCCTTGTGGGAGGTCCAAGAGTTGGGCAAAAAAATCAAGGTATTT	TRDV2*03.TRDD3*01.TRDJ3*01.TRDC	CACDTVTVGSGDSSWDTRQMFF	TGTGCCTGTGACACCGTGACGGTTGGGTCTGGGGATTCCTCCTGGGACACCCGACAGATGTTTTTC	TRGV9*01.TRGJP*01.TRGC2_TRDV2*03.TRDD3*01.TRDJ3*01.TRDC	TGTGCCTTGTGGGAGGTCCAAGAGTTGGGCAAAAAAATCAAGGTATTT_TGTGCCTGTGACACCGTGACGGTTGGGTCTGGGGATTCCTCCTGGGACACCCGACAGATGTTTTTC	CALWEVQELGKKIKVF_CACDTVTVGSGDSSWDTRQMFF	TRGV9*01.TRGJP*01.TRGC2_TGTGCCTTGTGGGAGGTCCAAGAGTTGGGCAAAAAAATCAAGGTATTT_TRDV2*03.TRDD3*01.TRDJ3*01.TRDC_TGTGCCTGTGACACCGTGACGGTTGGGTCTGGGGATTCCTCCTGGGACACCCGACAGATGTTTTTC	T-GD
CTGTGCTCATGATCCA-3	CR_CR	TRGV9*01.TRGJP*01.None	CALWELELGKKIKVF	TGTGCCTTGTGGGAGCTAGAGTTGGGCAAAAAAATCAAGGTATTT	TRDV2*01.TRDD3*01.TRDJ1*01.TRDC	CACVGLGVNTRSDKLIF	TGTGCCTGTGTCGGACTGGGGGTAAACACACGATCCGATAAACTCATCTTT	TRGV9*01.TRGJP*01.None_TRDV2*01.TRDD3*01.TRDJ1*01.TRDC	TGTGCCTTGTGGGAGCTAGAGTTGGGCAAAAAAATCAAGGTATTT_TGTGCCTGTGTCGGACTGGGGGTAAACACACGATCCGATAAACTCATCTTT	CALWELELGKKIKVF_CACVGLGVNTRSDKLIF	TRGV9*01.TRGJP*01.None_TGTGCCTTGTGGGAGCTAGAGTTGGGCAAAAAAATCAAGGTATTT_TRDV2*01.TRDD3*01.TRDJ1*01.TRDC_TGTGCCTGTGTCGGACTGGGGGTAAACACACGATCCGATAAACTCATCTTT	T-GD
CTGTTTAGTCTAGCGC-5	CR_CR	TRGV9*01.TRGJP*01.None	CALWEVRELGKKIKVF	TGTGCCTTGTGGGAGGTGCGGGAGTTGGGCAAAAAAATCAAGGTATTT	TRDV2*01.TRDD3*01.TRDJ1*01.TRDC	CACLLLGDNADKLIF	TGTGCCTGTCTCCTACTGGGGGATAACGCCGATAAACTCATCTTT	TRGV9*01.TRGJP*01.None_TRDV2*01.TRDD3*01.TRDJ1*01.TRDC	TGTGCCTTGTGGGAGGTGCGGGAGTTGGGCAAAAAAATCAAGGTATTT_TGTGCCTGTCTCCTACTGGGGGATAACGCCGATAAACTCATCTTT	CALWEVRELGKKIKVF_CACLLLGDNADKLIF	TRGV9*01.TRGJP*01.None_TGTGCCTTGTGGGAGGTGCGGGAGTTGGGCAAAAAAATCAAGGTATTT_TRDV2*01.TRDD3*01.TRDJ1*01.TRDC_TGTGCCTGTCTCCTACTGGGGGATAACGCCGATAAACTCATCTTT	T-GD
CTGTTTATCAATACCG-4	CR_CR	TRGV8*01.TRGJ1*02.TRGC2	CATWDSPSYYKKLF	TGTGCCACCTGGGATTCGCCCTCTTATTATAAGAAACTCTTT	TRDV1*01.TRDD3*01.TRDJ1*01.None	CALGDATPPFKFFDWGTYTDKLIF	TGTGCTCTTGGGGACGCAACTCCGCCCTTTAAGTTTTTCGACTGGGGGACGTACACCGATAAACTCATCTTT	TRGV8*01.TRGJ1*02.TRGC2_TRDV1*01.TRDD3*01.TRDJ1*01.TRDC	TGTGCCACCTGGGATTCGCCCTCTTATTATAAGAAACTCTTT_TGTGCTCTTGGGGACGCAACTCCGCCCTTTAAGTTTTTCGACTGGGGGACGTACACCGATAAACTCATCTTT	CATWDSPSYYKKLF_CALGDATPPFKFFDWGTYTDKLIF	TRGV8*01.TRGJ1*02.TRGC2_TGTGCCACCTGGGATTCGCCCTCTTATTATAAGAAACTCTTT_TRDV1*01.TRDD3*01.TRDJ1*01.None_TGTGCTCTTGGGGACGCAACTCCGCCCTTTAAGTTTTTCGACTGGGGGACGTACACCGATAAACTCATCTTT	T-GD
CTGTTTATCTGTGCAA-2	CR_CR	TRGV3*01.TRGJ1*02.TRGC2	CATWDSLGYYKKLF	TGTGCCACCTGGGACAGCCTCGGTTATTATAAGAAACTCTTT	TRDV1*01.TRDD3*01.TRDJ1*01.TRDC	CALGERRPPFLTSDFTGGYSDKLIF	TGTGCTCTTGGGGAACGGAGGCCTCCCTTCCTAACATCAGATTTTACTGGGGGATACTCCGATAAACTCATCTTT	TRGV3*01.TRGJ1*02.TRGC2_TRDV1*01.TRDD3*01.TRDJ1*01.TRDC	TGTGCCACCTGGGACAGCCTCGGTTATTATAAGAAACTCTTT_TGTGCTCTTGGGGAACGGAGGCCTCCCTTCCTAACATCAGATTTTACTGGGGGATACTCCGATAAACTCATCTTT	CATWDSLGYYKKLF_CALGERRPPFLTSDFTGGYSDKLIF	TRGV3*01.TRGJ1*02.TRGC2_TGTGCCACCTGGGACAGCCTCGGTTATTATAAGAAACTCTTT_TRDV1*01.TRDD3*01.TRDJ1*01.TRDC_TGTGCTCTTGGGGAACGGAGGCCTCCCTTCCTAACATCAGATTTTACTGGGGGATACTCCGATAAACTCATCTTT	T-GD
CTTAACTAGTGGTAAT-2	CR_CR	TRGV3*01.TRGJ1*02.TRGC2	CATWDSLGYYKKLF	TGTGCCACCTGGGACAGCCTCGGTTATTATAAGAAACTCTTT	TRDV1*01.TRDD3*01.TRDJ1*01.None	CALGERRPPFLTSDFTGGYSDKLIF	TGTGCTCTTGGGGAACGGAGGCCTCCCTTCCTAACATCAGATTTTACTGGGGGATACTCCGATAAACTCATCTTT	TRGV3*01.TRGJ1*02.TRGC2_TRDV1*01.TRDD3*01.TRDJ1*01.TRDC	TGTGCCACCTGGGACAGCCTCGGTTATTATAAGAAACTCTTT_TGTGCTCTTGGGGAACGGAGGCCTCCCTTCCTAACATCAGATTTTACTGGGGGATACTCCGATAAACTCATCTTT	CATWDSLGYYKKLF_CALGERRPPFLTSDFTGGYSDKLIF	TRGV3*01.TRGJ1*02.TRGC2_TGTGCCACCTGGGACAGCCTCGGTTATTATAAGAAACTCTTT_TRDV1*01.TRDD3*01.TRDJ1*01.None_TGTGCTCTTGGGGAACGGAGGCCTCCCTTCCTAACATCAGATTTTACTGGGGGATACTCCGATAAACTCATCTTT	T-GD
CTTACCGCAAAGTGCG-3	CR_CR	TRGV9*01.TRGJP*01.None	CALWEKELGKKIKVF	TGTGCCTTGTGGGAGAAAGAGTTGGGCAAAAAAATCAAGGTATTT	TRDV2*01.None.TRDJ1*01.None	CACDALENTDKLIF	TGTGCCTGTGACGCTTTGGAGAACACCGATAAACTCATCTTT	TRGV9*01.TRGJP*01.None_TRDV2*01.None.TRDJ1*01.TRDC	TGTGCCTTGTGGGAGAAAGAGTTGGGCAAAAAAATCAAGGTATTT_TGTGCCTGTGACGCTTTGGAGAACACCGATAAACTCATCTTT	CALWEKELGKKIKVF_CACDALENTDKLIF	TRGV9*01.TRGJP*01.None_TGTGCCTTGTGGGAGAAAGAGTTGGGCAAAAAAATCAAGGTATTT_TRDV2*01.None.TRDJ1*01.None_TGTGCCTGTGACGCTTTGGAGAACACCGATAAACTCATCTTT	T-GD
CTTAGGATCACATGCA-3	CR_CR	TRGV9*01.TRGJP*01.None	CALWDNGLGKKIKVF	TGTGCCTTGTGGGATAATGGGTTGGGCAAAAAAATCAAGGTATTT	TRDV2*01.None.TRDJ1*01.TRDC	CACDSLIFTDKLIF	TGTGCCTGCGACTCCCTCATCTTCACCGATAAACTCATCTTT	TRGV9*01.TRGJP*01.None_TRDV2*01.None.TRDJ1*01.TRDC	TGTGCCTTGTGGGATAATGGGTTGGGCAAAAAAATCAAGGTATTT_TGTGCCTGCGACTCCCTCATCTTCACCGATAAACTCATCTTT	CALWDNGLGKKIKVF_CACDSLIFTDKLIF	TRGV9*01.TRGJP*01.None_TGTGCCTTGTGGGATAATGGGTTGGGCAAAAAAATCAAGGTATTT_TRDV2*01.None.TRDJ1*01.TRDC_TGTGCCTGCGACTCCCTCATCTTCACCGATAAACTCATCTTT	T-GD
CTTGGCTGTGCAGTAG-5	CR_CR	TRGV9*01.TRGJP*01.None	CALWEVRELGKKIKVF	TGTGCCTTGTGGGAGGTGCGGGAGTTGGGCAAAAAAATCAAGGTATTT	TRDV2*01.TRDD3*01.TRDJ1*01.TRDC	CACLLLGDNADKLIF	TGTGCCTGTCTCCTACTGGGGGATAACGCCGATAAACTCATCTTT	TRGV9*01.TRGJP*01.None_TRDV2*01.TRDD3*01.TRDJ1*01.TRDC	TGTGCCTTGTGGGAGGTGCGGGAGTTGGGCAAAAAAATCAAGGTATTT_TGTGCCTGTCTCCTACTGGGGGATAACGCCGATAAACTCATCTTT	CALWEVRELGKKIKVF_CACLLLGDNADKLIF	TRGV9*01.TRGJP*01.None_TGTGCCTTGTGGGAGGTGCGGGAGTTGGGCAAAAAAATCAAGGTATTT_TRDV2*01.TRDD3*01.TRDJ1*01.TRDC_TGTGCCTGTCTCCTACTGGGGGATAACGCCGATAAACTCATCTTT	T-GD
GAAACTCCATTACCTT-5	CR_CR	TRGV2*01.TRGJ1*02.TRGC2	CATWDGHYKKLF	TGTGCCACCTGGGACGGGCATTATAAGAAACTCTTT	TRDV1*01.TRDD3*01.TRDJ1*01.None	CALGELEGQPSLWWGWYTDKLIF	TGTGCTCTTGGGGAACTAGAAGGTCAACCATCGCTTTGGTGGGGCTGGTACACCGATAAACTCATCTTT	TRGV2*01.TRGJ1*02.TRGC2_TRDV1*01.TRDD3*01.TRDJ1*01.TRDC	TGTGCCACCTGGGACGGGCATTATAAGAAACTCTTT_TGTGCTCTTGGGGAACTAGAAGGTCAACCATCGCTTTGGTGGGGCTGGTACACCGATAAACTCATCTTT	CATWDGHYKKLF_CALGELEGQPSLWWGWYTDKLIF	TRGV2*01.TRGJ1*02.TRGC2_TGTGCCACCTGGGACGGGCATTATAAGAAACTCTTT_TRDV1*01.TRDD3*01.TRDJ1*01.None_TGTGCTCTTGGGGAACTAGAAGGTCAACCATCGCTTTGGTGGGGCTGGTACACCGATAAACTCATCTTT	T-GD
GAAACTCTCAACTCTT-2	CR_CR	TRGV9*01.TRGJP*01.None	CALWEDFQELGKKIKV	TGTGCCTTGTGGGAGGATTTCCAAGAGTTGGGCAAAAAAATCAAGGTA	TRDV2*03.TRDD3*01.TRDJ1*01.None	CACDSLMGDSTDKLIF	TGTGCCTGTGACTCACTAATGGGGGATTCCACCGATAAACTCATCTTT	TRGV9*01.TRGJP*01.None_TRDV2*03.TRDD3*01.TRDJ1*01.TRDC	TGTGCCTTGTGGGAGGATTTCCAAGAGTTGGGCAAAAAAATCAAGGTA_TGTGCCTGTGACTCACTAATGGGGGATTCCACCGATAAACTCATCTTT	CALWEDFQELGKKIKV_CACDSLMGDSTDKLIF	TRGV9*01.TRGJP*01.None_TGTGCCTTGTGGGAGGATTTCCAAGAGTTGGGCAAAAAAATCAAGGTA_TRDV2*03.TRDD3*01.TRDJ1*01.None_TGTGCCTGTGACTCACTAATGGGGGATTCCACCGATAAACTCATCTTT	T-GD
GAACATCTCTTTAGTC-2	CR_CR	TRGV3*01.TRGJ1*02.None	CATWDSLGYYKKLF	TGTGCCACCTGGGACAGCCTCGGTTATTATAAGAAACTCTTT	TRDV1*01.TRDD3*01.TRDJ1*01.None	CALGERRPPFLTSDFTGGYSDKLIF	TGTGCTCTTGGGGAACGGAGGCCTCCCTTCCTAACATCAGATTTTACTGGGGGATACTCCGATAAACTCATCTTT	TRGV3*01.TRGJ1*02.None_TRDV1*01.TRDD3*01.TRDJ1*01.TRDC	TGTGCCACCTGGGACAGCCTCGGTTATTATAAGAAACTCTTT_TGTGCTCTTGGGGAACGGAGGCCTCCCTTCCTAACATCAGATTTTACTGGGGGATACTCCGATAAACTCATCTTT	CATWDSLGYYKKLF_CALGERRPPFLTSDFTGGYSDKLIF	TRGV3*01.TRGJ1*02.None_TGTGCCACCTGGGACAGCCTCGGTTATTATAAGAAACTCTTT_TRDV1*01.TRDD3*01.TRDJ1*01.None_TGTGCTCTTGGGGAACGGAGGCCTCCCTTCCTAACATCAGATTTTACTGGGGGATACTCCGATAAACTCATCTTT	T-GD
GAACCTACAGTCCTTC-3	CR_CR	TRGV2*01.TRGJ1*02.None	CATWDGRGYKKLF	TGTGCCACCTGGGACGGGCGGGGGTATAAGAAACTCTTT	TRDV1*01.TRDD3*01.TRDJ1*01.None	CALGEPDRVPSPYWGYTLSVYTDKLIF	TGTGCTCTTGGGGAGCCCGATCGAGTGCCTTCCCCTTACTGGGGATACACGTTATCGGTGTACACCGATAAACTCATCTTT	TRGV2*01.TRGJ1*02.None_TRDV1*01.TRDD3*01.TRDJ1*01.TRDC	TGTGCCACCTGGGACGGGCGGGGGTATAAGAAACTCTTT_TGTGCTCTTGGGGAGCCCGATCGAGTGCCTTCCCCTTACTGGGGATACACGTTATCGGTGTACACCGATAAACTCATCTTT	CATWDGRGYKKLF_CALGEPDRVPSPYWGYTLSVYTDKLIF	TRGV2*01.TRGJ1*02.None_TGTGCCACCTGGGACGGGCGGGGGTATAAGAAACTCTTT_TRDV1*01.TRDD3*01.TRDJ1*01.None_TGTGCTCTTGGGGAGCCCGATCGAGTGCCTTCCCCTTACTGGGGATACACGTTATCGGTGTACACCGATAAACTCATCTTT	T-GD
GAACGGAAGGCGCTCT-5	CR_CR	TRGV9*01.TRGJP*01.None	CALWEPQELGKKIKVF	TGTGCCTTGTGGGAACCTCAAGAGTTGGGCAAAAAAATCAAGGTATTT	TRDV2*03.None.TRDJ1*01.None	CACDTVSRTPPTDDTDKLIF	TGTGCCTGTGACACCGTTTCGCGAACCCCCCCAACGGATGACACCGATAAACTCATCTTT	TRGV9*01.TRGJP*01.None_TRDV2*03.None.TRDJ1*01.TRDC	TGTGCCTTGTGGGAACCTCAAGAGTTGGGCAAAAAAATCAAGGTATTT_TGTGCCTGTGACACCGTTTCGCGAACCCCCCCAACGGATGACACCGATAAACTCATCTTT	CALWEPQELGKKIKVF_CACDTVSRTPPTDDTDKLIF	TRGV9*01.TRGJP*01.None_TGTGCCTTGTGGGAACCTCAAGAGTTGGGCAAAAAAATCAAGGTATTT_TRDV2*03.None.TRDJ1*01.None_TGTGCCTGTGACACCGTTTCGCGAACCCCCCCAACGGATGACACCGATAAACTCATCTTT	T-GD
GAATAAGGTACTCAAC-5	CR_CR	TRGV8*01.TRGJ1*02.TRGC1	CATWDGFGKLF	TGTGCCACCTGGGATGGTTTTGGGAAACTCTTT	TRDV1*01.TRDD2*01.TRDJ1*01.None	CALGEAAFPIIGGRLHTDKLIF	TGTGCTCTTGGGGAGGCGGCCTTCCCAATTATCGGGGGCCGGCTCCACACCGATAAACTCATCTTT	TRGV8*01.TRGJ1*02.TRGC1_TRDV1*01.TRDD2*01.TRDJ1*01.TRDC	TGTGCCACCTGGGATGGTTTTGGGAAACTCTTT_TGTGCTCTTGGGGAGGCGGCCTTCCCAATTATCGGGGGCCGGCTCCACACCGATAAACTCATCTTT	CATWDGFGKLF_CALGEAAFPIIGGRLHTDKLIF	TRGV8*01.TRGJ1*02.TRGC1_TGTGCCACCTGGGATGGTTTTGGGAAACTCTTT_TRDV1*01.TRDD2*01.TRDJ1*01.None_TGTGCTCTTGGGGAGGCGGCCTTCCCAATTATCGGGGGCCGGCTCCACACCGATAAACTCATCTTT	T-GD
GAATAAGTCACCCGAG-5	CR_CR	TRGV9*01.TRGJP*01.None	CALWEPPQELGKKIKVF	TGTGCCTTGTGGGAGCCGCCACAAGAGTTGGGCAAAAAAATCAAGGTATTT	TRDV2*03.TRDD3*01.TRDJ3*01.None	CACDTAGGRSSWDTRQMFF	TGTGCCTGTGACACCGCTGGGGGAAGGAGCTCCTGGGACACCCGACAGATGTTTTTC	TRGV9*01.TRGJP*01.None_TRDV2*03.TRDD3*01.TRDJ3*01.TRDC	TGTGCCTTGTGGGAGCCGCCACAAGAGTTGGGCAAAAAAATCAAGGTATTT_TGTGCCTGTGACACCGCTGGGGGAAGGAGCTCCTGGGACACCCGACAGATGTTTTTC	CALWEPPQELGKKIKVF_CACDTAGGRSSWDTRQMFF	TRGV9*01.TRGJP*01.None_TGTGCCTTGTGGGAGCCGCCACAAGAGTTGGGCAAAAAAATCAAGGTATTT_TRDV2*03.TRDD3*01.TRDJ3*01.None_TGTGCCTGTGACACCGCTGGGGGAAGGAGCTCCTGGGACACCCGACAGATGTTTTTC	T-GD
GAATGAAAGTTTAGGA-4	CR_CR	TRGV9*01.TRGJP*01.TRGC2	CALWEPPQELGKKIKVF	TGTGCCTTGTGGGAGCCCCCTCAAGAGTTGGGCAAAAAAATCAAGGTATTT	TRDV2*03.TRDD3*01.TRDJ1*01.TRDC	CACDHVGDTSSDKLIF	TGTGCCTGTGATCATGTGGGGGATACTAGCTCCGATAAACTCATCTTT	TRGV9*01.TRGJP*01.TRGC2_TRDV2*03.TRDD3*01.TRDJ1*01.TRDC	TGTGCCTTGTGGGAGCCCCCTCAAGAGTTGGGCAAAAAAATCAAGGTATTT_TGTGCCTGTGATCATGTGGGGGATACTAGCTCCGATAAACTCATCTTT	CALWEPPQELGKKIKVF_CACDHVGDTSSDKLIF	TRGV9*01.TRGJP*01.TRGC2_TGTGCCTTGTGGGAGCCCCCTCAAGAGTTGGGCAAAAAAATCAAGGTATTT_TRDV2*03.TRDD3*01.TRDJ1*01.TRDC_TGTGCCTGTGATCATGTGGGGGATACTAGCTCCGATAAACTCATCTTT	T-GD
GACACGCAGGCTAGGT-5	CR_CR	TRGV9*01.TRGJP*01.None	CALWEVRELGKKIKVF	TGTGCCTTGTGGGAGGTGAGGGAGTTGGGCAAAAAAATCAAGGTATTT	TRDV2*01.TRDD3*01.TRDJ1*01.TRDC	CACDSVLGDTWGTTDKLIF	TGTGCCTGTGACTCCGTACTGGGGGATACGTGGGGGACTACCGATAAACTCATCTTT	TRGV9*01.TRGJP*01.None_TRDV2*01.TRDD3*01.TRDJ1*01.TRDC	TGTGCCTTGTGGGAGGTGAGGGAGTTGGGCAAAAAAATCAAGGTATTT_TGTGCCTGTGACTCCGTACTGGGGGATACGTGGGGGACTACCGATAAACTCATCTTT	CALWEVRELGKKIKVF_CACDSVLGDTWGTTDKLIF	TRGV9*01.TRGJP*01.None_TGTGCCTTGTGGGAGGTGAGGGAGTTGGGCAAAAAAATCAAGGTATTT_TRDV2*01.TRDD3*01.TRDJ1*01.TRDC_TGTGCCTGTGACTCCGTACTGGGGGATACGTGGGGGACTACCGATAAACTCATCTTT	T-GD
GACGGCTTCGAATGCT-4	CR_CR	TRGV9*01.TRGJP*01.TRGC2	CLVGGARVGQKKIKVF	TGCCTTGTGGGAGGAGCGCGAGTTGGGCAAAAAAAAATCAAGGTATTT	TRDV2*01.TRDD3*01.TRDJ1*01.TRDC	CACDTIQKEGILTKLIF	TGTGCCTGTGACACGATTCAAAAGGAGGGGATACTTACTAAACTCATCTTT	TRGV9*01.TRGJP*01.TRGC2_TRDV2*01.TRDD3*01.TRDJ1*01.TRDC	TGCCTTGTGGGAGGAGCGCGAGTTGGGCAAAAAAAAATCAAGGTATTT_TGTGCCTGTGACACGATTCAAAAGGAGGGGATACTTACTAAACTCATCTTT	CLVGGARVGQKKIKVF_CACDTIQKEGILTKLIF	TRGV9*01.TRGJP*01.TRGC2_TGCCTTGTGGGAGGAGCGCGAGTTGGGCAAAAAAAAATCAAGGTATTT_TRDV2*01.TRDD3*01.TRDJ1*01.TRDC_TGTGCCTGTGACACGATTCAAAAGGAGGGGATACTTACTAAACTCATCTTT	T-GD
GACGTGCCAGCTGGCT-4	CR_CR	TRGV9*01.TRGJP*01.None	CALWEGRQELGKKIKVF	TGTGCCTTGTGGGAGGGACGGCAAGAGTTGGGCAAAAAAATCAAGGTATTT	TRDV2*01.TRDD3*01.TRDJ1*01.None	CACDTLQTGGIGEVDKLIF	TGTGCCTGTGACACTCTGCAGACCGGGGGGATTGGCGAGGTCGATAAACTCATCTTT	TRGV9*01.TRGJP*01.None_TRDV2*01.TRDD3*01.TRDJ1*01.TRDC	TGTGCCTTGTGGGAGGGACGGCAAGAGTTGGGCAAAAAAATCAAGGTATTT_TGTGCCTGTGACACTCTGCAGACCGGGGGGATTGGCGAGGTCGATAAACTCATCTTT	CALWEGRQELGKKIKVF_CACDTLQTGGIGEVDKLIF	TRGV9*01.TRGJP*01.None_TGTGCCTTGTGGGAGGGACGGCAAGAGTTGGGCAAAAAAATCAAGGTATTT_TRDV2*01.TRDD3*01.TRDJ1*01.None_TGTGCCTGTGACACTCTGCAGACCGGGGGGATTGGCGAGGTCGATAAACTCATCTTT	T-GD
GACGTTAAGGCTATCT-3	CR_CR	TRGV5*01.TRGJ1*02.None	CATWDRSNYKKLF	TGTGCCACCTGGGACAGGTCGAATTATAAGAAACTCTTT	TRDV1*01.TRDD3*01.TRDJ1*01.TRDC	CALGERGTLLHWGIRNWDKLIF	TGTGCTCTTGGGGAAAGGGGCACGTTGCTACACTGGGGGATACGGAATTGGGATAAACTCATCTTT	TRGV5*01.TRGJ1*02.None_TRDV1*01.TRDD3*01.TRDJ1*01.TRDC	TGTGCCACCTGGGACAGGTCGAATTATAAGAAACTCTTT_TGTGCTCTTGGGGAAAGGGGCACGTTGCTACACTGGGGGATACGGAATTGGGATAAACTCATCTTT	CATWDRSNYKKLF_CALGERGTLLHWGIRNWDKLIF	TRGV5*01.TRGJ1*02.None_TGTGCCACCTGGGACAGGTCGAATTATAAGAAACTCTTT_TRDV1*01.TRDD3*01.TRDJ1*01.TRDC_TGTGCTCTTGGGGAAAGGGGCACGTTGCTACACTGGGGGATACGGAATTGGGATAAACTCATCTTT	T-GD
GACTACAAGATAGCAT-4	CR_CR	TRGV9*01.TRGJP*01.None	CALWEVRPRELGKKIKVF	TGTGCCTTGTGGGAGGTGCGGCCGAGAGAGTTGGGCAAAAAAATCAAGGTATTT	TRDV2*01.TRDD3*01.TRDJ1*01.None	CACDTLLGDKAVDDTDKLIF	TGTGCCTGTGACACGCTACTGGGGGATAAAGCTGTTGATGACACCGATAAACTCATCTTT	TRGV9*01.TRGJP*01.None_TRDV2*01.TRDD3*01.TRDJ1*01.TRDC	TGTGCCTTGTGGGAGGTGCGGCCGAGAGAGTTGGGCAAAAAAATCAAGGTATTT_TGTGCCTGTGACACGCTACTGGGGGATAAAGCTGTTGATGACACCGATAAACTCATCTTT	CALWEVRPRELGKKIKVF_CACDTLLGDKAVDDTDKLIF	TRGV9*01.TRGJP*01.None_TGTGCCTTGTGGGAGGTGCGGCCGAGAGAGTTGGGCAAAAAAATCAAGGTATTT_TRDV2*01.TRDD3*01.TRDJ1*01.None_TGTGCCTGTGACACGCTACTGGGGGATAAAGCTGTTGATGACACCGATAAACTCATCTTT	T-GD
GAGTCCGAGAGGTTAT-2	CR_CR	TRGV9*01.TRGJP*01.None	CALWEWGPQELGKKIKVF	TGTGCCTTGTGGGAGTGGGGGCCCCAAGAGTTGGGCAAAAAAATCAAGGTATTT	TRDV2*03.TRDD3*01.TRDJ1*01.None	CACVPVGDKGPYTDKLIF	TGTGCCTGTGTCCCTGTGGGGGATAAAGGCCCATACACCGATAAACTCATCTTT	TRGV9*01.TRGJP*01.None_TRDV2*03.TRDD3*01.TRDJ1*01.TRDC	TGTGCCTTGTGGGAGTGGGGGCCCCAAGAGTTGGGCAAAAAAATCAAGGTATTT_TGTGCCTGTGTCCCTGTGGGGGATAAAGGCCCATACACCGATAAACTCATCTTT	CALWEWGPQELGKKIKVF_CACVPVGDKGPYTDKLIF	TRGV9*01.TRGJP*01.None_TGTGCCTTGTGGGAGTGGGGGCCCCAAGAGTTGGGCAAAAAAATCAAGGTATTT_TRDV2*03.TRDD3*01.TRDJ1*01.None_TGTGCCTGTGTCCCTGTGGGGGATAAAGGCCCATACACCGATAAACTCATCTTT	T-GD
GATCTAGGTGTTAAGA-2	CR_CR	TRGV9*01.TRGJ1*02.TRGC2	CALWEGRYYKKLF	TGTGCCTTGTGGGAGGGGCGGTATTATAAGAAACTCTTT	TRDV2*01.TRDD3*01.TRDJ1*01.None	CACVSVGYSAQGHTDKLIF	TGTGCCTGTGTTAGCGTGGGATACAGCGCGCAGGGTCACACCGATAAACTCATCTTT	TRGV9*01.TRGJ1*02.TRGC2_TRDV2*01.TRDD3*01.TRDJ1*01.TRDC	TGTGCCTTGTGGGAGGGGCGGTATTATAAGAAACTCTTT_TGTGCCTGTGTTAGCGTGGGATACAGCGCGCAGGGTCACACCGATAAACTCATCTTT	CALWEGRYYKKLF_CACVSVGYSAQGHTDKLIF	TRGV9*01.TRGJ1*02.TRGC2_TGTGCCTTGTGGGAGGGGCGGTATTATAAGAAACTCTTT_TRDV2*01.TRDD3*01.TRDJ1*01.None_TGTGCCTGTGTTAGCGTGGGATACAGCGCGCAGGGTCACACCGATAAACTCATCTTT	T-GD
GATGAAACAGGAATCG-5	CR_CR	TRGV3*01.TRGJ1*01.None	CDTWVWNYYKKLF	TGTGACACCTGGGTCTGGAATTATTATAAGAAACTCTTT	TRDV1*01.TRDD3*01.TRDJ1*01.None	CALGDHYEPGDDGTDKLIF	TGTGCTCTTGGGGATCACTATGAACCGGGGGACGACGGGACCGATAAACTCATCTTT	TRGV3*01.TRGJ1*01.None_TRDV1*01.TRDD3*01.TRDJ1*01.TRDC	TGTGACACCTGGGTCTGGAATTATTATAAGAAACTCTTT_TGTGCTCTTGGGGATCACTATGAACCGGGGGACGACGGGACCGATAAACTCATCTTT	CDTWVWNYYKKLF_CALGDHYEPGDDGTDKLIF	TRGV3*01.TRGJ1*01.None_TGTGACACCTGGGTCTGGAATTATTATAAGAAACTCTTT_TRDV1*01.TRDD3*01.TRDJ1*01.None_TGTGCTCTTGGGGATCACTATGAACCGGGGGACGACGGGACCGATAAACTCATCTTT	T-GD
GATGAAAGTCTCTTTA-2	CR_CR	TRGV9*01.TRGJP*01.TRGC2	CALWEVQELGKKIKVF	TGTGCCTTGTGGGAGGTGCAAGAGTTGGGCAAAAAAATCAAGGTATTT	TRDV2*01.TRDD3*01.TRDJ1*01.TRDC	CACDGLGVNDKLIF	TGTGCCTGTGACGGTCTGGGGGTCAACGATAAACTCATCTTT	TRGV9*01.TRGJP*01.TRGC2_TRDV2*01.TRDD3*01.TRDJ1*01.TRDC	TGTGCCTTGTGGGAGGTGCAAGAGTTGGGCAAAAAAATCAAGGTATTT_TGTGCCTGTGACGGTCTGGGGGTCAACGATAAACTCATCTTT	CALWEVQELGKKIKVF_CACDGLGVNDKLIF	TRGV9*01.TRGJP*01.TRGC2_TGTGCCTTGTGGGAGGTGCAAGAGTTGGGCAAAAAAATCAAGGTATTT_TRDV2*01.TRDD3*01.TRDJ1*01.TRDC_TGTGCCTGTGACGGTCTGGGGGTCAACGATAAACTCATCTTT	T-GD
GATGAGGTCGCAAACT-2	CR_CR	TRGV9*01.TRGJP*01.None	CALWEDFQELGKKIKVF	TGTGCCTTGTGGGAGGATTTCCAAGAGTTGGGCAAAAAAATCAAGGTATTT	TRDV2*03.TRDD3*01.TRDJ1*01.None	CACDSLMGDSTDKLIF	TGTGCCTGTGACTCACTAATGGGGGATTCCACCGATAAACTCATCTTT	TRGV9*01.TRGJP*01.None_TRDV2*03.TRDD3*01.TRDJ1*01.TRDC	TGTGCCTTGTGGGAGGATTTCCAAGAGTTGGGCAAAAAAATCAAGGTATTT_TGTGCCTGTGACTCACTAATGGGGGATTCCACCGATAAACTCATCTTT	CALWEDFQELGKKIKVF_CACDSLMGDSTDKLIF	TRGV9*01.TRGJP*01.None_TGTGCCTTGTGGGAGGATTTCCAAGAGTTGGGCAAAAAAATCAAGGTATTT_TRDV2*03.TRDD3*01.TRDJ1*01.None_TGTGCCTGTGACTCACTAATGGGGGATTCCACCGATAAACTCATCTTT	T-GD
GATGAGGTCTACCTGC-3	CR_CR	TRGV5*01.TRGJ1*02.None	CATWDRSNYKKLF	TGTGCCACCTGGGACAGGTCGAATTATAAGAAACTCTTT	TRDV1*01.TRDD3*01.TRDJ1*01.None	CALGERGTLLHWGIRNWDKLIF	TGTGCTCTTGGGGAAAGGGGCACGTTGCTACACTGGGGGATACGGAATTGGGATAAACTCATCTTT	TRGV5*01.TRGJ1*02.None_TRDV1*01.TRDD3*01.TRDJ1*01.TRDC	TGTGCCACCTGGGACAGGTCGAATTATAAGAAACTCTTT_TGTGCTCTTGGGGAAAGGGGCACGTTGCTACACTGGGGGATACGGAATTGGGATAAACTCATCTTT	CATWDRSNYKKLF_CALGERGTLLHWGIRNWDKLIF	TRGV5*01.TRGJ1*02.None_TGTGCCACCTGGGACAGGTCGAATTATAAGAAACTCTTT_TRDV1*01.TRDD3*01.TRDJ1*01.None_TGTGCTCTTGGGGAAAGGGGCACGTTGCTACACTGGGGGATACGGAATTGGGATAAACTCATCTTT	T-GD
GATGCTACACAACGCC-13	CR_CR	TRGV8*01.TRGJ1*02.TRGC2	CATWGFYYKKLF	TGTGCCACCTGGGGGTTTTATTATAAGAAACTCTTT	TRDV1*01.TRDD3*01.TRDJ1*01.None	CALGLREGWKFGYPGTGGYGKLIF	TGTGCTCTTGGGTTGCGTGAGGGGTGGAAGTTCGGGTACCCTGGTACTGGGGGATACGGTAAACTCATCTTT	TRGV8*01.TRGJ1*02.TRGC2_TRDV1*01.TRDD3*01.TRDJ1*01.TRDC	TGTGCCACCTGGGGGTTTTATTATAAGAAACTCTTT_TGTGCTCTTGGGTTGCGTGAGGGGTGGAAGTTCGGGTACCCTGGTACTGGGGGATACGGTAAACTCATCTTT	CATWGFYYKKLF_CALGLREGWKFGYPGTGGYGKLIF	TRGV8*01.TRGJ1*02.TRGC2_TGTGCCACCTGGGGGTTTTATTATAAGAAACTCTTT_TRDV1*01.TRDD3*01.TRDJ1*01.None_TGTGCTCTTGGGTTGCGTGAGGGGTGGAAGTTCGGGTACCCTGGTACTGGGGGATACGGTAAACTCATCTTT	T-GD
GCAATCAGTAAACACA-4	CR_CR	TRGV9*01.TRGJP*01.None	CALWEVRELGKKIKVF	TGTGCCTTGTGGGAGGTGAGGGAGTTGGGCAAAAAAATCAAGGTATTT	TRDV2*03.TRDD3*01.TRDJ1*01.TRDC	CACDSVLGDTWGTTDKLIF	TGTGCCTGTGACTCCGTACTGGGGGATACGTGGGGGACTACCGATAAACTCATCTTT	TRGV9*01.TRGJP*01.None_TRDV2*03.TRDD3*01.TRDJ1*01.TRDC	TGTGCCTTGTGGGAGGTGAGGGAGTTGGGCAAAAAAATCAAGGTATTT_TGTGCCTGTGACTCCGTACTGGGGGATACGTGGGGGACTACCGATAAACTCATCTTT	CALWEVRELGKKIKVF_CACDSVLGDTWGTTDKLIF	TRGV9*01.TRGJP*01.None_TGTGCCTTGTGGGAGGTGAGGGAGTTGGGCAAAAAAATCAAGGTATTT_TRDV2*03.TRDD3*01.TRDJ1*01.TRDC_TGTGCCTGTGACTCCGTACTGGGGGATACGTGGGGGACTACCGATAAACTCATCTTT	T-GD
GCACATACAGGATTGG-4	CR_CR	TRGV9*01.TRGJP*01.None	CALWEVQELGKKIKVF	TGTGCCTTGTGGGAGGTGCAAGAGTTGGGCAAAAAAATCAAGGTATTT	TRDV2*03.TRDD3*01.TRDJ1*01.TRDC	CACDQLLGTYTDKLIF	TGTGCCTGTGACCAGCTTCTGGGGACGTACACCGATAAACTCATCTTT	TRGV9*01.TRGJP*01.None_TRDV2*03.TRDD3*01.TRDJ1*01.TRDC	TGTGCCTTGTGGGAGGTGCAAGAGTTGGGCAAAAAAATCAAGGTATTT_TGTGCCTGTGACCAGCTTCTGGGGACGTACACCGATAAACTCATCTTT	CALWEVQELGKKIKVF_CACDQLLGTYTDKLIF	TRGV9*01.TRGJP*01.None_TGTGCCTTGTGGGAGGTGCAAGAGTTGGGCAAAAAAATCAAGGTATTT_TRDV2*03.TRDD3*01.TRDJ1*01.TRDC_TGTGCCTGTGACCAGCTTCTGGGGACGTACACCGATAAACTCATCTTT	T-GD
GCAGCCATCGCCAAAT-4	CR_CR	TRGV9*01.TRGJP*01.TRGC2	CALWEAELGKKIKVF	TGTGCCTTGTGGGAGGCTGAGTTGGGCAAAAAAATCAAGGTATTT	TRDV2*03.TRDD3*01.TRDJ1*01.None	CACDILGDTDKLIF	TGTGCCTGTGACATACTGGGGGACACCGATAAACTCATCTTT	TRGV9*01.TRGJP*01.TRGC2_TRDV2*03.TRDD3*01.TRDJ1*01.TRDC	TGTGCCTTGTGGGAGGCTGAGTTGGGCAAAAAAATCAAGGTATTT_TGTGCCTGTGACATACTGGGGGACACCGATAAACTCATCTTT	CALWEAELGKKIKVF_CACDILGDTDKLIF	TRGV9*01.TRGJP*01.TRGC2_TGTGCCTTGTGGGAGGCTGAGTTGGGCAAAAAAATCAAGGTATTT_TRDV2*03.TRDD3*01.TRDJ1*01.None_TGTGCCTGTGACATACTGGGGGACACCGATAAACTCATCTTT	T-GD
GCAGTTAGTAGAGCTG-2	CR_CR	TRGV3*01.TRGJ1*02.TRGC1	CATWDSLGYYKKLF	TGTGCCACCTGGGACAGCCTCGGTTATTATAAGAAACTCTTT	TRDV1*01.TRDD3*01.TRDJ1*01.None	CALGERRPPFLTSDFTGGYSDKLIF	TGTGCTCTTGGGGAACGGAGGCCTCCCTTCCTAACATCAGATTTTACTGGGGGATACTCCGATAAACTCATCTTT	TRGV3*01.TRGJ1*02.TRGC1_TRDV1*01.TRDD3*01.TRDJ1*01.TRDC	TGTGCCACCTGGGACAGCCTCGGTTATTATAAGAAACTCTTT_TGTGCTCTTGGGGAACGGAGGCCTCCCTTCCTAACATCAGATTTTACTGGGGGATACTCCGATAAACTCATCTTT	CATWDSLGYYKKLF_CALGERRPPFLTSDFTGGYSDKLIF	TRGV3*01.TRGJ1*02.TRGC1_TGTGCCACCTGGGACAGCCTCGGTTATTATAAGAAACTCTTT_TRDV1*01.TRDD3*01.TRDJ1*01.None_TGTGCTCTTGGGGAACGGAGGCCTCCCTTCCTAACATCAGATTTTACTGGGGGATACTCCGATAAACTCATCTTT	T-GD
GCAGTTAGTAGTACCT-3	CR_CR	TRGV9*01.TRGJP*01.TRGC2	CALWEVLELGKKIKVF	TGTGCCTTGTGGGAGGTGCTGGAGTTGGGCAAAAAAATCAAGGTATTT	TRDV2*01.TRDD3*01.TRDJ1*01.None	CACDTVLGGGLYTDKLIF	TGTGCCTGTGACACGGTCCTAGGTGGGGGATTGTACACCGATAAACTCATCTTT	TRGV9*01.TRGJP*01.TRGC2_TRDV2*01.TRDD3*01.TRDJ1*01.TRDC	TGTGCCTTGTGGGAGGTGCTGGAGTTGGGCAAAAAAATCAAGGTATTT_TGTGCCTGTGACACGGTCCTAGGTGGGGGATTGTACACCGATAAACTCATCTTT	CALWEVLELGKKIKVF_CACDTVLGGGLYTDKLIF	TRGV9*01.TRGJP*01.TRGC2_TGTGCCTTGTGGGAGGTGCTGGAGTTGGGCAAAAAAATCAAGGTATTT_TRDV2*01.TRDD3*01.TRDJ1*01.None_TGTGCCTGTGACACGGTCCTAGGTGGGGGATTGTACACCGATAAACTCATCTTT	T-GD
GCATGATAGTACGATA-2	CR_CR	TRGV9*01.TRGJP*01.TRGC2	CALWEMQELGKKIKVF	TGTGCCTTGTGGGAAATGCAAGAGTTGGGCAAAAAAATCAAGGTATTT	TRDV2*02.TRDD3*01.TRDJ1*01.None	CACEPLPNVGGYTSDKLIF	TGTGCCTGTGAACCCCTTCCTAATGTTGGGGGATACACTTCCGATAAACTCATCTTT	TRGV9*01.TRGJP*01.TRGC2_TRDV2*02.TRDD3*01.TRDJ1*01.TRDC	TGTGCCTTGTGGGAAATGCAAGAGTTGGGCAAAAAAATCAAGGTATTT_TGTGCCTGTGAACCCCTTCCTAATGTTGGGGGATACACTTCCGATAAACTCATCTTT	CALWEMQELGKKIKVF_CACEPLPNVGGYTSDKLIF	TRGV9*01.TRGJP*01.TRGC2_TGTGCCTTGTGGGAAATGCAAGAGTTGGGCAAAAAAATCAAGGTATTT_TRDV2*02.TRDD3*01.TRDJ1*01.None_TGTGCCTGTGAACCCCTTCCTAATGTTGGGGGATACACTTCCGATAAACTCATCTTT	T-GD
GCATGCGTCCTTAATC-4	CR_CR	TRGV9*01.TRGJP*01.None	CALWEVSQELGKKIKVF	TGTGCCTTGTGGGAGGTGTCCCAAGAGTTGGGCAAAAAAATCAAGGTATTT	TRDV2*01.TRDD3*01.TRDJ3*01.TRDC	CACDRLLGDTSSWDTRQMFF	TGTGCCTGTGACAGGTTACTGGGGGATACCAGCTCCTGGGACACCCGACAGATGTTTTTC	TRGV9*01.TRGJP*01.None_TRDV2*01.TRDD3*01.TRDJ3*01.TRDC	TGTGCCTTGTGGGAGGTGTCCCAAGAGTTGGGCAAAAAAATCAAGGTATTT_TGTGCCTGTGACAGGTTACTGGGGGATACCAGCTCCTGGGACACCCGACAGATGTTTTTC	CALWEVSQELGKKIKVF_CACDRLLGDTSSWDTRQMFF	TRGV9*01.TRGJP*01.None_TGTGCCTTGTGGGAGGTGTCCCAAGAGTTGGGCAAAAAAATCAAGGTATTT_TRDV2*01.TRDD3*01.TRDJ3*01.TRDC_TGTGCCTGTGACAGGTTACTGGGGGATACCAGCTCCTGGGACACCCGACAGATGTTTTTC	T-GD
GCATGTAAGACCCACC-4	CR_CR	TRGV10*02.TRGJP2*01.TRGC2	CAAWGRGSDWIKTF	TGTGCTGCGTGGGGCCGTGGTAGTGATTGGATCAAGACGTTT	TRDV2*03.TRDD3*01.TRDJ1*01.None	CACDSRTGGYPYTDKLIF	TGTGCCTGTGACTCCCGTACTGGGGGATACCCGTACACCGATAAACTCATCTTT	TRGV10*02.TRGJP2*01.TRGC2_TRDV2*03.TRDD3*01.TRDJ1*01.TRDC	TGTGCTGCGTGGGGCCGTGGTAGTGATTGGATCAAGACGTTT_TGTGCCTGTGACTCCCGTACTGGGGGATACCCGTACACCGATAAACTCATCTTT	CAAWGRGSDWIKTF_CACDSRTGGYPYTDKLIF	TRGV10*02.TRGJP2*01.TRGC2_TGTGCTGCGTGGGGCCGTGGTAGTGATTGGATCAAGACGTTT_TRDV2*03.TRDD3*01.TRDJ1*01.None_TGTGCCTGTGACTCCCGTACTGGGGGATACCCGTACACCGATAAACTCATCTTT	T-GD
GCATGTAAGTGAACGC-5	CR_CR	TRGV8*01.TRGJP2*01.None	CATWDNPSSDWIKTF	TGTGCCACCTGGGATAACCCCAGTAGTGATTGGATCAAGACGTTT	TRDV1*01.TRDD2*01.TRDJ1*01.None	CALGEGLLGPFHKLIF	TGTGCTCTTGGGGAAGGCCTACTTGGCCCATTTCATAAACTCATCTTT	TRGV8*01.TRGJP2*01.None_TRDV1*01.TRDD2*01.TRDJ1*01.TRDC	TGTGCCACCTGGGATAACCCCAGTAGTGATTGGATCAAGACGTTT_TGTGCTCTTGGGGAAGGCCTACTTGGCCCATTTCATAAACTCATCTTT	CATWDNPSSDWIKTF_CALGEGLLGPFHKLIF	TRGV8*01.TRGJP2*01.None_TGTGCCACCTGGGATAACCCCAGTAGTGATTGGATCAAGACGTTT_TRDV1*01.TRDD2*01.TRDJ1*01.None_TGTGCTCTTGGGGAAGGCCTACTTGGCCCATTTCATAAACTCATCTTT	T-GD
GCCTCTAAGCTGTCTA-4	CR_CR	TRGV9*01.TRGJP*01.None	CALWELQELGKKIKVF	TGTGCCTTGTGGGAGCTCCAAGAGTTGGGCAAAAAAATCAAGGTATTT	TRDV2*03.None.TRDJ1*01.None	CACDTLSFTDKLIF	TGTGCCTGTGACACCTTAAGTTTCACCGATAAACTCATCTTT	TRGV9*01.TRGJP*01.None_TRDV2*03.None.TRDJ1*01.TRDC	TGTGCCTTGTGGGAGCTCCAAGAGTTGGGCAAAAAAATCAAGGTATTT_TGTGCCTGTGACACCTTAAGTTTCACCGATAAACTCATCTTT	CALWELQELGKKIKVF_CACDTLSFTDKLIF	TRGV9*01.TRGJP*01.None_TGTGCCTTGTGGGAGCTCCAAGAGTTGGGCAAAAAAATCAAGGTATTT_TRDV2*03.None.TRDJ1*01.None_TGTGCCTGTGACACCTTAAGTTTCACCGATAAACTCATCTTT	T-GD
GCGCAGTCATGCCTAA-2	CR_CR	TRGV3*01.TRGJ1*02.None	CATWDSLGYYKKLF	TGTGCCACCTGGGACAGCCTCGGTTATTATAAGAAACTCTTT	TRDV2*03.TRDD3*01.TRDJ1*01.None	CACDPLGLRDTQYTDKLIF	TGTGCCTGTGACCCCCTGGGTCTGAGGGATACGCAGTACACCGATAAACTCATCTTT	TRGV3*01.TRGJ1*02.None_TRDV2*03.TRDD3*01.TRDJ1*01.TRDC	TGTGCCACCTGGGACAGCCTCGGTTATTATAAGAAACTCTTT_TGTGCCTGTGACCCCCTGGGTCTGAGGGATACGCAGTACACCGATAAACTCATCTTT	CATWDSLGYYKKLF_CACDPLGLRDTQYTDKLIF	TRGV3*01.TRGJ1*02.None_TGTGCCACCTGGGACAGCCTCGGTTATTATAAGAAACTCTTT_TRDV2*03.TRDD3*01.TRDJ1*01.None_TGTGCCTGTGACCCCCTGGGTCTGAGGGATACGCAGTACACCGATAAACTCATCTTT	T-GD
GCTCCTACATAAAGGT-3	CR_CR	TRGV9*01.TRGJP*01.None	CALWEGQELGKKIKV	TGTGCCTTGTGGGAGGGTCAAGAGTTGGGCAAAAAAATCAAGGTA	TRDV2*01.TRDD3*01.TRDJ1*01.None	CACDLLRGIKGTDKLIF	TGTGCCTGTGACCTTCTCCGGGGGATAAAGGGGACCGATAAACTCATCTTT	TRGV9*01.TRGJP*01.None_TRDV2*01.TRDD3*01.TRDJ1*01.TRDC	TGTGCCTTGTGGGAGGGTCAAGAGTTGGGCAAAAAAATCAAGGTA_TGTGCCTGTGACCTTCTCCGGGGGATAAAGGGGACCGATAAACTCATCTTT	CALWEGQELGKKIKV_CACDLLRGIKGTDKLIF	TRGV9*01.TRGJP*01.None_TGTGCCTTGTGGGAGGGTCAAGAGTTGGGCAAAAAAATCAAGGTA_TRDV2*01.TRDD3*01.TRDJ1*01.None_TGTGCCTGTGACCTTCTCCGGGGGATAAAGGGGACCGATAAACTCATCTTT	T-GD
GCTGCGAAGCTACCGC-3	CR_CR	TRGV9*01.TRGJP*01.TRGC2	CALWEGIKLGKKIKVF	TGTGCCTTGTGGGAGGGCATTAAGTTGGGCAAAAAAATCAAGGTATTT	TRDV2*01.TRDD3*01.TRDJ1*01.TRDC	CACDSMGDMGGRYTDKLIF	TGTGCCTGTGACTCCATGGGGGATATGGGCGGTCGCTACACCGATAAACTCATCTTT	TRGV9*01.TRGJP*01.TRGC2_TRDV2*01.TRDD3*01.TRDJ1*01.TRDC	TGTGCCTTGTGGGAGGGCATTAAGTTGGGCAAAAAAATCAAGGTATTT_TGTGCCTGTGACTCCATGGGGGATATGGGCGGTCGCTACACCGATAAACTCATCTTT	CALWEGIKLGKKIKVF_CACDSMGDMGGRYTDKLIF	TRGV9*01.TRGJP*01.TRGC2_TGTGCCTTGTGGGAGGGCATTAAGTTGGGCAAAAAAATCAAGGTATTT_TRDV2*01.TRDD3*01.TRDJ1*01.TRDC_TGTGCCTGTGACTCCATGGGGGATATGGGCGGTCGCTACACCGATAAACTCATCTTT	T-GD
GCTTGAACATGACGGA-3	CR_CR	TRGV5*01.TRGJ1*02.TRGC1	CATWDRSNYKKLF	TGTGCCACCTGGGACAGGTCGAATTATAAGAAACTCTTT	TRDV1*01.TRDD3*01.TRDJ1*01.None	CALGERGTLLHWGIRNWDKLIF	TGTGCTCTTGGGGAAAGGGGCACGTTGCTACACTGGGGGATACGGAATTGGGATAAACTCATCTTT	TRGV5*01.TRGJ1*02.TRGC1_TRDV1*01.TRDD3*01.TRDJ1*01.TRDC	TGTGCCACCTGGGACAGGTCGAATTATAAGAAACTCTTT_TGTGCTCTTGGGGAAAGGGGCACGTTGCTACACTGGGGGATACGGAATTGGGATAAACTCATCTTT	CATWDRSNYKKLF_CALGERGTLLHWGIRNWDKLIF	TRGV5*01.TRGJ1*02.TRGC1_TGTGCCACCTGGGACAGGTCGAATTATAAGAAACTCTTT_TRDV1*01.TRDD3*01.TRDJ1*01.None_TGTGCTCTTGGGGAAAGGGGCACGTTGCTACACTGGGGGATACGGAATTGGGATAAACTCATCTTT	T-GD
GGAAAGCAGAGGTACC-2	CR_CR	TRGV9*01.TRGJP*01.TRGC2	CALWEKELGKKIKVF	TGTGCCTTGTGGGAGAAAGAGTTGGGCAAAAAAATCAAGGTATTT	TRDV2*02.TRDD3*01.TRDJ1*01.TRDC	CACDTVGVAIHQTYTDKLIF	TGTGCCTGTGACACCGTAGGGGTGGCGATACACCAGACGTACACCGATAAACTCATCTTT	TRGV9*01.TRGJP*01.TRGC2_TRDV2*02.TRDD3*01.TRDJ1*01.TRDC	TGTGCCTTGTGGGAGAAAGAGTTGGGCAAAAAAATCAAGGTATTT_TGTGCCTGTGACACCGTAGGGGTGGCGATACACCAGACGTACACCGATAAACTCATCTTT	CALWEKELGKKIKVF_CACDTVGVAIHQTYTDKLIF	TRGV9*01.TRGJP*01.TRGC2_TGTGCCTTGTGGGAGAAAGAGTTGGGCAAAAAAATCAAGGTATTT_TRDV2*02.TRDD3*01.TRDJ1*01.TRDC_TGTGCCTGTGACACCGTAGGGGTGGCGATACACCAGACGTACACCGATAAACTCATCTTT	T-GD
GGACAAGAGCTAACAA-3	CR_CR	TRGV9*01.TRGJP*01.None	CALWERELGKKIKVF	TGTGCCTTGTGGGAGAGGGAGTTGGGCAAAAAAATCAAGGTATTT	TRDV2*01.TRDD3*01.TRDJ1*01.None	CACDTVEVLGGTKGDKLIF	TGTGCCTGTGACACCGTCGAAGTACTGGGGGGCACGAAGGGCGATAAACTCATCTTT	TRGV9*01.TRGJP*01.None_TRDV2*01.TRDD3*01.TRDJ1*01.TRDC	TGTGCCTTGTGGGAGAGGGAGTTGGGCAAAAAAATCAAGGTATTT_TGTGCCTGTGACACCGTCGAAGTACTGGGGGGCACGAAGGGCGATAAACTCATCTTT	CALWERELGKKIKVF_CACDTVEVLGGTKGDKLIF	TRGV9*01.TRGJP*01.None_TGTGCCTTGTGGGAGAGGGAGTTGGGCAAAAAAATCAAGGTATTT_TRDV2*01.TRDD3*01.TRDJ1*01.None_TGTGCCTGTGACACCGTCGAAGTACTGGGGGGCACGAAGGGCGATAAACTCATCTTT	T-GD
GGACATTCATCCTAGA-2	CR_CR	TRGV9*01.TRGJP*01.None	CALWESPFLGKKIKVF	TGTGCCTTGTGGGAGTCCCCTTTTTTGGGCAAAAAAATCAAGGTATTT	TRDV2*01.TRDD3*01.TRDJ1*01.None	CACDTLFSGGYAIDKLIF	TGTGCCTGTGACACCTTATTCTCTGGGGGATACGCGATCGATAAACTCATCTTT	TRGV9*01.TRGJP*01.None_TRDV2*01.TRDD3*01.TRDJ1*01.TRDC	TGTGCCTTGTGGGAGTCCCCTTTTTTGGGCAAAAAAATCAAGGTATTT_TGTGCCTGTGACACCTTATTCTCTGGGGGATACGCGATCGATAAACTCATCTTT	CALWESPFLGKKIKVF_CACDTLFSGGYAIDKLIF	TRGV9*01.TRGJP*01.None_TGTGCCTTGTGGGAGTCCCCTTTTTTGGGCAAAAAAATCAAGGTATTT_TRDV2*01.TRDD3*01.TRDJ1*01.None_TGTGCCTGTGACACCTTATTCTCTGGGGGATACGCGATCGATAAACTCATCTTT	T-GD
GGACATTGTCTAGTGT-3	CR_CR	TRGV3*01.TRGJ1*02.TRGC2	CATWDRSGYYKKLF	TGTGCCACCTGGGACAGGTCGGGTTATTATAAGAAACTCTTT	TRDV1*01.TRDD3*01.TRDJ1*01.None	CALGELGIPQSTDKLIF	TGTGCTCTTGGGGAACTGGGGATCCCCCAAAGCACCGATAAACTCATCTTT	TRGV3*01.TRGJ1*02.TRGC2_TRDV1*01.TRDD3*01.TRDJ1*01.TRDC	TGTGCCACCTGGGACAGGTCGGGTTATTATAAGAAACTCTTT_TGTGCTCTTGGGGAACTGGGGATCCCCCAAAGCACCGATAAACTCATCTTT	CATWDRSGYYKKLF_CALGELGIPQSTDKLIF	TRGV3*01.TRGJ1*02.TRGC2_TGTGCCACCTGGGACAGGTCGGGTTATTATAAGAAACTCTTT_TRDV1*01.TRDD3*01.TRDJ1*01.None_TGTGCTCTTGGGGAACTGGGGATCCCCCAAAGCACCGATAAACTCATCTTT	T-GD
GGCAATTAGGCATGGT-2	CR_CR	TRGV9*01.TRGJP*01.None	CALWEVELELGKKIKVF	TGTGCCTTGTGGGAGGTGGAACTGGAGTTGGGCAAAAAAATCAAGGTATTT	TRDV2*01.TRDD3*01.TRDJ1*01.None	CACDPVMTGIPTDKLIF	TGTGCCTGTGACCCCGTGATGACGGGGATTCCCACCGATAAACTCATCTTT	TRGV9*01.TRGJP*01.None_TRDV2*01.TRDD3*01.TRDJ1*01.TRDC	TGTGCCTTGTGGGAGGTGGAACTGGAGTTGGGCAAAAAAATCAAGGTATTT_TGTGCCTGTGACCCCGTGATGACGGGGATTCCCACCGATAAACTCATCTTT	CALWEVELELGKKIKVF_CACDPVMTGIPTDKLIF	TRGV9*01.TRGJP*01.None_TGTGCCTTGTGGGAGGTGGAACTGGAGTTGGGCAAAAAAATCAAGGTATTT_TRDV2*01.TRDD3*01.TRDJ1*01.None_TGTGCCTGTGACCCCGTGATGACGGGGATTCCCACCGATAAACTCATCTTT	T-GD
GGCCGATGTAGAGCTG-4	CR_CR	TRGV9*01.TRGJP*01.None	CALWEATQELGKKIKVF	TGTGCCTTGTGGGAGGCTACGCAAGAGTTGGGCAAAAAAATCAAGGTATTT	TRDV2*01.TRDD3*01.TRDJ1*01.None	CACDTLGVGDTYTDKLIF	TGTGCCTGTGACACCTTAGGAGTGGGGGATACGTACACCGATAAACTCATCTTT	TRGV9*01.TRGJP*01.None_TRDV2*01.TRDD3*01.TRDJ1*01.TRDC	TGTGCCTTGTGGGAGGCTACGCAAGAGTTGGGCAAAAAAATCAAGGTATTT_TGTGCCTGTGACACCTTAGGAGTGGGGGATACGTACACCGATAAACTCATCTTT	CALWEATQELGKKIKVF_CACDTLGVGDTYTDKLIF	TRGV9*01.TRGJP*01.None_TGTGCCTTGTGGGAGGCTACGCAAGAGTTGGGCAAAAAAATCAAGGTATTT_TRDV2*01.TRDD3*01.TRDJ1*01.None_TGTGCCTGTGACACCTTAGGAGTGGGGGATACGTACACCGATAAACTCATCTTT	T-GD
GGGATGACAATGTAAG-13	CR_CR	TRGV10*01.TRGJ1*02.TRGC2	CAACFKKLF	TGTGCTGCGTGCTTTAAGAAACTCTTT	TRDV2*03.TRDD3*01.TRDJ1*01.None	CACDTVPPTGPLGEDPAYTDKLIF	TGTGCCTGTGACACCGTACCTCCTACGGGACCACTGGGGGAAGACCCAGCTTACACCGATAAACTCATCTTT	TRGV10*01.TRGJ1*02.TRGC2_TRDV2*03.TRDD3*01.TRDJ1*01.TRDC	TGTGCTGCGTGCTTTAAGAAACTCTTT_TGTGCCTGTGACACCGTACCTCCTACGGGACCACTGGGGGAAGACCCAGCTTACACCGATAAACTCATCTTT	CAACFKKLF_CACDTVPPTGPLGEDPAYTDKLIF	TRGV10*01.TRGJ1*02.TRGC2_TGTGCTGCGTGCTTTAAGAAACTCTTT_TRDV2*03.TRDD3*01.TRDJ1*01.None_TGTGCCTGTGACACCGTACCTCCTACGGGACCACTGGGGGAAGACCCAGCTTACACCGATAAACTCATCTTT	T-GD
GGGATGATCAAGCCTA-13	CR_CR	TRGV9*01.TRGJ1*02.TRGC2	CALWEVGYKKLF	TGTGCCTTGTGGGAGGTGGGATATAAGAAACTCTTT	TRDV1*01.TRDD3*01.TRDJ1*01.None	CALGGSRYWGILTSDKLIF	TGTGCTCTTGGGGGTTCCCGATACTGGGGGATACTTACTTCCGATAAACTCATCTTT	TRGV9*01.TRGJ1*02.TRGC2_TRDV1*01.TRDD3*01.TRDJ1*01.TRDC	TGTGCCTTGTGGGAGGTGGGATATAAGAAACTCTTT_TGTGCTCTTGGGGGTTCCCGATACTGGGGGATACTTACTTCCGATAAACTCATCTTT	CALWEVGYKKLF_CALGGSRYWGILTSDKLIF	TRGV9*01.TRGJ1*02.TRGC2_TGTGCCTTGTGGGAGGTGGGATATAAGAAACTCTTT_TRDV1*01.TRDD3*01.TRDJ1*01.None_TGTGCTCTTGGGGGTTCCCGATACTGGGGGATACTTACTTCCGATAAACTCATCTTT	T-GD
GGGTCTGAGATAGTCA-3	CR_CR	TRGV9*01.TRGJP*01.None	CALWEVRELGKKIKVF	TGTGCCTTGTGGGAGGTGCGCGAGTTGGGCAAAAAAATCAAGGTATTT	TRDV2*01.TRDD3*01.TRDJ1*01.None	CACDTLRTGGVYTDKLIF	TGTGCCTGTGACACCCTTCGGACTGGGGGAGTTTACACCGATAAACTCATCTTT	TRGV9*01.TRGJP*01.None_TRDV2*01.TRDD3*01.TRDJ1*01.TRDC	TGTGCCTTGTGGGAGGTGCGCGAGTTGGGCAAAAAAATCAAGGTATTT_TGTGCCTGTGACACCCTTCGGACTGGGGGAGTTTACACCGATAAACTCATCTTT	CALWEVRELGKKIKVF_CACDTLRTGGVYTDKLIF	TRGV9*01.TRGJP*01.None_TGTGCCTTGTGGGAGGTGCGCGAGTTGGGCAAAAAAATCAAGGTATTT_TRDV2*01.TRDD3*01.TRDJ1*01.None_TGTGCCTGTGACACCCTTCGGACTGGGGGAGTTTACACCGATAAACTCATCTTT	T-GD
GGGTCTGCAGGGTTAG-3	CR_CR	TRGV9*01.TRGJP*01.None	CALWEGQELGKKIKVF	TGTGCCTTGTGGGAGGGGCAAGAGTTGGGCAAAAAAATCAAGGTATTT	TRDV2*01.TRDD3*01.TRDJ1*01.None	CACDRLFSELGDKTDKLIF	TGTGCCTGTGACAGACTTTTCAGTGAGCTGGGGGATAAGACCGATAAACTCATCTTT	TRGV9*01.TRGJP*01.None_TRDV2*01.TRDD3*01.TRDJ1*01.TRDC	TGTGCCTTGTGGGAGGGGCAAGAGTTGGGCAAAAAAATCAAGGTATTT_TGTGCCTGTGACAGACTTTTCAGTGAGCTGGGGGATAAGACCGATAAACTCATCTTT	CALWEGQELGKKIKVF_CACDRLFSELGDKTDKLIF	TRGV9*01.TRGJP*01.None_TGTGCCTTGTGGGAGGGGCAAGAGTTGGGCAAAAAAATCAAGGTATTT_TRDV2*01.TRDD3*01.TRDJ1*01.None_TGTGCCTGTGACAGACTTTTCAGTGAGCTGGGGGATAAGACCGATAAACTCATCTTT	T-GD
GGGTCTGGTGTAATGA-2	CR_CR	TRGV3*01.TRGJ1*02.TRGC2	CATWDSLGYYKKLF	TGTGCCACCTGGGACAGCCTCGGTTATTATAAGAAACTCTTT	TRDV1*01.TRDD3*01.TRDJ1*01.None	CALGERRPPFLTSDFTGGYSDKLIF	TGTGCTCTTGGGGAACGGAGGCCTCCCTTCCTAACATCAGATTTTACTGGGGGATACTCCGATAAACTCATCTTT	TRGV3*01.TRGJ1*02.TRGC2_TRDV1*01.TRDD3*01.TRDJ1*01.TRDC	TGTGCCACCTGGGACAGCCTCGGTTATTATAAGAAACTCTTT_TGTGCTCTTGGGGAACGGAGGCCTCCCTTCCTAACATCAGATTTTACTGGGGGATACTCCGATAAACTCATCTTT	CATWDSLGYYKKLF_CALGERRPPFLTSDFTGGYSDKLIF	TRGV3*01.TRGJ1*02.TRGC2_TGTGCCACCTGGGACAGCCTCGGTTATTATAAGAAACTCTTT_TRDV1*01.TRDD3*01.TRDJ1*01.None_TGTGCTCTTGGGGAACGGAGGCCTCCCTTCCTAACATCAGATTTTACTGGGGGATACTCCGATAAACTCATCTTT	T-GD
GGTATTGCATATGGTC-13	CR_CR	TRGV9*01.TRGJ1*02.TRGC2	CALWEVGYKKLF	TGTGCCTTGTGGGAGGTGGGATATAAGAAACTCTTT	TRDV1*01.TRDD3*01.TRDJ1*01.None	CALGGSRYWGILTSDKLIF	TGTGCTCTTGGGGGTTCCCGATACTGGGGGATACTTACTTCCGATAAACTCATCTTT	TRGV9*01.TRGJ1*02.TRGC2_TRDV1*01.TRDD3*01.TRDJ1*01.TRDC	TGTGCCTTGTGGGAGGTGGGATATAAGAAACTCTTT_TGTGCTCTTGGGGGTTCCCGATACTGGGGGATACTTACTTCCGATAAACTCATCTTT	CALWEVGYKKLF_CALGGSRYWGILTSDKLIF	TRGV9*01.TRGJ1*02.TRGC2_TGTGCCTTGTGGGAGGTGGGATATAAGAAACTCTTT_TRDV1*01.TRDD3*01.TRDJ1*01.None_TGTGCTCTTGGGGGTTCCCGATACTGGGGGATACTTACTTCCGATAAACTCATCTTT	T-GD
GGTGCGTAGATGTGGC-5	CR_CR	TRGV9*01.TRGJP*01.None	CALWEVRELGKKIKVF	TGTGCCTTGTGGGAGGTGAGGGAGTTGGGCAAAAAAATCAAGGTATTT	TRDV2*03.TRDD3*01.TRDJ1*01.None	CACDSVLGDTWGTTDKLIF	TGTGCCTGTGACTCCGTACTGGGGGATACGTGGGGGACTACCGATAAACTCATCTTT	TRGV9*01.TRGJP*01.None_TRDV2*03.TRDD3*01.TRDJ1*01.TRDC	TGTGCCTTGTGGGAGGTGAGGGAGTTGGGCAAAAAAATCAAGGTATTT_TGTGCCTGTGACTCCGTACTGGGGGATACGTGGGGGACTACCGATAAACTCATCTTT	CALWEVRELGKKIKVF_CACDSVLGDTWGTTDKLIF	TRGV9*01.TRGJP*01.None_TGTGCCTTGTGGGAGGTGAGGGAGTTGGGCAAAAAAATCAAGGTATTT_TRDV2*03.TRDD3*01.TRDJ1*01.None_TGTGCCTGTGACTCCGTACTGGGGGATACGTGGGGGACTACCGATAAACTCATCTTT	T-GD
GTACGTAGTATATGGA-2	CR_CR	TRGV9*01.TRGJP*01.None	CALWEVLPELGKKIKVF	TGTGCCTTGTGGGAGGTGCTTCCAGAGTTGGGCAAAAAAATCAAGGTATTT	TRDV2*01.TRDD3*01.TRDJ1*01.None	CACDTVTGGYFADKLIF	TGTGCCTGTGACACCGTTACTGGGGGATACTTCGCGGATAAACTCATCTTT	TRGV9*01.TRGJP*01.None_TRDV2*01.TRDD3*01.TRDJ1*01.TRDC	TGTGCCTTGTGGGAGGTGCTTCCAGAGTTGGGCAAAAAAATCAAGGTATTT_TGTGCCTGTGACACCGTTACTGGGGGATACTTCGCGGATAAACTCATCTTT	CALWEVLPELGKKIKVF_CACDTVTGGYFADKLIF	TRGV9*01.TRGJP*01.None_TGTGCCTTGTGGGAGGTGCTTCCAGAGTTGGGCAAAAAAATCAAGGTATTT_TRDV2*01.TRDD3*01.TRDJ1*01.None_TGTGCCTGTGACACCGTTACTGGGGGATACTTCGCGGATAAACTCATCTTT	T-GD
GTACTTTCAGACGCAA-3	CR_CR	TRGV9*01.TRGJP*01.None	CALWEAQELGKKIKVF	TGTGCCTTGTGGGAGGCTCAAGAGTTGGGCAAAAAAATCAAGGTATTT	TRDV2*01.TRDD3*01.TRDJ1*01.None	CACDTVTDTDKLIF	TGTGCCTGTGACACCGTCACTGATACCGATAAACTCATCTTT	TRGV9*01.TRGJP*01.None_TRDV2*01.TRDD3*01.TRDJ1*01.TRDC	TGTGCCTTGTGGGAGGCTCAAGAGTTGGGCAAAAAAATCAAGGTATTT_TGTGCCTGTGACACCGTCACTGATACCGATAAACTCATCTTT	CALWEAQELGKKIKVF_CACDTVTDTDKLIF	TRGV9*01.TRGJP*01.None_TGTGCCTTGTGGGAGGCTCAAGAGTTGGGCAAAAAAATCAAGGTATTT_TRDV2*01.TRDD3*01.TRDJ1*01.None_TGTGCCTGTGACACCGTCACTGATACCGATAAACTCATCTTT	T-GD
GTATCTTGTGACTACT-3	CR_CR	TRGV9*01.TRGJP*01.None	CALWERELGKKIKVF	TGTGCCTTGTGGGAGAGGGAGTTGGGCAAAAAAATCAAGGTATTT	TRDV2*01.TRDD3*01.TRDJ1*01.None	CACDTVEVLGGTKGDKLIF	TGTGCCTGTGACACCGTCGAAGTACTGGGGGGCACGAAGGGCGATAAACTCATCTTT	TRGV9*01.TRGJP*01.None_TRDV2*01.TRDD3*01.TRDJ1*01.TRDC	TGTGCCTTGTGGGAGAGGGAGTTGGGCAAAAAAATCAAGGTATTT_TGTGCCTGTGACACCGTCGAAGTACTGGGGGGCACGAAGGGCGATAAACTCATCTTT	CALWERELGKKIKVF_CACDTVEVLGGTKGDKLIF	TRGV9*01.TRGJP*01.None_TGTGCCTTGTGGGAGAGGGAGTTGGGCAAAAAAATCAAGGTATTT_TRDV2*01.TRDD3*01.TRDJ1*01.None_TGTGCCTGTGACACCGTCGAAGTACTGGGGGGCACGAAGGGCGATAAACTCATCTTT	T-GD
GTATTCTTCCACGTTC-2	CR_CR	TRGV9*01.TRGJP*01.None	CALWEWGPQELGKKIKVF	TGTGCCTTGTGGGAGTGGGGGCCCCAAGAGTTGGGCAAAAAAATCAAGGTATTT	TRDV2*03.TRDD3*01.TRDJ1*01.None	CACVPVGDKGPYTDKLIF	TGTGCCTGTGTCCCTGTGGGGGATAAAGGCCCATACACCGATAAACTCATCTTT	TRGV9*01.TRGJP*01.None_TRDV2*03.TRDD3*01.TRDJ1*01.TRDC	TGTGCCTTGTGGGAGTGGGGGCCCCAAGAGTTGGGCAAAAAAATCAAGGTATTT_TGTGCCTGTGTCCCTGTGGGGGATAAAGGCCCATACACCGATAAACTCATCTTT	CALWEWGPQELGKKIKVF_CACVPVGDKGPYTDKLIF	TRGV9*01.TRGJP*01.None_TGTGCCTTGTGGGAGTGGGGGCCCCAAGAGTTGGGCAAAAAAATCAAGGTATTT_TRDV2*03.TRDD3*01.TRDJ1*01.None_TGTGCCTGTGTCCCTGTGGGGGATAAAGGCCCATACACCGATAAACTCATCTTT	T-GD
GTCACGGCAAGCTGGA-2	CR_CR	TRGV9*01.TRGJ1*01.None	CALWRRELRTKLF	TGTGCCTTGTGGCGCCGGGAACTTCGGACGAAACTCTTT	TRDV2*02.TRDD3*01.TRDJ1*01.TRDC	CACDTVGEPYTDKLIF	TGTGCCTGTGACACCGTTGGGGAACCTTACACCGATAAACTCATCTTT	TRGV9*01.TRGJ1*01.None_TRDV2*02.TRDD3*01.TRDJ1*01.TRDC	TGTGCCTTGTGGCGCCGGGAACTTCGGACGAAACTCTTT_TGTGCCTGTGACACCGTTGGGGAACCTTACACCGATAAACTCATCTTT	CALWRRELRTKLF_CACDTVGEPYTDKLIF	TRGV9*01.TRGJ1*01.None_TGTGCCTTGTGGCGCCGGGAACTTCGGACGAAACTCTTT_TRDV2*02.TRDD3*01.TRDJ1*01.TRDC_TGTGCCTGTGACACCGTTGGGGAACCTTACACCGATAAACTCATCTTT	T-GD
GTCCTCAAGCATCATC-3	CR_CR	TRGV9*01.TRGJP*01.None	CALWEVLQELGKKIKVF	TGTGCCTTGTGGGAGGTGCTTCAAGAGTTGGGCAAAAAAATCAAGGTATTT	TRDV2*01.TRDD3*01.TRDJ1*01.None	CACDSMSGTGGSRYTDKLIF	TGTGCCTGTGACTCAATGAGCGGTACTGGGGGATCCAGATACACCGATAAACTCATCTTT	TRGV9*01.TRGJP*01.None_TRDV2*01.TRDD3*01.TRDJ1*01.TRDC	TGTGCCTTGTGGGAGGTGCTTCAAGAGTTGGGCAAAAAAATCAAGGTATTT_TGTGCCTGTGACTCAATGAGCGGTACTGGGGGATCCAGATACACCGATAAACTCATCTTT	CALWEVLQELGKKIKVF_CACDSMSGTGGSRYTDKLIF	TRGV9*01.TRGJP*01.None_TGTGCCTTGTGGGAGGTGCTTCAAGAGTTGGGCAAAAAAATCAAGGTATTT_TRDV2*01.TRDD3*01.TRDJ1*01.None_TGTGCCTGTGACTCAATGAGCGGTACTGGGGGATCCAGATACACCGATAAACTCATCTTT	T-GD
GTGCATAGTTTGCATG-3	CR_CR	TRGV2*01.TRGJ1*02.None	CATWDGRGYKKLF	TGTGCCACCTGGGACGGGCGGGGGTATAAGAAACTCTTT	TRDV1*01.TRDD3*01.TRDJ1*01.None	CALGEPDRVPSPYWGYTLSVYTDKLIF	TGTGCTCTTGGGGAGCCCGATCGAGTGCCTTCCCCTTACTGGGGATACACGTTATCGGTGTACACCGATAAACTCATCTTT	TRGV2*01.TRGJ1*02.None_TRDV1*01.TRDD3*01.TRDJ1*01.TRDC	TGTGCCACCTGGGACGGGCGGGGGTATAAGAAACTCTTT_TGTGCTCTTGGGGAGCCCGATCGAGTGCCTTCCCCTTACTGGGGATACACGTTATCGGTGTACACCGATAAACTCATCTTT	CATWDGRGYKKLF_CALGEPDRVPSPYWGYTLSVYTDKLIF	TRGV2*01.TRGJ1*02.None_TGTGCCACCTGGGACGGGCGGGGGTATAAGAAACTCTTT_TRDV1*01.TRDD3*01.TRDJ1*01.None_TGTGCTCTTGGGGAGCCCGATCGAGTGCCTTCCCCTTACTGGGGATACACGTTATCGGTGTACACCGATAAACTCATCTTT	T-GD
GTGTTAGGTACGAAAT-2	CR_CR	TRGV9*01.TRGJP*01.None	CALWEMQELGKKIKVF	TGTGCCTTGTGGGAAATGCAAGAGTTGGGCAAAAAAATCAAGGTATTT	TRDV2*02.TRDD3*01.TRDJ1*01.TRDC	CACEPLPNVGGYTSDKLIF	TGTGCCTGTGAACCCCTTCCTAATGTTGGGGGATACACTTCCGATAAACTCATCTTT	TRGV9*01.TRGJP*01.None_TRDV2*02.TRDD3*01.TRDJ1*01.TRDC	TGTGCCTTGTGGGAAATGCAAGAGTTGGGCAAAAAAATCAAGGTATTT_TGTGCCTGTGAACCCCTTCCTAATGTTGGGGGATACACTTCCGATAAACTCATCTTT	CALWEMQELGKKIKVF_CACEPLPNVGGYTSDKLIF	TRGV9*01.TRGJP*01.None_TGTGCCTTGTGGGAAATGCAAGAGTTGGGCAAAAAAATCAAGGTATTT_TRDV2*02.TRDD3*01.TRDJ1*01.TRDC_TGTGCCTGTGAACCCCTTCCTAATGTTGGGGGATACACTTCCGATAAACTCATCTTT	T-GD
GTGTTAGGTGGGTATG-4	CR_CR	TRGV9*01.TRGJP*01.None	CALWEKELGKKIKVF	TGTGCCTTGTGGGAGAAGGAGTTGGGCAAAAAAATCAAGGTATTT	TRDV2*03.TRDD3*01.TRDJ1*01.TRDC	CACDSLLGDTGTDKLIF	TGTGCCTGTGACTCCTTGCTGGGGGATACGGGCACCGATAAACTCATCTTT	TRGV9*01.TRGJP*01.None_TRDV2*03.TRDD3*01.TRDJ1*01.TRDC	TGTGCCTTGTGGGAGAAGGAGTTGGGCAAAAAAATCAAGGTATTT_TGTGCCTGTGACTCCTTGCTGGGGGATACGGGCACCGATAAACTCATCTTT	CALWEKELGKKIKVF_CACDSLLGDTGTDKLIF	TRGV9*01.TRGJP*01.None_TGTGCCTTGTGGGAGAAGGAGTTGGGCAAAAAAATCAAGGTATTT_TRDV2*03.TRDD3*01.TRDJ1*01.TRDC_TGTGCCTGTGACTCCTTGCTGGGGGATACGGGCACCGATAAACTCATCTTT	T-GD
GTTAAGCCAAGGACAC-2	CR_CR	TRGV9*01.TRGJP*01.None	CALWEVAALGKKKKKIKVF	TGTGCCTTGTGGGAGGTGGCGGCGTTGGGCAAAAAAAAAAAAAAAATCAAGGTATTT	TRDV2*01.TRDD3*01.TRDJ1*01.None	CACDTIRTGGYRGNTDKLIF	TGTGCCTGTGACACCATCCGTACTGGGGGATACAGAGGGAACACCGATAAACTCATCTTT	TRGV9*01.TRGJP*01.None_TRDV2*01.TRDD3*01.TRDJ1*01.TRDC	TGTGCCTTGTGGGAGGTGGCGGCGTTGGGCAAAAAAAAAAAAAAAATCAAGGTATTT_TGTGCCTGTGACACCATCCGTACTGGGGGATACAGAGGGAACACCGATAAACTCATCTTT	CALWEVAALGKKKKKIKVF_CACDTIRTGGYRGNTDKLIF	TRGV9*01.TRGJP*01.None_TGTGCCTTGTGGGAGGTGGCGGCGTTGGGCAAAAAAAAAAAAAAAATCAAGGTATTT_TRDV2*01.TRDD3*01.TRDJ1*01.None_TGTGCCTGTGACACCATCCGTACTGGGGGATACAGAGGGAACACCGATAAACTCATCTTT	T-GD
GTTAAGCGTTAAAGAC-4	CR_CR	TRGV10*02.TRGJP2*01.None	CAAWDRSSDWIKTF	TGTGCTGCGTGGGATAGGAGTAGTGATTGGATCAAGACGTTT	TRDV3*01.TRDD3*01.TRDJ1*01.None	CAFLPSGGYVGYTDKLIF	TGTGCCTTCCTACCTTCTGGGGGATACGTGGGGTACACCGATAAACTCATCTTT	TRGV10*02.TRGJP2*01.None_TRDV3*01.TRDD3*01.TRDJ1*01.TRDC	TGTGCTGCGTGGGATAGGAGTAGTGATTGGATCAAGACGTTT_TGTGCCTTCCTACCTTCTGGGGGATACGTGGGGTACACCGATAAACTCATCTTT	CAAWDRSSDWIKTF_CAFLPSGGYVGYTDKLIF	TRGV10*02.TRGJP2*01.None_TGTGCTGCGTGGGATAGGAGTAGTGATTGGATCAAGACGTTT_TRDV3*01.TRDD3*01.TRDJ1*01.None_TGTGCCTTCCTACCTTCTGGGGGATACGTGGGGTACACCGATAAACTCATCTTT	T-GD
GTTCGGGTCCTTAATC-13	CR_CR	TRGV3*01.TRGJ1*01.None	CATWDRRTNYKKLF	TGTGCCACCTGGGACCGGAGGACGAATTATAAGAAACTCTTT	TRDV1*01.TRDD3*01.TRDJ1*01.None	CALGDIPAFLKLLGDTNTDKLIF	TGTGCTCTTGGGGACATACCCGCCTTCCTGAAATTACTGGGGGATACAAACACCGATAAACTCATCTTT	TRGV3*01.TRGJ1*01.None_TRDV1*01.TRDD3*01.TRDJ1*01.TRDC	TGTGCCACCTGGGACCGGAGGACGAATTATAAGAAACTCTTT_TGTGCTCTTGGGGACATACCCGCCTTCCTGAAATTACTGGGGGATACAAACACCGATAAACTCATCTTT	CATWDRRTNYKKLF_CALGDIPAFLKLLGDTNTDKLIF	TRGV3*01.TRGJ1*01.None_TGTGCCACCTGGGACCGGAGGACGAATTATAAGAAACTCTTT_TRDV1*01.TRDD3*01.TRDJ1*01.None_TGTGCTCTTGGGGACATACCCGCCTTCCTGAAATTACTGGGGGATACAAACACCGATAAACTCATCTTT	T-GD
TACACGAAGGAGTAGA-5	CR_CR	TRGV9*01.TRGJ1*01.TRGC2	CALWEGTRNYYKKLF	TGTGCCTTGTGGGAGGGGACGCGAAATTATTATAAGAAACTCTTT	TRDV2*01.TRDD3*01.TRDJ3*01.None	CACDTLGASSWDTRQMFF	TGTGCCTGTGACACCCTGGGGGCGAGCTCCTGGGACACCCGACAGATGTTTTTC	TRGV9*01.TRGJ1*01.TRGC2_TRDV2*01.TRDD3*01.TRDJ3*01.TRDC	TGTGCCTTGTGGGAGGGGACGCGAAATTATTATAAGAAACTCTTT_TGTGCCTGTGACACCCTGGGGGCGAGCTCCTGGGACACCCGACAGATGTTTTTC	CALWEGTRNYYKKLF_CACDTLGASSWDTRQMFF	TRGV9*01.TRGJ1*01.TRGC2_TGTGCCTTGTGGGAGGGGACGCGAAATTATTATAAGAAACTCTTT_TRDV2*01.TRDD3*01.TRDJ3*01.None_TGTGCCTGTGACACCCTGGGGGCGAGCTCCTGGGACACCCGACAGATGTTTTTC	T-GD
TACACGACACATCCAA-5	CR_CR	TRGV9*01.TRGJP*01.None	CALWEEELGKKIKVF	TGTGCCTTGTGGGAGGAAGAGTTGGGCAAAAAAATCAAGGTATTT	TRDV2*01.None.TRDJ1*01.None	CACDAVGNTDKLIF	TGTGCCTGTGACGCGGTCGGGAACACCGATAAACTCATCTTT	TRGV9*01.TRGJP*01.None_TRDV2*01.None.TRDJ1*01.TRDC	TGTGCCTTGTGGGAGGAAGAGTTGGGCAAAAAAATCAAGGTATTT_TGTGCCTGTGACGCGGTCGGGAACACCGATAAACTCATCTTT	CALWEEELGKKIKVF_CACDAVGNTDKLIF	TRGV9*01.TRGJP*01.None_TGTGCCTTGTGGGAGGAAGAGTTGGGCAAAAAAATCAAGGTATTT_TRDV2*01.None.TRDJ1*01.None_TGTGCCTGTGACGCGGTCGGGAACACCGATAAACTCATCTTT	T-GD
TACGGGCCATTACCTT-4	CR_CR	TRGV10*01.TRGJP1*01.None	CAAWKYTTGWFKIF	TGTGCTGCGTGGAAATATACCACTGGTTGGTTCAAGATATTT	TRDV2*01.TRDD3*01.TRDJ1*01.TRDC	CACDPVAGTDKLIF	TGTGCCTGTGACCCTGTGGCGGGGACCGATAAACTCATCTTT	TRGV10*01.TRGJP1*01.None_TRDV2*01.TRDD3*01.TRDJ1*01.TRDC	TGTGCTGCGTGGAAATATACCACTGGTTGGTTCAAGATATTT_TGTGCCTGTGACCCTGTGGCGGGGACCGATAAACTCATCTTT	CAAWKYTTGWFKIF_CACDPVAGTDKLIF	TRGV10*01.TRGJP1*01.None_TGTGCTGCGTGGAAATATACCACTGGTTGGTTCAAGATATTT_TRDV2*01.TRDD3*01.TRDJ1*01.TRDC_TGTGCCTGTGACCCTGTGGCGGGGACCGATAAACTCATCTTT	T-GD
TACTCATAGTCAATAG-5	CR_CR	TRGV9*01.TRGJP*01.None	CALWESQELGKKIKVF	TGTGCCTTGTGGGAGTCTCAAGAGTTGGGCAAAAAAATCAAGGTATTT	TRDV2*01.TRDD3*01.TRDJ1*01.None	CACDTVSGGYSKGDKLIF	TGTGCCTGTGACACCGTTTCTGGGGGATACTCAAAGGGGGATAAACTCATCTTT	TRGV9*01.TRGJP*01.None_TRDV2*01.TRDD3*01.TRDJ1*01.TRDC	TGTGCCTTGTGGGAGTCTCAAGAGTTGGGCAAAAAAATCAAGGTATTT_TGTGCCTGTGACACCGTTTCTGGGGGATACTCAAAGGGGGATAAACTCATCTTT	CALWESQELGKKIKVF_CACDTVSGGYSKGDKLIF	TRGV9*01.TRGJP*01.None_TGTGCCTTGTGGGAGTCTCAAGAGTTGGGCAAAAAAATCAAGGTATTT_TRDV2*01.TRDD3*01.TRDJ1*01.None_TGTGCCTGTGACACCGTTTCTGGGGGATACTCAAAGGGGGATAAACTCATCTTT	T-GD
TACTTACCACATTCGA-3	CR_CR	TRGV2*01.TRGJ1*02.TRGC2	CATWDGRGYKKLF	TGTGCCACCTGGGACGGGCGGGGGTATAAGAAACTCTTT	TRDV1*01.TRDD3*01.TRDJ1*01.None	CALGEPDRVPSPYWGYTLSVYTDKLIF	TGTGCTCTTGGGGAGCCCGATCGAGTGCCTTCCCCTTACTGGGGATACACGTTATCGGTGTACACCGATAAACTCATCTTT	TRGV2*01.TRGJ1*02.TRGC2_TRDV1*01.TRDD3*01.TRDJ1*01.TRDC	TGTGCCACCTGGGACGGGCGGGGGTATAAGAAACTCTTT_TGTGCTCTTGGGGAGCCCGATCGAGTGCCTTCCCCTTACTGGGGATACACGTTATCGGTGTACACCGATAAACTCATCTTT	CATWDGRGYKKLF_CALGEPDRVPSPYWGYTLSVYTDKLIF	TRGV2*01.TRGJ1*02.TRGC2_TGTGCCACCTGGGACGGGCGGGGGTATAAGAAACTCTTT_TRDV1*01.TRDD3*01.TRDJ1*01.None_TGTGCTCTTGGGGAGCCCGATCGAGTGCCTTCCCCTTACTGGGGATACACGTTATCGGTGTACACCGATAAACTCATCTTT	T-GD
TACTTGTCAGTGGAGT-4	CR_CR	TRGV9*01.TRGJP*01.TRGC1	CALWEVEELGKKIKVF	TGTGCCTTGTGGGAGGTGGAAGAGTTGGGCAAAAAAATCAAGGTATTT	TRDV2*01.TRDD3*01.TRDJ1*01.TRDC	CACDLVGDTREKASDKLIF	TGTGCCTGTGACCTTGTGGGGGATACGCGTGAAAAGGCAAGCGATAAACTCATCTTT	TRGV9*01.TRGJP*01.TRGC1_TRDV2*01.TRDD3*01.TRDJ1*01.TRDC	TGTGCCTTGTGGGAGGTGGAAGAGTTGGGCAAAAAAATCAAGGTATTT_TGTGCCTGTGACCTTGTGGGGGATACGCGTGAAAAGGCAAGCGATAAACTCATCTTT	CALWEVEELGKKIKVF_CACDLVGDTREKASDKLIF	TRGV9*01.TRGJP*01.TRGC1_TGTGCCTTGTGGGAGGTGGAAGAGTTGGGCAAAAAAATCAAGGTATTT_TRDV2*01.TRDD3*01.TRDJ1*01.TRDC_TGTGCCTGTGACCTTGTGGGGGATACGCGTGAAAAGGCAAGCGATAAACTCATCTTT	T-GD
TAGACCACATATACCG-3	CR_CR	TRGV9*01.TRGJP*01.None	CALWEVQELGKKIKVF	TGTGCCTTGTGGGAGGTGCAAGAGTTGGGCAAAAAAATCAAGGTATTT	TRDV2*01.TRDD3*01.TRDJ1*01.TRDC	CACDSVLGEPTYTDKLIF	TGTGCCTGTGACTCCGTACTGGGGGAACCCACGTACACCGATAAACTCATCTTT	TRGV9*01.TRGJP*01.None_TRDV2*01.TRDD3*01.TRDJ1*01.TRDC	TGTGCCTTGTGGGAGGTGCAAGAGTTGGGCAAAAAAATCAAGGTATTT_TGTGCCTGTGACTCCGTACTGGGGGAACCCACGTACACCGATAAACTCATCTTT	CALWEVQELGKKIKVF_CACDSVLGEPTYTDKLIF	TRGV9*01.TRGJP*01.None_TGTGCCTTGTGGGAGGTGCAAGAGTTGGGCAAAAAAATCAAGGTATTT_TRDV2*01.TRDD3*01.TRDJ1*01.TRDC_TGTGCCTGTGACTCCGTACTGGGGGAACCCACGTACACCGATAAACTCATCTTT	T-GD
TAGACCAGTTGAACTC-13	CR_CR	TRGV9*01.TRGJP*01.TRGC1	CALWEQELGKKIKVF	TGTGCCTTGTGGGAACAAGAGTTGGGCAAAAAAATCAAGGTATTT	TRDV2*03.TRDD3*01.TRDJ1*01.None	CACDTITSYSTGGSHTDKLIF	TGTGCCTGTGACACGATAACTTCCTACAGTACTGGGGGATCACACACCGATAAACTCATCTTT	TRGV9*01.TRGJP*01.TRGC1_TRDV2*03.TRDD3*01.TRDJ1*01.TRDC	TGTGCCTTGTGGGAACAAGAGTTGGGCAAAAAAATCAAGGTATTT_TGTGCCTGTGACACGATAACTTCCTACAGTACTGGGGGATCACACACCGATAAACTCATCTTT	CALWEQELGKKIKVF_CACDTITSYSTGGSHTDKLIF	TRGV9*01.TRGJP*01.TRGC1_TGTGCCTTGTGGGAACAAGAGTTGGGCAAAAAAATCAAGGTATTT_TRDV2*03.TRDD3*01.TRDJ1*01.None_TGTGCCTGTGACACGATAACTTCCTACAGTACTGGGGGATCACACACCGATAAACTCATCTTT	T-GD
TAGGCATAGCCTATGT-3	CR_CR	TRGV5*01.TRGJ1*02.TRGC2	CATWDRPYSYYKKLF	TGTGCCACCTGGGACAGGCCCTATTCTTATTATAAGAAACTCTTT	TRDV1*01.TRDD3*01.TRDJ1*01.None	CALGEGDTDDKLIF	TGTGCTCTTGGGGAAGGGGATACCGACGATAAACTCATCTTT	TRGV5*01.TRGJ1*02.TRGC2_TRDV1*01.TRDD3*01.TRDJ1*01.TRDC	TGTGCCACCTGGGACAGGCCCTATTCTTATTATAAGAAACTCTTT_TGTGCTCTTGGGGAAGGGGATACCGACGATAAACTCATCTTT	CATWDRPYSYYKKLF_CALGEGDTDDKLIF	TRGV5*01.TRGJ1*02.TRGC2_TGTGCCACCTGGGACAGGCCCTATTCTTATTATAAGAAACTCTTT_TRDV1*01.TRDD3*01.TRDJ1*01.None_TGTGCTCTTGGGGAAGGGGATACCGACGATAAACTCATCTTT	T-GD
TAGGCATCACGACTCG-5	CR_CR	TRGV9*01.TRGJP*01.None	CALWEVRELGKKIKVF	TGTGCCTTGTGGGAGGTGAGGGAGTTGGGCAAAAAAATCAAGGTATTT	TRDV2*01.TRDD3*01.TRDJ1*01.TRDC	CACDSVLGDTWGTTDKLIF	TGTGCCTGTGACTCCGTACTGGGGGATACGTGGGGGACTACCGATAAACTCATCTTT	TRGV9*01.TRGJP*01.None_TRDV2*01.TRDD3*01.TRDJ1*01.TRDC	TGTGCCTTGTGGGAGGTGAGGGAGTTGGGCAAAAAAATCAAGGTATTT_TGTGCCTGTGACTCCGTACTGGGGGATACGTGGGGGACTACCGATAAACTCATCTTT	CALWEVRELGKKIKVF_CACDSVLGDTWGTTDKLIF	TRGV9*01.TRGJP*01.None_TGTGCCTTGTGGGAGGTGAGGGAGTTGGGCAAAAAAATCAAGGTATTT_TRDV2*01.TRDD3*01.TRDJ1*01.TRDC_TGTGCCTGTGACTCCGTACTGGGGGATACGTGGGGGACTACCGATAAACTCATCTTT	T-GD
TAGTGGTCACCAGATT-3	CR_CR	TRGV9*01.TRGJP*01.None	CALWEGIKLGKKIKVF	TGTGCCTTGTGGGAGGGCATTAAGTTGGGCAAAAAAATCAAGGTATTT	TRDV2*01.TRDD3*01.TRDJ1*01.None	CACDSMGDMGGRYTDKLIF	TGTGCCTGTGACTCCATGGGGGATATGGGCGGTCGCTACACCGATAAACTCATCTTT	TRGV9*01.TRGJP*01.None_TRDV2*01.TRDD3*01.TRDJ1*01.TRDC	TGTGCCTTGTGGGAGGGCATTAAGTTGGGCAAAAAAATCAAGGTATTT_TGTGCCTGTGACTCCATGGGGGATATGGGCGGTCGCTACACCGATAAACTCATCTTT	CALWEGIKLGKKIKVF_CACDSMGDMGGRYTDKLIF	TRGV9*01.TRGJP*01.None_TGTGCCTTGTGGGAGGGCATTAAGTTGGGCAAAAAAATCAAGGTATTT_TRDV2*01.TRDD3*01.TRDJ1*01.None_TGTGCCTGTGACTCCATGGGGGATATGGGCGGTCGCTACACCGATAAACTCATCTTT	T-GD
TATCAGGCACAGTCGC-2	CR_CR	TRGV8*01.TRGJ1*02.TRGC2	CATSNQLF	TGTGCCACCTCCAATCAACTCTTT	TRDV2*02.TRDD3*01.TRDJ1*01.TRDC	CACDTVGVAIHQTYTDKLIF	TGTGCCTGTGACACCGTAGGGGTGGCGATACACCAGACGTACACCGATAAACTCATCTTT	TRGV8*01.TRGJ1*02.TRGC2_TRDV2*02.TRDD3*01.TRDJ1*01.TRDC	TGTGCCACCTCCAATCAACTCTTT_TGTGCCTGTGACACCGTAGGGGTGGCGATACACCAGACGTACACCGATAAACTCATCTTT	CATSNQLF_CACDTVGVAIHQTYTDKLIF	TRGV8*01.TRGJ1*02.TRGC2_TGTGCCACCTCCAATCAACTCTTT_TRDV2*02.TRDD3*01.TRDJ1*01.TRDC_TGTGCCTGTGACACCGTAGGGGTGGCGATACACCAGACGTACACCGATAAACTCATCTTT	T-GD
TATCTCACAAGCTGGA-3	CR_CR	TRGV5*01.TRGJ1*02.TRGC2	CATWDRHWDYKKLF	TGTGCCACCTGGGACAGGCATTGGGATTATAAGAAACTCTTT	TRDV1*01.TRDD3*01.TRDJ1*01.None	CALGELILAPYWDGKLIF	TGTGCTCTTGGGGAACTTATCCTAGCACCGTACTGGGATGGTAAACTCATCTTT	TRGV5*01.TRGJ1*02.TRGC2_TRDV1*01.TRDD3*01.TRDJ1*01.TRDC	TGTGCCACCTGGGACAGGCATTGGGATTATAAGAAACTCTTT_TGTGCTCTTGGGGAACTTATCCTAGCACCGTACTGGGATGGTAAACTCATCTTT	CATWDRHWDYKKLF_CALGELILAPYWDGKLIF	TRGV5*01.TRGJ1*02.TRGC2_TGTGCCACCTGGGACAGGCATTGGGATTATAAGAAACTCTTT_TRDV1*01.TRDD3*01.TRDJ1*01.None_TGTGCTCTTGGGGAACTTATCCTAGCACCGTACTGGGATGGTAAACTCATCTTT	T-GD
TCACAAGGTTGAACTC-2	CR_CR	TRGV3*01.TRGJ1*01.None	CATWDSLGYYKKLF	TGTGCCACCTGGGACAGCCTCGGTTATTATAAGAAACTCTTT	TRDV1*01.TRDD3*01.TRDJ1*01.None	CALGERRPPFLTSDFTGGYSDKLIF	TGTGCTCTTGGGGAACGGAGGCCTCCCTTCCTAACATCAGATTTTACTGGGGGATACTCCGATAAACTCATCTTT	TRGV3*01.TRGJ1*01.None_TRDV1*01.TRDD3*01.TRDJ1*01.TRDC	TGTGCCACCTGGGACAGCCTCGGTTATTATAAGAAACTCTTT_TGTGCTCTTGGGGAACGGAGGCCTCCCTTCCTAACATCAGATTTTACTGGGGGATACTCCGATAAACTCATCTTT	CATWDSLGYYKKLF_CALGERRPPFLTSDFTGGYSDKLIF	TRGV3*01.TRGJ1*01.None_TGTGCCACCTGGGACAGCCTCGGTTATTATAAGAAACTCTTT_TRDV1*01.TRDD3*01.TRDJ1*01.None_TGTGCTCTTGGGGAACGGAGGCCTCCCTTCCTAACATCAGATTTTACTGGGGGATACTCCGATAAACTCATCTTT	T-GD
TCACGAAAGCAGGTCA-4	CR_CR	TRGV9*01.TRGJP*01.TRGC1	CALWEVQRELGKKIKVF	TGTGCCTTGTGGGAGGTGCAGCGTGAGTTGGGCAAAAAAATCAAGGTATTT	TRDV2*01.TRDD3*01.TRDJ1*01.None	CACDTLGESDKLIF	TGTGCCTGTGACACCCTGGGGGAGAGCGATAAACTCATCTTT	TRGV9*01.TRGJP*01.TRGC1_TRDV2*01.TRDD3*01.TRDJ1*01.TRDC	TGTGCCTTGTGGGAGGTGCAGCGTGAGTTGGGCAAAAAAATCAAGGTATTT_TGTGCCTGTGACACCCTGGGGGAGAGCGATAAACTCATCTTT	CALWEVQRELGKKIKVF_CACDTLGESDKLIF	TRGV9*01.TRGJP*01.TRGC1_TGTGCCTTGTGGGAGGTGCAGCGTGAGTTGGGCAAAAAAATCAAGGTATTT_TRDV2*01.TRDD3*01.TRDJ1*01.None_TGTGCCTGTGACACCCTGGGGGAGAGCGATAAACTCATCTTT	T-GD
TCACGAACACGTCTCT-3	CR_CR	TRGV9*01.TRGJP*01.None	CALWERELGKKIKVF	TGTGCCTTGTGGGAGAGGGAGTTGGGCAAAAAAATCAAGGTATTT	TRDV2*01.TRDD3*01.TRDJ1*01.TRDC	CACDTVEVLGGTKGDKLIF	TGTGCCTGTGACACCGTCGAAGTACTGGGGGGCACGAAGGGCGATAAACTCATCTTT	TRGV9*01.TRGJP*01.None_TRDV2*01.TRDD3*01.TRDJ1*01.TRDC	TGTGCCTTGTGGGAGAGGGAGTTGGGCAAAAAAATCAAGGTATTT_TGTGCCTGTGACACCGTCGAAGTACTGGGGGGCACGAAGGGCGATAAACTCATCTTT	CALWERELGKKIKVF_CACDTVEVLGGTKGDKLIF	TRGV9*01.TRGJP*01.None_TGTGCCTTGTGGGAGAGGGAGTTGGGCAAAAAAATCAAGGTATTT_TRDV2*01.TRDD3*01.TRDJ1*01.TRDC_TGTGCCTGTGACACCGTCGAAGTACTGGGGGGCACGAAGGGCGATAAACTCATCTTT	T-GD
TCAGCAATCACGCATA-2	CR_CR	TRGV9*01.TRGJP*01.None	CALWEVTELGKKIKVF	TGTGCCTTGTGGGAGGTGACAGAGTTGGGCAAAAAAATCAAGGTATTT	TRDV2*03.TRDD3*01.TRDJ3*01.TRDC	CACDTGSLLGDSTWDTRQMFF	TGTGCCTGTGACACTGGAAGTTTGCTGGGGGATAGTACCTGGGACACCCGACAGATGTTTTTC	TRGV9*01.TRGJP*01.None_TRDV2*03.TRDD3*01.TRDJ3*01.TRDC	TGTGCCTTGTGGGAGGTGACAGAGTTGGGCAAAAAAATCAAGGTATTT_TGTGCCTGTGACACTGGAAGTTTGCTGGGGGATAGTACCTGGGACACCCGACAGATGTTTTTC	CALWEVTELGKKIKVF_CACDTGSLLGDSTWDTRQMFF	TRGV9*01.TRGJP*01.None_TGTGCCTTGTGGGAGGTGACAGAGTTGGGCAAAAAAATCAAGGTATTT_TRDV2*03.TRDD3*01.TRDJ3*01.TRDC_TGTGCCTGTGACACTGGAAGTTTGCTGGGGGATAGTACCTGGGACACCCGACAGATGTTTTTC	T-GD
TCAGGATCAGCTCCGA-5	CR_CR	TRGV9*01.TRGJP*01.None	CALWERFLGKKIKVF	TGTGCCTTGTGGGAGCGTTTTTTGGGCAAAAAAATCAAGGTATTT	TRDV2*03.TRDD3*01.TRDJ1*01.None	CACDFLGDTEGVTDKLIF	TGTGCCTGTGACTTCCTGGGGGATACGGAGGGGGTAACCGATAAACTCATCTTT	TRGV9*01.TRGJP*01.None_TRDV2*03.TRDD3*01.TRDJ1*01.TRDC	TGTGCCTTGTGGGAGCGTTTTTTGGGCAAAAAAATCAAGGTATTT_TGTGCCTGTGACTTCCTGGGGGATACGGAGGGGGTAACCGATAAACTCATCTTT	CALWERFLGKKIKVF_CACDFLGDTEGVTDKLIF	TRGV9*01.TRGJP*01.None_TGTGCCTTGTGGGAGCGTTTTTTGGGCAAAAAAATCAAGGTATTT_TRDV2*03.TRDD3*01.TRDJ1*01.None_TGTGCCTGTGACTTCCTGGGGGATACGGAGGGGGTAACCGATAAACTCATCTTT	T-GD
TCAGGATGTCAGTGGA-4	CR_CR	TRGV2*01.TRGJP1*01.None	CATWDGRAVATGWFKIF	TGTGCCACCTGGGACGGGCGGGCCGTGGCCACTGGTTGGTTCAAGATATTT	TRDV2*03.TRDD2*01.TRDJ1*01.TRDC	CACDTVPTPRGIGDKLIF	TGTGCCTGTGACACGGTTCCTACGCCTAGGGGGATCGGCGATAAACTCATCTTT	TRGV2*01.TRGJP1*01.None_TRDV2*03.TRDD2*01.TRDJ1*01.TRDC	TGTGCCACCTGGGACGGGCGGGCCGTGGCCACTGGTTGGTTCAAGATATTT_TGTGCCTGTGACACGGTTCCTACGCCTAGGGGGATCGGCGATAAACTCATCTTT	CATWDGRAVATGWFKIF_CACDTVPTPRGIGDKLIF	TRGV2*01.TRGJP1*01.None_TGTGCCACCTGGGACGGGCGGGCCGTGGCCACTGGTTGGTTCAAGATATTT_TRDV2*03.TRDD2*01.TRDJ1*01.TRDC_TGTGCCTGTGACACGGTTCCTACGCCTAGGGGGATCGGCGATAAACTCATCTTT	T-GD
TCAGGATTCTATGTGG-2	CR_CR	TRGV9*01.TRGJP*01.None	CALWEEELGKKIKVF	TGTGCCTTGTGGGAGGAGGAGTTGGGCAAAAAAATCAAGGTATTT	TRDV2*01.TRDD3*01.TRDJ3*01.None	CACDKIGIGIGSWDTRQMFF	TGTGCCTGTGACAAAATCGGGATAGGAATCGGCTCCTGGGACACCCGACAGATGTTTTTC	TRGV9*01.TRGJP*01.None_TRDV2*01.TRDD3*01.TRDJ3*01.TRDC	TGTGCCTTGTGGGAGGAGGAGTTGGGCAAAAAAATCAAGGTATTT_TGTGCCTGTGACAAAATCGGGATAGGAATCGGCTCCTGGGACACCCGACAGATGTTTTTC	CALWEEELGKKIKVF_CACDKIGIGIGSWDTRQMFF	TRGV9*01.TRGJP*01.None_TGTGCCTTGTGGGAGGAGGAGTTGGGCAAAAAAATCAAGGTATTT_TRDV2*01.TRDD3*01.TRDJ3*01.None_TGTGCCTGTGACAAAATCGGGATAGGAATCGGCTCCTGGGACACCCGACAGATGTTTTTC	T-GD
TCATTACTCGCTTGTC-3	CR_CR	TRGV9*01.TRGJP*01.None	CALWEVLALGKKIKVF	TGTGCCTTGTGGGAGGTGCTAGCGTTGGGCAAAAAAATCAAGGTATTT	TRDV2*01.TRDD3*01.TRDJ1*01.TRDC	CACDTVLGDTSVSPYTDKLIF	TGTGCCTGTGACACCGTACTGGGGGATACCTCAGTATCACCGTACACCGATAAACTCATCTTT	TRGV9*01.TRGJP*01.None_TRDV2*01.TRDD3*01.TRDJ1*01.TRDC	TGTGCCTTGTGGGAGGTGCTAGCGTTGGGCAAAAAAATCAAGGTATTT_TGTGCCTGTGACACCGTACTGGGGGATACCTCAGTATCACCGTACACCGATAAACTCATCTTT	CALWEVLALGKKIKVF_CACDTVLGDTSVSPYTDKLIF	TRGV9*01.TRGJP*01.None_TGTGCCTTGTGGGAGGTGCTAGCGTTGGGCAAAAAAATCAAGGTATTT_TRDV2*01.TRDD3*01.TRDJ1*01.TRDC_TGTGCCTGTGACACCGTACTGGGGGATACCTCAGTATCACCGTACACCGATAAACTCATCTTT	T-GD
TCATTTGCAAGGACTG-2	CR_CR	TRGV3*01.TRGJ1*01.None	CATWDRRVTGDYYKKLF	TGTGCCACCTGGGACAGGCGAGTAACCGGGGATTATTATAAGAAACTCTTT	TRDV1*01.TRDD3*01.TRDJ1*01.TRDC	CALGDPRGPVLGDTFGKLIF	TGTGCTCTTGGGGATCCACGCGGACCAGTACTGGGGGATACCTTTGGTAAACTCATCTTT	TRGV3*01.TRGJ1*01.None_TRDV1*01.TRDD3*01.TRDJ1*01.TRDC	TGTGCCACCTGGGACAGGCGAGTAACCGGGGATTATTATAAGAAACTCTTT_TGTGCTCTTGGGGATCCACGCGGACCAGTACTGGGGGATACCTTTGGTAAACTCATCTTT	CATWDRRVTGDYYKKLF_CALGDPRGPVLGDTFGKLIF	TRGV3*01.TRGJ1*01.None_TGTGCCACCTGGGACAGGCGAGTAACCGGGGATTATTATAAGAAACTCTTT_TRDV1*01.TRDD3*01.TRDJ1*01.TRDC_TGTGCTCTTGGGGATCCACGCGGACCAGTACTGGGGGATACCTTTGGTAAACTCATCTTT	T-GD
TCATTTGGTAAGCACG-3	CR_CR	TRGV2*01.TRGJ1*02.None	CATWDGRGYKKLF	TGTGCCACCTGGGACGGGCGGGGGTATAAGAAACTCTTT	TRDV1*01.TRDD3*01.TRDJ1*01.None	CALGEPDRVPSPYWGYTLSVYTDKLIF	TGTGCTCTTGGGGAGCCCGATCGAGTGCCTTCCCCTTACTGGGGATACACGTTATCGGTGTACACCGATAAACTCATCTTT	TRGV2*01.TRGJ1*02.None_TRDV1*01.TRDD3*01.TRDJ1*01.TRDC	TGTGCCACCTGGGACGGGCGGGGGTATAAGAAACTCTTT_TGTGCTCTTGGGGAGCCCGATCGAGTGCCTTCCCCTTACTGGGGATACACGTTATCGGTGTACACCGATAAACTCATCTTT	CATWDGRGYKKLF_CALGEPDRVPSPYWGYTLSVYTDKLIF	TRGV2*01.TRGJ1*02.None_TGTGCCACCTGGGACGGGCGGGGGTATAAGAAACTCTTT_TRDV1*01.TRDD3*01.TRDJ1*01.None_TGTGCTCTTGGGGAGCCCGATCGAGTGCCTTCCCCTTACTGGGGATACACGTTATCGGTGTACACCGATAAACTCATCTTT	T-GD
TCGCGAGTCTGAGTGT-2	CR_CR	TRGV3*01.TRGJ1*02.None	CATWDSLGYYKKLF	TGTGCCACCTGGGACAGCCTCGGTTATTATAAGAAACTCTTT	TRDV1*01.TRDD3*01.TRDJ1*01.None	CALGERRPPFLTSDFTGGYSDKLIF	TGTGCTCTTGGGGAACGGAGGCCTCCCTTCCTAACATCAGATTTTACTGGGGGATACTCCGATAAACTCATCTTT	TRGV3*01.TRGJ1*02.None_TRDV1*01.TRDD3*01.TRDJ1*01.TRDC	TGTGCCACCTGGGACAGCCTCGGTTATTATAAGAAACTCTTT_TGTGCTCTTGGGGAACGGAGGCCTCCCTTCCTAACATCAGATTTTACTGGGGGATACTCCGATAAACTCATCTTT	CATWDSLGYYKKLF_CALGERRPPFLTSDFTGGYSDKLIF	TRGV3*01.TRGJ1*02.None_TGTGCCACCTGGGACAGCCTCGGTTATTATAAGAAACTCTTT_TRDV1*01.TRDD3*01.TRDJ1*01.None_TGTGCTCTTGGGGAACGGAGGCCTCCCTTCCTAACATCAGATTTTACTGGGGGATACTCCGATAAACTCATCTTT	T-GD
TCGTAGAAGTCATCCA-2	CR_CR	TRGV9*01.TRGJP*01.None	CALWTIELGKKIKVF	TGTGCCTTGTGGACTATTGAGTTGGGCAAAAAAATCAAGGTATTT	TRDV2*01.TRDD3*01.TRDJ1*01.None	CACDAILLGDTPGGKLIF	TGTGCCTGTGACGCCATTTTACTGGGGGATACGCCAGGGGGAAAACTCATCTTT	TRGV9*01.TRGJP*01.None_TRDV2*01.TRDD3*01.TRDJ1*01.TRDC	TGTGCCTTGTGGACTATTGAGTTGGGCAAAAAAATCAAGGTATTT_TGTGCCTGTGACGCCATTTTACTGGGGGATACGCCAGGGGGAAAACTCATCTTT	CALWTIELGKKIKVF_CACDAILLGDTPGGKLIF	TRGV9*01.TRGJP*01.None_TGTGCCTTGTGGACTATTGAGTTGGGCAAAAAAATCAAGGTATTT_TRDV2*01.TRDD3*01.TRDJ1*01.None_TGTGCCTGTGACGCCATTTTACTGGGGGATACGCCAGGGGGAAAACTCATCTTT	T-GD
TCTTCGGTCTTGTCAT-3	CR_CR	TRGV2*01.TRGJ1*02.TRGC2	CATWDGRGYKKLF	TGTGCCACCTGGGACGGGCGGGGGTATAAGAAACTCTTT	TRDV1*01.TRDD3*01.TRDJ1*01.None	CALGEPDRVPSPYWGYTLSVYTDKLIF	TGTGCTCTTGGGGAGCCCGATCGAGTGCCTTCCCCTTACTGGGGATACACGTTATCGGTGTACACCGATAAACTCATCTTT	TRGV2*01.TRGJ1*02.TRGC2_TRDV1*01.TRDD3*01.TRDJ1*01.TRDC	TGTGCCACCTGGGACGGGCGGGGGTATAAGAAACTCTTT_TGTGCTCTTGGGGAGCCCGATCGAGTGCCTTCCCCTTACTGGGGATACACGTTATCGGTGTACACCGATAAACTCATCTTT	CATWDGRGYKKLF_CALGEPDRVPSPYWGYTLSVYTDKLIF	TRGV2*01.TRGJ1*02.TRGC2_TGTGCCACCTGGGACGGGCGGGGGTATAAGAAACTCTTT_TRDV1*01.TRDD3*01.TRDJ1*01.None_TGTGCTCTTGGGGAGCCCGATCGAGTGCCTTCCCCTTACTGGGGATACACGTTATCGGTGTACACCGATAAACTCATCTTT	T-GD
TCTTTCCAGGTCATCT-2	CR_CR	TRGV3*01.TRGJ1*02.TRGC2	CATWDSLGYYKKLF	TGTGCCACCTGGGACAGCCTCGGTTATTATAAGAAACTCTTT	TRDV1*01.TRDD3*01.TRDJ1*01.None	CALGERRPPFLTSDFTGGYSDKLIF	TGTGCTCTTGGGGAACGGAGGCCTCCCTTCCTAACATCAGATTTTACTGGGGGATACTCCGATAAACTCATCTTT	TRGV3*01.TRGJ1*02.TRGC2_TRDV1*01.TRDD3*01.TRDJ1*01.TRDC	TGTGCCACCTGGGACAGCCTCGGTTATTATAAGAAACTCTTT_TGTGCTCTTGGGGAACGGAGGCCTCCCTTCCTAACATCAGATTTTACTGGGGGATACTCCGATAAACTCATCTTT	CATWDSLGYYKKLF_CALGERRPPFLTSDFTGGYSDKLIF	TRGV3*01.TRGJ1*02.TRGC2_TGTGCCACCTGGGACAGCCTCGGTTATTATAAGAAACTCTTT_TRDV1*01.TRDD3*01.TRDJ1*01.None_TGTGCTCTTGGGGAACGGAGGCCTCCCTTCCTAACATCAGATTTTACTGGGGGATACTCCGATAAACTCATCTTT	T-GD
TGAAAGAAGCAATATG-13	CR_CR	TRGV2*01.TRGJP2*01.None	CATWDGPICFSDWIKTF	TGTGCCACCTGGGACGGGCCGATTTGTTTTAGTGATTGGATCAAGACGTTT	TRDV2*01.TRDD3*01.TRDJ1*01.None	CACDTVGDRTDKLIF	TGTGCCTGTGACACCGTGGGGGATAGGACCGATAAACTCATCTTT	TRGV2*01.TRGJP2*01.None_TRDV2*01.TRDD3*01.TRDJ1*01.TRDC	TGTGCCACCTGGGACGGGCCGATTTGTTTTAGTGATTGGATCAAGACGTTT_TGTGCCTGTGACACCGTGGGGGATAGGACCGATAAACTCATCTTT	CATWDGPICFSDWIKTF_CACDTVGDRTDKLIF	TRGV2*01.TRGJP2*01.None_TGTGCCACCTGGGACGGGCCGATTTGTTTTAGTGATTGGATCAAGACGTTT_TRDV2*01.TRDD3*01.TRDJ1*01.None_TGTGCCTGTGACACCGTGGGGGATAGGACCGATAAACTCATCTTT	T-GD
TGACAACCAAGTCATC-5	CR_CR	TRGV8*01.TRGJP2*01.None	CATWDNCDWIKTF	TGTGCCACCTGGGATAATTGTGATTGGATCAAGACGTTT	TRDV2*01.TRDD3*01.TRDJ1*01.None	CACDTLGASDKLIF	TGTGCCTGTGACACCCTGGGGGCCTCCGATAAACTCATCTTT	TRGV8*01.TRGJP2*01.None_TRDV2*01.TRDD3*01.TRDJ1*01.TRDC	TGTGCCACCTGGGATAATTGTGATTGGATCAAGACGTTT_TGTGCCTGTGACACCCTGGGGGCCTCCGATAAACTCATCTTT	CATWDNCDWIKTF_CACDTLGASDKLIF	TRGV8*01.TRGJP2*01.None_TGTGCCACCTGGGATAATTGTGATTGGATCAAGACGTTT_TRDV2*01.TRDD3*01.TRDJ1*01.None_TGTGCCTGTGACACCCTGGGGGCCTCCGATAAACTCATCTTT	T-GD
TGACAACTCACCCGAG-4	CR_CR	TRGV10*02.TRGJP1*01.None	CAAWDGGTGWFKIF	TGTGCTGCGTGGGATGGTGGCACTGGTTGGTTCAAGATATTT	TRDV1*01.TRDD3*01.TRDJ1*01.None	CALGEERRRYVPTGWTDKLIF	TGTGCTCTTGGGGAAGAGCGTCGCCGCTACGTGCCTACTGGGTGGACCGATAAACTCATCTTT	TRGV10*02.TRGJP1*01.None_TRDV1*01.TRDD3*01.TRDJ1*01.TRDC	TGTGCTGCGTGGGATGGTGGCACTGGTTGGTTCAAGATATTT_TGTGCTCTTGGGGAAGAGCGTCGCCGCTACGTGCCTACTGGGTGGACCGATAAACTCATCTTT	CAAWDGGTGWFKIF_CALGEERRRYVPTGWTDKLIF	TRGV10*02.TRGJP1*01.None_TGTGCTGCGTGGGATGGTGGCACTGGTTGGTTCAAGATATTT_TRDV1*01.TRDD3*01.TRDJ1*01.None_TGTGCTCTTGGGGAAGAGCGTCGCCGCTACGTGCCTACTGGGTGGACCGATAAACTCATCTTT	T-GD
TGAGAGGCAGTCACTA-2	CR_CR	TRGV9*01.TRGJP*01.None	CALWEVQWELGKKIKVF	TGTGCCTTGTGGGAGGTGCAGTGGGAGTTGGGCAAAAAAATCAAGGTATTT	TRDV2*03.TRDD3*01.TRDJ1*01.None	CACDSLTGGYRADKLIF	TGTGCCTGTGACTCCCTCACCGGGGGATACCGGGCCGATAAACTCATCTTT	TRGV9*01.TRGJP*01.None_TRDV2*03.TRDD3*01.TRDJ1*01.TRDC	TGTGCCTTGTGGGAGGTGCAGTGGGAGTTGGGCAAAAAAATCAAGGTATTT_TGTGCCTGTGACTCCCTCACCGGGGGATACCGGGCCGATAAACTCATCTTT	CALWEVQWELGKKIKVF_CACDSLTGGYRADKLIF	TRGV9*01.TRGJP*01.None_TGTGCCTTGTGGGAGGTGCAGTGGGAGTTGGGCAAAAAAATCAAGGTATTT_TRDV2*03.TRDD3*01.TRDJ1*01.None_TGTGCCTGTGACTCCCTCACCGGGGGATACCGGGCCGATAAACTCATCTTT	T-GD
TGATTTCAGGTAAACT-5	CR_CR	TRGV9*01.TRGJP*01.None	CALWEVNGLGKKIKVF	TGTGCCTTGTGGGAGGTCAACGGTTTGGGCAAAAAAATCAAGGTATTT	TRDV2*01.None.TRDJ1*01.None	CACDAITNTDKLIF	TGTGCCTGTGATGCGATAACGAACACCGATAAACTCATCTTT	TRGV9*01.TRGJP*01.None_TRDV2*01.None.TRDJ1*01.TRDC	TGTGCCTTGTGGGAGGTCAACGGTTTGGGCAAAAAAATCAAGGTATTT_TGTGCCTGTGATGCGATAACGAACACCGATAAACTCATCTTT	CALWEVNGLGKKIKVF_CACDAITNTDKLIF	TRGV9*01.TRGJP*01.None_TGTGCCTTGTGGGAGGTCAACGGTTTGGGCAAAAAAATCAAGGTATTT_TRDV2*01.None.TRDJ1*01.None_TGTGCCTGTGATGCGATAACGAACACCGATAAACTCATCTTT	T-GD
TGCCAAATCATGTAGC-2	CR_CR	TRGV3*01.TRGJ1*02.TRGC2	CATWDSLGYYKKLF	TGTGCCACCTGGGACAGCCTCGGTTATTATAAGAAACTCTTT	TRDV1*01.TRDD3*01.TRDJ1*01.None	CALGERRPPFLTSDFTGGYSDKLIF	TGTGCTCTTGGGGAACGGAGGCCTCCCTTCCTAACATCAGATTTTACTGGGGGATACTCCGATAAACTCATCTTT	TRGV3*01.TRGJ1*02.TRGC2_TRDV1*01.TRDD3*01.TRDJ1*01.TRDC	TGTGCCACCTGGGACAGCCTCGGTTATTATAAGAAACTCTTT_TGTGCTCTTGGGGAACGGAGGCCTCCCTTCCTAACATCAGATTTTACTGGGGGATACTCCGATAAACTCATCTTT	CATWDSLGYYKKLF_CALGERRPPFLTSDFTGGYSDKLIF	TRGV3*01.TRGJ1*02.TRGC2_TGTGCCACCTGGGACAGCCTCGGTTATTATAAGAAACTCTTT_TRDV1*01.TRDD3*01.TRDJ1*01.None_TGTGCTCTTGGGGAACGGAGGCCTCCCTTCCTAACATCAGATTTTACTGGGGGATACTCCGATAAACTCATCTTT	T-GD
TGCCCTAGTTGTACAC-3	CR_CR	TRGV3*01.TRGJ1*01.None	CATWVENYYKKLF	TGTGCCACCTGGGTAGAGAATTATTATAAGAAACTCTTT	TRDV1*01.TRDD3*01.TRDJ1*01.None	CALGEQPWGILNTDKLIF	TGTGCTCTTGGGGAACAACCCTGGGGGATACTGAACACCGATAAACTCATCTTT	TRGV3*01.TRGJ1*01.None_TRDV1*01.TRDD3*01.TRDJ1*01.TRDC	TGTGCCACCTGGGTAGAGAATTATTATAAGAAACTCTTT_TGTGCTCTTGGGGAACAACCCTGGGGGATACTGAACACCGATAAACTCATCTTT	CATWVENYYKKLF_CALGEQPWGILNTDKLIF	TRGV3*01.TRGJ1*01.None_TGTGCCACCTGGGTAGAGAATTATTATAAGAAACTCTTT_TRDV1*01.TRDD3*01.TRDJ1*01.None_TGTGCTCTTGGGGAACAACCCTGGGGGATACTGAACACCGATAAACTCATCTTT	T-GD
TGCGTGGGTCGCATCG-2	CR_CR	TRGV3*01.TRGJ1*01.None	CATWDSLGYYKKLF	TGTGCCACCTGGGACAGCCTCGGTTATTATAAGAAACTCTTT	TRDV1*01.TRDD3*01.TRDJ1*01.None	CALGERRPPFLTSDFTGGYSDKLIF	TGTGCTCTTGGGGAACGGAGGCCTCCCTTCCTAACATCAGATTTTACTGGGGGATACTCCGATAAACTCATCTTT	TRGV3*01.TRGJ1*01.None_TRDV1*01.TRDD3*01.TRDJ1*01.TRDC	TGTGCCACCTGGGACAGCCTCGGTTATTATAAGAAACTCTTT_TGTGCTCTTGGGGAACGGAGGCCTCCCTTCCTAACATCAGATTTTACTGGGGGATACTCCGATAAACTCATCTTT	CATWDSLGYYKKLF_CALGERRPPFLTSDFTGGYSDKLIF	TRGV3*01.TRGJ1*01.None_TGTGCCACCTGGGACAGCCTCGGTTATTATAAGAAACTCTTT_TRDV1*01.TRDD3*01.TRDJ1*01.None_TGTGCTCTTGGGGAACGGAGGCCTCCCTTCCTAACATCAGATTTTACTGGGGGATACTCCGATAAACTCATCTTT	T-GD
TGCTACCTCAGCGACC-2	CR_CR	TRGV9*01.TRGJP*01.None	CALWEEKELGKKIKVF	TGTGCCTTGTGGGAGGAAAAAGAGTTGGGCAAAAAAATCAAGGTATTT	TRDV2*01.TRDD3*01.TRDJ1*01.None	CACDGLGATDKLIF	TGTGCCTGTGACGGCCTGGGGGCCACCGATAAACTCATCTTT	TRGV9*01.TRGJP*01.None_TRDV2*01.TRDD3*01.TRDJ1*01.TRDC	TGTGCCTTGTGGGAGGAAAAAGAGTTGGGCAAAAAAATCAAGGTATTT_TGTGCCTGTGACGGCCTGGGGGCCACCGATAAACTCATCTTT	CALWEEKELGKKIKVF_CACDGLGATDKLIF	TRGV9*01.TRGJP*01.None_TGTGCCTTGTGGGAGGAAAAAGAGTTGGGCAAAAAAATCAAGGTATTT_TRDV2*01.TRDD3*01.TRDJ1*01.None_TGTGCCTGTGACGGCCTGGGGGCCACCGATAAACTCATCTTT	T-GD
TGGCCAGCATCAGTAC-3	CR_CR	TRGV2*01.TRGJ1*02.None	CATWDGRGYKKLF	TGTGCCACCTGGGACGGGCGGGGGTATAAGAAACTCTTT	TRDV1*01.TRDD3*01.TRDJ1*01.None	CALGEPDRVPSPYWGYTLSVYTDKLIF	TGTGCTCTTGGGGAGCCCGATCGAGTGCCTTCCCCTTACTGGGGATACACGTTATCGGTGTACACCGATAAACTCATCTTT	TRGV2*01.TRGJ1*02.None_TRDV1*01.TRDD3*01.TRDJ1*01.TRDC	TGTGCCACCTGGGACGGGCGGGGGTATAAGAAACTCTTT_TGTGCTCTTGGGGAGCCCGATCGAGTGCCTTCCCCTTACTGGGGATACACGTTATCGGTGTACACCGATAAACTCATCTTT	CATWDGRGYKKLF_CALGEPDRVPSPYWGYTLSVYTDKLIF	TRGV2*01.TRGJ1*02.None_TGTGCCACCTGGGACGGGCGGGGGTATAAGAAACTCTTT_TRDV1*01.TRDD3*01.TRDJ1*01.None_TGTGCTCTTGGGGAGCCCGATCGAGTGCCTTCCCCTTACTGGGGATACACGTTATCGGTGTACACCGATAAACTCATCTTT	T-GD
TGGGCGTGTTAGAACA-13	CR_CR	TRGV9*01.TRGJP*01.None	CALWEDRLGKKIKVF	TGTGCCTTGTGGGAGGATAGGTTGGGCAAAAAAATCAAGGTATTT	TRDV2*03.TRDD3*01.TRDJ1*01.None	CACDTPADWGIREGDKLIF	TGTGCCTGTGACACCCCGGCTGACTGGGGGATACGCGAAGGCGATAAACTCATCTTT	TRGV9*01.TRGJP*01.None_TRDV2*03.TRDD3*01.TRDJ1*01.TRDC	TGTGCCTTGTGGGAGGATAGGTTGGGCAAAAAAATCAAGGTATTT_TGTGCCTGTGACACCCCGGCTGACTGGGGGATACGCGAAGGCGATAAACTCATCTTT	CALWEDRLGKKIKVF_CACDTPADWGIREGDKLIF	TRGV9*01.TRGJP*01.None_TGTGCCTTGTGGGAGGATAGGTTGGGCAAAAAAATCAAGGTATTT_TRDV2*03.TRDD3*01.TRDJ1*01.None_TGTGCCTGTGACACCCCGGCTGACTGGGGGATACGCGAAGGCGATAAACTCATCTTT	T-GD
TGGTTAGAGAGCCCAA-2	CR_CR	TRGV9*01.TRGJP*01.None	CALWEGKELGKKIKVF	TGTGCCTTGTGGGAGGGCAAAGAGTTGGGCAAAAAAATCAAGGTATTT	TRDV2*01.TRDD3*01.TRDJ1*01.None	CACDSIPAPRGIRVSSDKLIF	TGTGCCTGTGACAGTATCCCAGCCCCGAGGGGGATACGCGTATCCTCCGATAAACTCATCTTT	TRGV9*01.TRGJP*01.None_TRDV2*01.TRDD3*01.TRDJ1*01.TRDC	TGTGCCTTGTGGGAGGGCAAAGAGTTGGGCAAAAAAATCAAGGTATTT_TGTGCCTGTGACAGTATCCCAGCCCCGAGGGGGATACGCGTATCCTCCGATAAACTCATCTTT	CALWEGKELGKKIKVF_CACDSIPAPRGIRVSSDKLIF	TRGV9*01.TRGJP*01.None_TGTGCCTTGTGGGAGGGCAAAGAGTTGGGCAAAAAAATCAAGGTATTT_TRDV2*01.TRDD3*01.TRDJ1*01.None_TGTGCCTGTGACAGTATCCCAGCCCCGAGGGGGATACGCGTATCCTCCGATAAACTCATCTTT	T-GD
TGGTTAGCACCATCCT-3	CR_CR	TRGV9*01.TRGJP*01.None	CALWDQELGKKIKVF	TGTGCCTTGTGGGACCAAGAGTTGGGCAAAAAAATCAAGGTATTT	TRDV2*01.TRDD3*01.TRDJ1*01.None	CACEEVSLGTQYTDKLIF	TGTGCCTGTGAGGAAGTAAGTCTGGGGACCCAGTACACCGATAAACTCATCTTT	TRGV9*01.TRGJP*01.None_TRDV2*01.TRDD3*01.TRDJ1*01.TRDC	TGTGCCTTGTGGGACCAAGAGTTGGGCAAAAAAATCAAGGTATTT_TGTGCCTGTGAGGAAGTAAGTCTGGGGACCCAGTACACCGATAAACTCATCTTT	CALWDQELGKKIKVF_CACEEVSLGTQYTDKLIF	TRGV9*01.TRGJP*01.None_TGTGCCTTGTGGGACCAAGAGTTGGGCAAAAAAATCAAGGTATTT_TRDV2*01.TRDD3*01.TRDJ1*01.None_TGTGCCTGTGAGGAAGTAAGTCTGGGGACCCAGTACACCGATAAACTCATCTTT	T-GD
TGGTTAGTCCGTCATC-4	CR_CR	TRGV9*01.TRGJP*01.TRGC2	CALWEQQELGKKIKVF	TGTGCCTTGTGGGAGCAGCAAGAGTTGGGCAAAAAAATCAAGGTATTT	TRDV2*01.TRDD3*01.TRDJ1*01.TRDC	CACDSVMGDTRAPTDKLIF	TGTGCCTGTGACTCCGTGATGGGGGATACGCGGGCCCCTACCGATAAACTCATCTTT	TRGV9*01.TRGJP*01.TRGC2_TRDV2*01.TRDD3*01.TRDJ1*01.TRDC	TGTGCCTTGTGGGAGCAGCAAGAGTTGGGCAAAAAAATCAAGGTATTT_TGTGCCTGTGACTCCGTGATGGGGGATACGCGGGCCCCTACCGATAAACTCATCTTT	CALWEQQELGKKIKVF_CACDSVMGDTRAPTDKLIF	TRGV9*01.TRGJP*01.TRGC2_TGTGCCTTGTGGGAGCAGCAAGAGTTGGGCAAAAAAATCAAGGTATTT_TRDV2*01.TRDD3*01.TRDJ1*01.TRDC_TGTGCCTGTGACTCCGTGATGGGGGATACGCGGGCCCCTACCGATAAACTCATCTTT	T-GD
TGGTTCCGTACCGTAT-2	CR_CR	TRGV9*01.TRGJP*01.TRGC1	CALWEPKELGKKIKVF	TGTGCCTTGTGGGAGCCTAAAGAGTTGGGCAAAAAAATCAAGGTATTT	TRDV2*01.None.TRDJ1*01.None	CACDTVGSYTDKLIF	TGTGCCTGTGACACCGTTGGGTCTTACACCGATAAACTCATCTTT	TRGV9*01.TRGJP*01.TRGC1_TRDV2*01.None.TRDJ1*01.TRDC	TGTGCCTTGTGGGAGCCTAAAGAGTTGGGCAAAAAAATCAAGGTATTT_TGTGCCTGTGACACCGTTGGGTCTTACACCGATAAACTCATCTTT	CALWEPKELGKKIKVF_CACDTVGSYTDKLIF	TRGV9*01.TRGJP*01.TRGC1_TGTGCCTTGTGGGAGCCTAAAGAGTTGGGCAAAAAAATCAAGGTATTT_TRDV2*01.None.TRDJ1*01.None_TGTGCCTGTGACACCGTTGGGTCTTACACCGATAAACTCATCTTT	T-GD
TGGTTCCTCCGCATCT-13	CR_CR	TRGV8*01.TRGJP2*01.TRGC2	CATWEKHSSDWIKTF	TGTGCCACCTGGGAGAAGCATAGTAGTGATTGGATCAAGACGTTT	TRDV1*01.TRDD3*01.TRDJ1*01.None	CALGERAPLAKLIF	TGTGCTCTTGGGGAAAGAGCCCCCCTCGCGAAACTCATCTTT	TRGV8*01.TRGJP2*01.TRGC2_TRDV1*01.TRDD3*01.TRDJ1*01.TRDC	TGTGCCACCTGGGAGAAGCATAGTAGTGATTGGATCAAGACGTTT_TGTGCTCTTGGGGAAAGAGCCCCCCTCGCGAAACTCATCTTT	CATWEKHSSDWIKTF_CALGERAPLAKLIF	TRGV8*01.TRGJP2*01.TRGC2_TGTGCCACCTGGGAGAAGCATAGTAGTGATTGGATCAAGACGTTT_TRDV1*01.TRDD3*01.TRDJ1*01.None_TGTGCTCTTGGGGAAAGAGCCCCCCTCGCGAAACTCATCTTT	T-GD
TGTCCCAGTCTGCGGT-5	CR_CR	TRGV8*01.TRGJ1*02.TRGC2	CATWDGFGKLF	TGTGCCACCTGGGATGGTTTTGGGAAACTCTTT	TRDV1*01.TRDD2*01.TRDJ1*01.None	CALGEAAFPIIGGRLHTDKLIF	TGTGCTCTTGGGGAGGCGGCCTTCCCAATTATCGGGGGCCGGCTCCACACCGATAAACTCATCTTT	TRGV8*01.TRGJ1*02.TRGC2_TRDV1*01.TRDD2*01.TRDJ1*01.TRDC	TGTGCCACCTGGGATGGTTTTGGGAAACTCTTT_TGTGCTCTTGGGGAGGCGGCCTTCCCAATTATCGGGGGCCGGCTCCACACCGATAAACTCATCTTT	CATWDGFGKLF_CALGEAAFPIIGGRLHTDKLIF	TRGV8*01.TRGJ1*02.TRGC2_TGTGCCACCTGGGATGGTTTTGGGAAACTCTTT_TRDV1*01.TRDD2*01.TRDJ1*01.None_TGTGCTCTTGGGGAGGCGGCCTTCCCAATTATCGGGGGCCGGCTCCACACCGATAAACTCATCTTT	T-GD
TGTGGTATCTGGTATG-3	CR_CR	TRGV10*02.TRGJ1*01.None	CAAWVDYKKLF	TGTGCTGCGTGGGTCGATTATAAGAAACTCTTT	TRDV2*01.TRDD3*01.TRDJ3*01.None	CACDTASGGPSWDTRQMFF	TGTGCCTGTGACACCGCCTCTGGGGGGCCCTCCTGGGACACCCGACAGATGTTTTTC	TRGV10*02.TRGJ1*01.None_TRDV2*01.TRDD3*01.TRDJ3*01.TRDC	TGTGCTGCGTGGGTCGATTATAAGAAACTCTTT_TGTGCCTGTGACACCGCCTCTGGGGGGCCCTCCTGGGACACCCGACAGATGTTTTTC	CAAWVDYKKLF_CACDTASGGPSWDTRQMFF	TRGV10*02.TRGJ1*01.None_TGTGCTGCGTGGGTCGATTATAAGAAACTCTTT_TRDV2*01.TRDD3*01.TRDJ3*01.None_TGTGCCTGTGACACCGCCTCTGGGGGGCCCTCCTGGGACACCCGACAGATGTTTTTC	T-GD
TGTGTTTTCAAGGTAA-4	CR_CR	TRGV4*02.TRGJ1*02.TRGC2	CATWDRYYKKLF	TGTGCCACCTGGGACCGTTATTATAAGAAACTCTTT	TRDV2*01.TRDD3*01.TRDJ1*01.None	CACVAVGDTPEYTDKLIF	TGTGCCTGTGTGGCGGTGGGGGATACGCCCGAGTACACCGATAAACTCATCTTT	TRGV4*02.TRGJ1*02.TRGC2_TRDV2*01.TRDD3*01.TRDJ1*01.TRDC	TGTGCCACCTGGGACCGTTATTATAAGAAACTCTTT_TGTGCCTGTGTGGCGGTGGGGGATACGCCCGAGTACACCGATAAACTCATCTTT	CATWDRYYKKLF_CACVAVGDTPEYTDKLIF	TRGV4*02.TRGJ1*02.TRGC2_TGTGCCACCTGGGACCGTTATTATAAGAAACTCTTT_TRDV2*01.TRDD3*01.TRDJ1*01.None_TGTGCCTGTGTGGCGGTGGGGGATACGCCCGAGTACACCGATAAACTCATCTTT	T-GD
TTAACTCTCACCACCT-3	CR_CR	TRGV9*01.TRGJP*01.None	CALWEVRMGKKIKVF	TGTGCCTTGTGGGAGGTGCGGATGGGCAAAAAAATCAAGGTATTT	TRDV2*03.TRDD3*01.TRDJ3*01.TRDC	CACDTAGGYSLDTRQMFF	TGTGCCTGTGACACCGCCGGGGGATACTCCCTTGACACCCGACAGATGTTTTTC	TRGV9*01.TRGJP*01.None_TRDV2*03.TRDD3*01.TRDJ3*01.TRDC	TGTGCCTTGTGGGAGGTGCGGATGGGCAAAAAAATCAAGGTATTT_TGTGCCTGTGACACCGCCGGGGGATACTCCCTTGACACCCGACAGATGTTTTTC	CALWEVRMGKKIKVF_CACDTAGGYSLDTRQMFF	TRGV9*01.TRGJP*01.None_TGTGCCTTGTGGGAGGTGCGGATGGGCAAAAAAATCAAGGTATTT_TRDV2*03.TRDD3*01.TRDJ3*01.TRDC_TGTGCCTGTGACACCGCCGGGGGATACTCCCTTGACACCCGACAGATGTTTTTC	T-GD
TTATGCTAGACTAAGT-3	CR_CR	TRGV4*01.TRGJ1*02.TRGC2	CATWDVAKKLF	TGTGCCACCTGGGATGTTGCTAAGAAACTCTTT	TRDV2*01.TRDD3*01.TRDJ1*01.TRDC	CACDGLLGGPYTDKLIF	TGTGCCTGTGACGGTTTACTGGGGGGCCCGTACACCGATAAACTCATCTTT	TRGV4*01.TRGJ1*02.TRGC2_TRDV2*01.TRDD3*01.TRDJ1*01.TRDC	TGTGCCACCTGGGATGTTGCTAAGAAACTCTTT_TGTGCCTGTGACGGTTTACTGGGGGGCCCGTACACCGATAAACTCATCTTT	CATWDVAKKLF_CACDGLLGGPYTDKLIF	TRGV4*01.TRGJ1*02.TRGC2_TGTGCCACCTGGGATGTTGCTAAGAAACTCTTT_TRDV2*01.TRDD3*01.TRDJ1*01.TRDC_TGTGCCTGTGACGGTTTACTGGGGGGCCCGTACACCGATAAACTCATCTTT	T-GD
TTATGCTCATTCCTCG-13	CR_CR	TRGV8*01.TRGJP2*01.None	CATWSSDWIKTF	TGTGCCACCTGGAGTAGTGATTGGATCAAGACGTTT	TRDV2*03.None.TRDJ1*01.TRDC	CACDALSTDKLIF	TGTGCCTGTGACGCCCTCTCCACCGATAAACTCATCTTT	TRGV8*01.TRGJP2*01.None_TRDV2*03.None.TRDJ1*01.TRDC	TGTGCCACCTGGAGTAGTGATTGGATCAAGACGTTT_TGTGCCTGTGACGCCCTCTCCACCGATAAACTCATCTTT	CATWSSDWIKTF_CACDALSTDKLIF	TRGV8*01.TRGJP2*01.None_TGTGCCACCTGGAGTAGTGATTGGATCAAGACGTTT_TRDV2*03.None.TRDJ1*01.TRDC_TGTGCCTGTGACGCCCTCTCCACCGATAAACTCATCTTT	T-GD
TTATGCTGTGAAGGCT-3	CR_CR	TRGV4*02.TRGJ1*02.None	CATWDVTAYYYKKLF	TGTGCCACCTGGGATGTGACCGCTTATTATTATAAGAAACTCTTT	TRDV1*01.None.TRDJ1*01.TRDC	CALGPQPWFVGTDKLIF	TGTGCTCTTGGGCCACAACCCTGGTTCGTTGGCACCGATAAACTCATCTTT	TRGV4*02.TRGJ1*02.None_TRDV1*01.None.TRDJ1*01.TRDC	TGTGCCACCTGGGATGTGACCGCTTATTATTATAAGAAACTCTTT_TGTGCTCTTGGGCCACAACCCTGGTTCGTTGGCACCGATAAACTCATCTTT	CATWDVTAYYYKKLF_CALGPQPWFVGTDKLIF	TRGV4*02.TRGJ1*02.None_TGTGCCACCTGGGATGTGACCGCTTATTATTATAAGAAACTCTTT_TRDV1*01.None.TRDJ1*01.TRDC_TGTGCTCTTGGGCCACAACCCTGGTTCGTTGGCACCGATAAACTCATCTTT	T-GD
TTGAACGCATTGCGGC-4	CR_CR	TRGV9*01.TRGJP*01.TRGC1	CALWEVQELGKKIKVF	TGTGCCTTGTGGGAGGTCCAAGAGTTGGGCAAAAAAATCAAGGTATTT	TRDV2*03.TRDD3*01.TRDJ3*01.TRDC	CACDTVTVGSGDSSWDTRQMFF	TGTGCCTGTGACACCGTGACGGTTGGGTCTGGGGATTCCTCCTGGGACACCCGACAGATGTTTTTC	TRGV9*01.TRGJP*01.TRGC1_TRDV2*03.TRDD3*01.TRDJ3*01.TRDC	TGTGCCTTGTGGGAGGTCCAAGAGTTGGGCAAAAAAATCAAGGTATTT_TGTGCCTGTGACACCGTGACGGTTGGGTCTGGGGATTCCTCCTGGGACACCCGACAGATGTTTTTC	CALWEVQELGKKIKVF_CACDTVTVGSGDSSWDTRQMFF	TRGV9*01.TRGJP*01.TRGC1_TGTGCCTTGTGGGAGGTCCAAGAGTTGGGCAAAAAAATCAAGGTATTT_TRDV2*03.TRDD3*01.TRDJ3*01.TRDC_TGTGCCTGTGACACCGTGACGGTTGGGTCTGGGGATTCCTCCTGGGACACCCGACAGATGTTTTTC	T-GD
TTGAACGGTCCCGACA-3	CR_CR	TRGV5*01.TRGJ1*02.TRGC2	CATWDRSNYKKLF	TGTGCCACCTGGGACAGGTCGAATTATAAGAAACTCTTT	TRDV1*01.TRDD3*01.TRDJ1*01.None	CALGERGTLLHWGIRNWDKLIF	TGTGCTCTTGGGGAAAGGGGCACGTTGCTACACTGGGGGATACGGAATTGGGATAAACTCATCTTT	TRGV5*01.TRGJ1*02.TRGC2_TRDV1*01.TRDD3*01.TRDJ1*01.TRDC	TGTGCCACCTGGGACAGGTCGAATTATAAGAAACTCTTT_TGTGCTCTTGGGGAAAGGGGCACGTTGCTACACTGGGGGATACGGAATTGGGATAAACTCATCTTT	CATWDRSNYKKLF_CALGERGTLLHWGIRNWDKLIF	TRGV5*01.TRGJ1*02.TRGC2_TGTGCCACCTGGGACAGGTCGAATTATAAGAAACTCTTT_TRDV1*01.TRDD3*01.TRDJ1*01.None_TGTGCTCTTGGGGAAAGGGGCACGTTGCTACACTGGGGGATACGGAATTGGGATAAACTCATCTTT	T-GD
TTGACTTAGGTGACCA-5	CR_CR	TRGV9*01.TRGJ1*01.None	CAQYYKKLF	TGTGCCCAATATTATAAGAAACTCTTT	TRDV2*02.TRDD3*01.TRDJ1*01.None	CACDTVGTYTDKLIF	TGTGCCTGTGACACCGTGGGGACTTACACCGATAAACTCATCTTT	TRGV9*01.TRGJ1*01.None_TRDV2*02.TRDD3*01.TRDJ1*01.TRDC	TGTGCCCAATATTATAAGAAACTCTTT_TGTGCCTGTGACACCGTGGGGACTTACACCGATAAACTCATCTTT	CAQYYKKLF_CACDTVGTYTDKLIF	TRGV9*01.TRGJ1*01.None_TGTGCCCAATATTATAAGAAACTCTTT_TRDV2*02.TRDD3*01.TRDJ1*01.None_TGTGCCTGTGACACCGTGGGGACTTACACCGATAAACTCATCTTT	T-GD
TTGCGTCCATTAACCG-3	CR_CR	TRGV9*01.TRGJP*01.None	CALWEVQELGKKIKVF	TGTGCCTTGTGGGAGGTGCAAGAGTTGGGCAAAAAAATCAAGGTATTT	TRDV2*01.TRDD2*01.TRDJ1*01.None	CACDTGSFPPSYPNTDKLIF	TGTGCCTGTGACACCGGAAGCTTTCCGCCTTCCTATCCAAACACCGATAAACTCATCTTT	TRGV9*01.TRGJP*01.None_TRDV2*01.TRDD2*01.TRDJ1*01.TRDC	TGTGCCTTGTGGGAGGTGCAAGAGTTGGGCAAAAAAATCAAGGTATTT_TGTGCCTGTGACACCGGAAGCTTTCCGCCTTCCTATCCAAACACCGATAAACTCATCTTT	CALWEVQELGKKIKVF_CACDTGSFPPSYPNTDKLIF	TRGV9*01.TRGJP*01.None_TGTGCCTTGTGGGAGGTGCAAGAGTTGGGCAAAAAAATCAAGGTATTT_TRDV2*01.TRDD2*01.TRDJ1*01.None_TGTGCCTGTGACACCGGAAGCTTTCCGCCTTCCTATCCAAACACCGATAAACTCATCTTT	T-GD
TTGTAGGTCTACCAGA-13	CR_CR	TRGV9*01.TRGJP*01.TRGC2	CALWEVQELGKKIKVF	TGTGCCTTGTGGGAGGTGCAAGAGTTGGGCAAAAAAATCAAGGTATTT	TRDV2*01.TRDD2*01.TRDJ1*01.None	CACVPLLLKNTGAPDTDKLIF	TGTGCCTGTGTGCCTCTACTCCTAAAGAATACGGGGGCCCCCGACACCGATAAACTCATCTTT	TRGV9*01.TRGJP*01.TRGC2_TRDV2*01.TRDD2*01.TRDJ1*01.TRDC	TGTGCCTTGTGGGAGGTGCAAGAGTTGGGCAAAAAAATCAAGGTATTT_TGTGCCTGTGTGCCTCTACTCCTAAAGAATACGGGGGCCCCCGACACCGATAAACTCATCTTT	CALWEVQELGKKIKVF_CACVPLLLKNTGAPDTDKLIF	TRGV9*01.TRGJP*01.TRGC2_TGTGCCTTGTGGGAGGTGCAAGAGTTGGGCAAAAAAATCAAGGTATTT_TRDV2*01.TRDD2*01.TRDJ1*01.None_TGTGCCTGTGTGCCTCTACTCCTAAAGAATACGGGGGCCCCCGACACCGATAAACTCATCTTT	T-GD
TTTACTGCAGTGGGAT-2	CR_CR	TRGV9*01.TRGJP*01.None	CALWEVIELGKKIKVF	TGTGCCTTGTGGGAGGTGATTGAGTTGGGCAAAAAAATCAAGGTATTT	TRDV2*01.TRDD3*01.TRDJ1*01.TRDC	CACDKLGGTYTDKLIF	TGTGCCTGTGACAAACTTGGGGGAACGTACACCGATAAACTCATCTTT	TRGV9*01.TRGJP*01.None_TRDV2*01.TRDD3*01.TRDJ1*01.TRDC	TGTGCCTTGTGGGAGGTGATTGAGTTGGGCAAAAAAATCAAGGTATTT_TGTGCCTGTGACAAACTTGGGGGAACGTACACCGATAAACTCATCTTT	CALWEVIELGKKIKVF_CACDKLGGTYTDKLIF	TRGV9*01.TRGJP*01.None_TGTGCCTTGTGGGAGGTGATTGAGTTGGGCAAAAAAATCAAGGTATTT_TRDV2*01.TRDD3*01.TRDJ1*01.TRDC_TGTGCCTGTGACAAACTTGGGGGAACGTACACCGATAAACTCATCTTT	T-GD
TTTACTGTCGAACGGA-4	CR_CR	TRGV9*01.TRGJP*01.None	CALWEVRELGKKIKVF	TGTGCCTTGTGGGAGGTGAGGGAGTTGGGCAAAAAAATCAAGGTATTT	TRDV2*01.TRDD3*01.TRDJ1*01.TRDC	CACDSVLGDTWGTTDKLIF	TGTGCCTGTGACTCCGTACTGGGGGATACGTGGGGGACTACCGATAAACTCATCTTT	TRGV9*01.TRGJP*01.None_TRDV2*01.TRDD3*01.TRDJ1*01.TRDC	TGTGCCTTGTGGGAGGTGAGGGAGTTGGGCAAAAAAATCAAGGTATTT_TGTGCCTGTGACTCCGTACTGGGGGATACGTGGGGGACTACCGATAAACTCATCTTT	CALWEVRELGKKIKVF_CACDSVLGDTWGTTDKLIF	TRGV9*01.TRGJP*01.None_TGTGCCTTGTGGGAGGTGAGGGAGTTGGGCAAAAAAATCAAGGTATTT_TRDV2*01.TRDD3*01.TRDJ1*01.TRDC_TGTGCCTGTGACTCCGTACTGGGGGATACGTGGGGGACTACCGATAAACTCATCTTT	T-GD

## Sheet: MO_MO
barcode	sample	TCR1	cdr3_aa1	cdr3_nt1	TCR2	cdr3_aa2	cdr3_nt2	CTgene	CTnt	CTaa	CTstrict	cellType
AAACGGGAGGCCGAAT-3	MO_MO	TRGV9*02.TRGJP*01.None	CALWVKELGKKIKVF	TGTGCCTTGTGGGTGAAAGAGTTGGGCAAAAAAATCAAGGTATTT	TRDV2*02.TRDD3*01.TRDJ1*01.TRDC	CACDVLGASTDKLIF	TGTGCCTGTGACGTACTGGGGGCCTCCACCGATAAACTCATCTTT	TRGV9*02.TRGJP*01.None_TRDV2*02.TRDD3*01.TRDJ1*01.TRDC	TGTGCCTTGTGGGTGAAAGAGTTGGGCAAAAAAATCAAGGTATTT_TGTGCCTGTGACGTACTGGGGGCCTCCACCGATAAACTCATCTTT	CALWVKELGKKIKVF_CACDVLGASTDKLIF	TRGV9*02.TRGJP*01.None_TGTGCCTTGTGGGTGAAAGAGTTGGGCAAAAAAATCAAGGTATTT_TRDV2*02.TRDD3*01.TRDJ1*01.TRDC_TGTGCCTGTGACGTACTGGGGGCCTCCACCGATAAACTCATCTTT	T-GD
AAAGATGTCGGAATCT-4	MO_MO	TRGV9*01.TRGJ1*02.None	CALWEVELF	TGTGCCTTGTGGGAGGTGGAACTCTTT	TRDV2*01.TRDD3*01.TRDJ1*01.TRDC	CACDPLLGDTETDKLIF	TGTGCCTGTGACCCACTGCTGGGGGATACAGAGACCGATAAACTCATCTTT	TRGV9*01.TRGJ1*02.None_TRDV2*01.TRDD3*01.TRDJ1*01.TRDC	TGTGCCTTGTGGGAGGTGGAACTCTTT_TGTGCCTGTGACCCACTGCTGGGGGATACAGAGACCGATAAACTCATCTTT	CALWEVELF_CACDPLLGDTETDKLIF	TRGV9*01.TRGJ1*02.None_TGTGCCTTGTGGGAGGTGGAACTCTTT_TRDV2*01.TRDD3*01.TRDJ1*01.TRDC_TGTGCCTGTGACCCACTGCTGGGGGATACAGAGACCGATAAACTCATCTTT	T-GD
AAAGCAAAGCGTAATA-1	MO_MO	TRGV9*01.TRGJP*01.None	CALWEVQELGKKIKVF	TGTGCCTTGTGGGAGGTTCAAGAGTTGGGCAAAAAAATCAAGGTATTT	TRDV2*01.TRDD3*01.TRDJ1*01.None	CACDGIRRGDTDKLIF	TGTGCCTGTGACGGGATACGCCGGGGAGACACCGATAAACTCATCTTT	TRGV9*01.TRGJP*01.None_TRDV2*01.TRDD3*01.TRDJ1*01.TRDC	TGTGCCTTGTGGGAGGTTCAAGAGTTGGGCAAAAAAATCAAGGTATTT_TGTGCCTGTGACGGGATACGCCGGGGAGACACCGATAAACTCATCTTT	CALWEVQELGKKIKVF_CACDGIRRGDTDKLIF	TRGV9*01.TRGJP*01.None_TGTGCCTTGTGGGAGGTTCAAGAGTTGGGCAAAAAAATCAAGGTATTT_TRDV2*01.TRDD3*01.TRDJ1*01.None_TGTGCCTGTGACGGGATACGCCGGGGAGACACCGATAAACTCATCTTT	T-GD
AAAGTAGGTAGCTCCG-3	MO_MO	TRGV9*01.TRGJP*01.TRGC2	CALWEVRELGKKIKVF	TGTGCCTTGTGGGAGGTGCGAGAGTTGGGCAAAAAAATCAAGGTATTT	TRDV2*01.TRDD3*01.TRDJ1*01.None	CACDTLGESYDKLIF	TGTGCCTGTGACACCCTGGGGGAGTCATATGATAAACTCATCTTT	TRGV9*01.TRGJP*01.TRGC2_TRDV2*01.TRDD3*01.TRDJ1*01.TRDC	TGTGCCTTGTGGGAGGTGCGAGAGTTGGGCAAAAAAATCAAGGTATTT_TGTGCCTGTGACACCCTGGGGGAGTCATATGATAAACTCATCTTT	CALWEVRELGKKIKVF_CACDTLGESYDKLIF	TRGV9*01.TRGJP*01.TRGC2_TGTGCCTTGTGGGAGGTGCGAGAGTTGGGCAAAAAAATCAAGGTATTT_TRDV2*01.TRDD3*01.TRDJ1*01.None_TGTGCCTGTGACACCCTGGGGGAGTCATATGATAAACTCATCTTT	T-GD
AAATGCCAGTAACCCT-3	MO_MO	TRGV9*01.TRGJP*01.TRGC2	CALWEAQELGKKIKVF	TGTGCCTTGTGGGAGGCGCAAGAGTTGGGCAAAAAAATCAAGGTATTT	TRDV2*03.TRDD3*01.TRDJ1*01.None	CACDPVSTRGIRKADKLIF	TGTGCCTGTGACCCCGTTTCTACCAGGGGGATACGCAAGGCCGATAAACTCATCTTT	TRGV9*01.TRGJP*01.TRGC2_TRDV2*03.TRDD3*01.TRDJ1*01.TRDC	TGTGCCTTGTGGGAGGCGCAAGAGTTGGGCAAAAAAATCAAGGTATTT_TGTGCCTGTGACCCCGTTTCTACCAGGGGGATACGCAAGGCCGATAAACTCATCTTT	CALWEAQELGKKIKVF_CACDPVSTRGIRKADKLIF	TRGV9*01.TRGJP*01.TRGC2_TGTGCCTTGTGGGAGGCGCAAGAGTTGGGCAAAAAAATCAAGGTATTT_TRDV2*03.TRDD3*01.TRDJ1*01.None_TGTGCCTGTGACCCCGTTTCTACCAGGGGGATACGCAAGGCCGATAAACTCATCTTT	T-GD
AACGTTGAGAGTACAT-3	MO_MO	TRGV9*01.TRGJP2*01.TRGC2	CALWEPDWIKTF	TGTGCCTTGTGGGAGCCTGATTGGATCAAGACGTTT	TRDV2*02.None.TRDJ1*01.None	CACEPLLPEYTDKLIF	TGTGCCTGTGAACCATTACTGCCGGAGTACACCGATAAACTCATCTTT	TRGV9*01.TRGJP2*01.TRGC2_TRDV2*02.None.TRDJ1*01.TRDC	TGTGCCTTGTGGGAGCCTGATTGGATCAAGACGTTT_TGTGCCTGTGAACCATTACTGCCGGAGTACACCGATAAACTCATCTTT	CALWEPDWIKTF_CACEPLLPEYTDKLIF	TRGV9*01.TRGJP2*01.TRGC2_TGTGCCTTGTGGGAGCCTGATTGGATCAAGACGTTT_TRDV2*02.None.TRDJ1*01.None_TGTGCCTGTGAACCATTACTGCCGGAGTACACCGATAAACTCATCTTT	T-GD
AACGTTGAGTCCGTAT-1	MO_MO	TRGV9*01.TRGJP*01.None	CALWVRQELGKKIKVF	TGTGCCTTGTGGGTCCGGCAAGAGTTGGGCAAAAAAATCAAGGTATTT	TRDV2*03.TRDD3*01.TRDJ1*01.None	CACDPVTGGAGDKLIF	TGTGCCTGTGACCCTGTGACTGGGGGGGCCGGCGATAAACTCATCTTT	TRGV9*01.TRGJP*01.None_TRDV2*03.TRDD3*01.TRDJ1*01.TRDC	TGTGCCTTGTGGGTCCGGCAAGAGTTGGGCAAAAAAATCAAGGTATTT_TGTGCCTGTGACCCTGTGACTGGGGGGGCCGGCGATAAACTCATCTTT	CALWVRQELGKKIKVF_CACDPVTGGAGDKLIF	TRGV9*01.TRGJP*01.None_TGTGCCTTGTGGGTCCGGCAAGAGTTGGGCAAAAAAATCAAGGTATTT_TRDV2*03.TRDD3*01.TRDJ1*01.None_TGTGCCTGTGACCCTGTGACTGGGGGGGCCGGCGATAAACTCATCTTT	T-GD
AACGTTGCATTAACCG-5	MO_MO	TRGV9*01.TRGJP2*01.None	CARPLTARYSSDWIKTF	TGTGCCCGCCCTTTAACCGCCCGATATAGTAGTGATTGGATCAAGACGTTT	TRDV2*01.TRDD2*01.TRDJ1*01.None	CACDTVVAGPTTNTDKLIF	TGTGCCTGTGACACCGTAGTCGCCGGGCCTACAACGAACACCGATAAACTCATCTTT	TRGV9*01.TRGJP2*01.None_TRDV2*01.TRDD2*01.TRDJ1*01.TRDC	TGTGCCCGCCCTTTAACCGCCCGATATAGTAGTGATTGGATCAAGACGTTT_TGTGCCTGTGACACCGTAGTCGCCGGGCCTACAACGAACACCGATAAACTCATCTTT	CARPLTARYSSDWIKTF_CACDTVVAGPTTNTDKLIF	TRGV9*01.TRGJP2*01.None_TGTGCCCGCCCTTTAACCGCCCGATATAGTAGTGATTGGATCAAGACGTTT_TRDV2*01.TRDD2*01.TRDJ1*01.None_TGTGCCTGTGACACCGTAGTCGCCGGGCCTACAACGAACACCGATAAACTCATCTTT	T-GD
AACGTTGTCTATCCCG-1	MO_MO	TRGV9*01.TRGJP*01.None	CALWEMQELGKKIKVF	TGTGCCTTGTGGGAAATGCAAGAGTTGGGCAAAAAAATCAAGGTATTT	TRDV2*01.TRDD3*01.TRDJ1*01.TRDC	CACEPLPNVGGYTSDKLIF	TGTGCCTGTGAACCCCTTCCTAATGTTGGGGGATACACTTCCGATAAACTCATCTTT	TRGV9*01.TRGJP*01.None_TRDV2*01.TRDD3*01.TRDJ1*01.TRDC	TGTGCCTTGTGGGAAATGCAAGAGTTGGGCAAAAAAATCAAGGTATTT_TGTGCCTGTGAACCCCTTCCTAATGTTGGGGGATACACTTCCGATAAACTCATCTTT	CALWEMQELGKKIKVF_CACEPLPNVGGYTSDKLIF	TRGV9*01.TRGJP*01.None_TGTGCCTTGTGGGAAATGCAAGAGTTGGGCAAAAAAATCAAGGTATTT_TRDV2*01.TRDD3*01.TRDJ1*01.TRDC_TGTGCCTGTGAACCCCTTCCTAATGTTGGGGGATACACTTCCGATAAACTCATCTTT	T-GD
AACTCAGTCATGGTCA-1	MO_MO	TRGV9*01.TRGJP*01.None	CALWEDELGKKIKVF	TGTGCCTTGTGGGAGGATGAGTTGGGCAAAAAAATCAAGGTATTT	TRDV2*01.TRDD3*01.TRDJ3*01.None	CACDALGESGHRQMFF	TGTGCCTGTGACGCTTTGGGGGAGTCAGGCCACCGACAGATGTTTTTC	TRGV9*01.TRGJP*01.None_TRDV2*01.TRDD3*01.TRDJ3*01.TRDC	TGTGCCTTGTGGGAGGATGAGTTGGGCAAAAAAATCAAGGTATTT_TGTGCCTGTGACGCTTTGGGGGAGTCAGGCCACCGACAGATGTTTTTC	CALWEDELGKKIKVF_CACDALGESGHRQMFF	TRGV9*01.TRGJP*01.None_TGTGCCTTGTGGGAGGATGAGTTGGGCAAAAAAATCAAGGTATTT_TRDV2*01.TRDD3*01.TRDJ3*01.None_TGTGCCTGTGACGCTTTGGGGGAGTCAGGCCACCGACAGATGTTTTTC	T-GD
AACTCCCTCACGAAGG-5	MO_MO	TRGV9*01.TRGJP*01.None	CALWEDFKELGKKIKVF	TGTGCCTTGTGGGAGGACTTCAAAGAGTTGGGCAAAAAAATCAAGGTATTT	TRDV2*03.TRDD3*01.TRDJ1*01.TRDC	CACDTLGMGDTTYTDKLIF	TGTGCCTGTGACACCCTCGGGATGGGGGATACCACATACACCGATAAACTCATCTTT	TRGV9*01.TRGJP*01.None_TRDV2*03.TRDD3*01.TRDJ1*01.TRDC	TGTGCCTTGTGGGAGGACTTCAAAGAGTTGGGCAAAAAAATCAAGGTATTT_TGTGCCTGTGACACCCTCGGGATGGGGGATACCACATACACCGATAAACTCATCTTT	CALWEDFKELGKKIKVF_CACDTLGMGDTTYTDKLIF	TRGV9*01.TRGJP*01.None_TGTGCCTTGTGGGAGGACTTCAAAGAGTTGGGCAAAAAAATCAAGGTATTT_TRDV2*03.TRDD3*01.TRDJ1*01.TRDC_TGTGCCTGTGACACCCTCGGGATGGGGGATACCACATACACCGATAAACTCATCTTT	T-GD
AACTCTTTCTGCTTGC-4	MO_MO	TRGV9*01.TRGJP*01.None	CALWESELGKKIKVF	TGTGCCTTGTGGGAATCCGAGTTGGGCAAAAAAATCAAGGTATTT	TRDV2*01.TRDD3*01.TRDJ1*01.None	CACEPILLGAQRSYTDKLIF	TGTGCCTGTGAGCCAATCCTCCTGGGGGCCCAACGGTCGTACACCGATAAACTCATCTTT	TRGV9*01.TRGJP*01.None_TRDV2*01.TRDD3*01.TRDJ1*01.TRDC	TGTGCCTTGTGGGAATCCGAGTTGGGCAAAAAAATCAAGGTATTT_TGTGCCTGTGAGCCAATCCTCCTGGGGGCCCAACGGTCGTACACCGATAAACTCATCTTT	CALWESELGKKIKVF_CACEPILLGAQRSYTDKLIF	TRGV9*01.TRGJP*01.None_TGTGCCTTGTGGGAATCCGAGTTGGGCAAAAAAATCAAGGTATTT_TRDV2*01.TRDD3*01.TRDJ1*01.None_TGTGCCTGTGAGCCAATCCTCCTGGGGGCCCAACGGTCGTACACCGATAAACTCATCTTT	T-GD
AACTGGTAGTACGTAA-1	MO_MO	TRGV9*01.TRGJP*01.None	CALWEVQELGKKIKVF	TGTGCCTTGTGGGAGGTTCAAGAGTTGGGCAAAAAAATCAAGGTATTT	TRDV2*01.TRDD3*01.TRDJ1*01.None	CACDGIRRGDTDKLIF	TGTGCCTGTGACGGGATACGCCGGGGAGACACCGATAAACTCATCTTT	TRGV9*01.TRGJP*01.None_TRDV2*01.TRDD3*01.TRDJ1*01.TRDC	TGTGCCTTGTGGGAGGTTCAAGAGTTGGGCAAAAAAATCAAGGTATTT_TGTGCCTGTGACGGGATACGCCGGGGAGACACCGATAAACTCATCTTT	CALWEVQELGKKIKVF_CACDGIRRGDTDKLIF	TRGV9*01.TRGJP*01.None_TGTGCCTTGTGGGAGGTTCAAGAGTTGGGCAAAAAAATCAAGGTATTT_TRDV2*01.TRDD3*01.TRDJ1*01.None_TGTGCCTGTGACGGGATACGCCGGGGAGACACCGATAAACTCATCTTT	T-GD
AACTGGTGTCCGAATT-3	MO_MO	TRGV2*01.TRGJ1*02.TRGC2	CATWDGRGYYKKLF	TGTGCCACCTGGGACGGGAGGGGTTATTATAAGAAACTCTTT	TRDV2*02.TRDD3*01.TRDJ1*01.None	CACDTVRTGGYAPNTDKLIF	TGTGCCTGTGACACCGTTCGTACCGGGGGATACGCTCCTAATACTGATAAACTCATCTTT	TRGV2*01.TRGJ1*02.TRGC2_TRDV2*02.TRDD3*01.TRDJ1*01.TRDC	TGTGCCACCTGGGACGGGAGGGGTTATTATAAGAAACTCTTT_TGTGCCTGTGACACCGTTCGTACCGGGGGATACGCTCCTAATACTGATAAACTCATCTTT	CATWDGRGYYKKLF_CACDTVRTGGYAPNTDKLIF	TRGV2*01.TRGJ1*02.TRGC2_TGTGCCACCTGGGACGGGAGGGGTTATTATAAGAAACTCTTT_TRDV2*02.TRDD3*01.TRDJ1*01.None_TGTGCCTGTGACACCGTTCGTACCGGGGGATACGCTCCTAATACTGATAAACTCATCTTT	T-GD
AACTTTCTCCGCGTTT-1	MO_MO	TRGV9*01.TRGJP*01.None	CALWEERQELGKKIKVF	TGTGCCTTGTGGGAAGAAAGGCAAGAGTTGGGCAAAAAAATCAAGGTATTT	TRDV2*01.TRDD3*01.TRDJ1*01.None	CACDPLGGYADKLIF	TGTGCCTGTGACCCCCTAGGGGGATACGCCGATAAACTCATCTTT	TRGV9*01.TRGJP*01.None_TRDV2*01.TRDD3*01.TRDJ1*01.TRDC	TGTGCCTTGTGGGAAGAAAGGCAAGAGTTGGGCAAAAAAATCAAGGTATTT_TGTGCCTGTGACCCCCTAGGGGGATACGCCGATAAACTCATCTTT	CALWEERQELGKKIKVF_CACDPLGGYADKLIF	TRGV9*01.TRGJP*01.None_TGTGCCTTGTGGGAAGAAAGGCAAGAGTTGGGCAAAAAAATCAAGGTATTT_TRDV2*01.TRDD3*01.TRDJ1*01.None_TGTGCCTGTGACCCCCTAGGGGGATACGCCGATAAACTCATCTTT	T-GD
AAGGAGCGTCACTGGC-3	MO_MO	TRGV9*01.TRGJP*01.None	CALWGKELGKKIKVF	TGTGCCTTGTGGGGCAAAGAGTTGGGCAAAAAAATCAAGGTATTT	TRDV2*01.TRDD3*01.TRDJ1*01.None	CACDTLTGGYKLIF	TGTGCCTGTGACACCTTGACTGGGGGATATAAACTCATCTTT	TRGV9*01.TRGJP*01.None_TRDV2*01.TRDD3*01.TRDJ1*01.TRDC	TGTGCCTTGTGGGGCAAAGAGTTGGGCAAAAAAATCAAGGTATTT_TGTGCCTGTGACACCTTGACTGGGGGATATAAACTCATCTTT	CALWGKELGKKIKVF_CACDTLTGGYKLIF	TRGV9*01.TRGJP*01.None_TGTGCCTTGTGGGGCAAAGAGTTGGGCAAAAAAATCAAGGTATTT_TRDV2*01.TRDD3*01.TRDJ1*01.None_TGTGCCTGTGACACCTTGACTGGGGGATATAAACTCATCTTT	T-GD
AAGGAGCTCTAACTGG-3	MO_MO	TRGV9*01.TRGJP*01.None	CALWEGQELGKKIKVF	TGTGCCTTGTGGGAGGGTCAAGAGTTGGGCAAAAAAATCAAGGTATTT	TRDV2*02.TRDD3*01.TRDJ1*01.TRDC	CACDTLVLGDTHTDKLIF	TGTGCCTGTGACACCTTGGTACTGGGGGATACCCACACCGATAAACTCATCTTT	TRGV9*01.TRGJP*01.None_TRDV2*02.TRDD3*01.TRDJ1*01.TRDC	TGTGCCTTGTGGGAGGGTCAAGAGTTGGGCAAAAAAATCAAGGTATTT_TGTGCCTGTGACACCTTGGTACTGGGGGATACCCACACCGATAAACTCATCTTT	CALWEGQELGKKIKVF_CACDTLVLGDTHTDKLIF	TRGV9*01.TRGJP*01.None_TGTGCCTTGTGGGAGGGTCAAGAGTTGGGCAAAAAAATCAAGGTATTT_TRDV2*02.TRDD3*01.TRDJ1*01.TRDC_TGTGCCTGTGACACCTTGGTACTGGGGGATACCCACACCGATAAACTCATCTTT	T-GD
AAGTCTGCATGACATC-1	MO_MO	TRGV9*01.TRGJP*01.TRGC2	CALWEVQQELGKKIKVF	TGTGCCTTGTGGGAGGTTCAACAAGAGTTGGGCAAAAAAATCAAGGTATTT	TRDV2*01.TRDD3*01.TRDJ3*01.None	CACDAILGDTLNTRQMFF	TGTGCCTGTGACGCCATACTGGGGGATACGCTTAACACCCGACAGATGTTTTTC	TRGV9*01.TRGJP*01.TRGC2_TRDV2*01.TRDD3*01.TRDJ3*01.TRDC	TGTGCCTTGTGGGAGGTTCAACAAGAGTTGGGCAAAAAAATCAAGGTATTT_TGTGCCTGTGACGCCATACTGGGGGATACGCTTAACACCCGACAGATGTTTTTC	CALWEVQQELGKKIKVF_CACDAILGDTLNTRQMFF	TRGV9*01.TRGJP*01.TRGC2_TGTGCCTTGTGGGAGGTTCAACAAGAGTTGGGCAAAAAAATCAAGGTATTT_TRDV2*01.TRDD3*01.TRDJ3*01.None_TGTGCCTGTGACGCCATACTGGGGGATACGCTTAACACCCGACAGATGTTTTTC	T-GD
AATCCAGCATCTCCCA-1	MO_MO	TRGV9*01.TRGJP*01.TRGC2	CALWEVNLELGKKIKVF	TGTGCCTTGTGGGAGGTCAACCTCGAGTTGGGCAAAAAAATCAAGGTATTT	TRDV2*03.TRDD3*01.TRDJ1*01.None	CACDTVLPVLGDNSLYTDKLIF	TGTGCCTGTGACACCGTACTCCCTGTTCTGGGGGATAACTCCCTGTACACCGATAAACTCATCTTT	TRGV9*01.TRGJP*01.TRGC2_TRDV2*03.TRDD3*01.TRDJ1*01.TRDC	TGTGCCTTGTGGGAGGTCAACCTCGAGTTGGGCAAAAAAATCAAGGTATTT_TGTGCCTGTGACACCGTACTCCCTGTTCTGGGGGATAACTCCCTGTACACCGATAAACTCATCTTT	CALWEVNLELGKKIKVF_CACDTVLPVLGDNSLYTDKLIF	TRGV9*01.TRGJP*01.TRGC2_TGTGCCTTGTGGGAGGTCAACCTCGAGTTGGGCAAAAAAATCAAGGTATTT_TRDV2*03.TRDD3*01.TRDJ1*01.None_TGTGCCTGTGACACCGTACTCCCTGTTCTGGGGGATAACTCCCTGTACACCGATAAACTCATCTTT	T-GD
AATCGGTGTGTTCGAT-3	MO_MO	TRGV2*01.TRGJ1*02.None	CATWDGWYYKKLF	TGTGCCACCTGGGACGGTTGGTATTATAAGAAACTCTTT	TRDV1*01.TRDD3*01.TRDJ1*01.None	CALGEFAPRLVMDTDKLIF	TGTGCTCTTGGGGAATTTGCGCCCCGACTGGTGATGGACACCGATAAACTCATCTTT	TRGV2*01.TRGJ1*02.None_TRDV1*01.TRDD3*01.TRDJ1*01.TRDC	TGTGCCACCTGGGACGGTTGGTATTATAAGAAACTCTTT_TGTGCTCTTGGGGAATTTGCGCCCCGACTGGTGATGGACACCGATAAACTCATCTTT	CATWDGWYYKKLF_CALGEFAPRLVMDTDKLIF	TRGV2*01.TRGJ1*02.None_TGTGCCACCTGGGACGGTTGGTATTATAAGAAACTCTTT_TRDV1*01.TRDD3*01.TRDJ1*01.None_TGTGCTCTTGGGGAATTTGCGCCCCGACTGGTGATGGACACCGATAAACTCATCTTT	T-GD
AATCGGTTCTTGCATT-5	MO_MO	TRGV9*01.TRGJP*01.None	CALWERQELGKKIKVF	TGTGCCTTGTGGGAGAGACAAGAGTTGGGCAAAAAAATCAAGGTATTT	TRDV2*03.TRDD3*01.TRDJ1*01.None	CTCDPVAGTDKLIF	TGTACCTGTGACCCTGTGGCGGGGACCGATAAACTCATCTTT	TRGV9*01.TRGJP*01.None_TRDV2*03.TRDD3*01.TRDJ1*01.TRDC	TGTGCCTTGTGGGAGAGACAAGAGTTGGGCAAAAAAATCAAGGTATTT_TGTACCTGTGACCCTGTGGCGGGGACCGATAAACTCATCTTT	CALWERQELGKKIKVF_CTCDPVAGTDKLIF	TRGV9*01.TRGJP*01.None_TGTGCCTTGTGGGAGAGACAAGAGTTGGGCAAAAAAATCAAGGTATTT_TRDV2*03.TRDD3*01.TRDJ1*01.None_TGTACCTGTGACCCTGTGGCGGGGACCGATAAACTCATCTTT	T-GD
ACACCCTCAGCTATTG-1	MO_MO	TRGV9*01.TRGJP*01.None	CALWEVQELGKKIKVF	TGTGCCTTGTGGGAGGTGCAAGAGTTGGGCAAAAAAATCAAGGTATTT	TRDV2*01.TRDD3*01.TRDJ1*01.None	CACDTVSLGDTLYTDKLIF	TGTGCCTGTGACACCGTCTCACTGGGGGATACCCTGTACACCGATAAACTCATCTTT	TRGV9*01.TRGJP*01.None_TRDV2*01.TRDD3*01.TRDJ1*01.TRDC	TGTGCCTTGTGGGAGGTGCAAGAGTTGGGCAAAAAAATCAAGGTATTT_TGTGCCTGTGACACCGTCTCACTGGGGGATACCCTGTACACCGATAAACTCATCTTT	CALWEVQELGKKIKVF_CACDTVSLGDTLYTDKLIF	TRGV9*01.TRGJP*01.None_TGTGCCTTGTGGGAGGTGCAAGAGTTGGGCAAAAAAATCAAGGTATTT_TRDV2*01.TRDD3*01.TRDJ1*01.None_TGTGCCTGTGACACCGTCTCACTGGGGGATACCCTGTACACCGATAAACTCATCTTT	T-GD
ACACCCTGTGGAAAGA-5	MO_MO	TRGV8*01.TRGJ1*01.None	CATWDWVGKKLF	TGTGCCACCTGGGATTGGGTAGGTAAGAAACTCTTT	TRDV1*01.TRDD3*01.TRDJ2*01.None	CALGGHALPLTAQLFF	TGTGCTCTTGGGGGCCATGCACTCCCTTTGACAGCACAACTCTTCTTT	TRGV8*01.TRGJ1*01.None_TRDV1*01.TRDD3*01.TRDJ2*01.TRDC	TGTGCCACCTGGGATTGGGTAGGTAAGAAACTCTTT_TGTGCTCTTGGGGGCCATGCACTCCCTTTGACAGCACAACTCTTCTTT	CATWDWVGKKLF_CALGGHALPLTAQLFF	TRGV8*01.TRGJ1*01.None_TGTGCCACCTGGGATTGGGTAGGTAAGAAACTCTTT_TRDV1*01.TRDD3*01.TRDJ2*01.None_TGTGCTCTTGGGGGCCATGCACTCCCTTTGACAGCACAACTCTTCTTT	T-GD
ACACCGGCAGATGGGT-4	MO_MO	TRGV9*01.TRGJP*01.None	CALWEVQELGKKIKVF	TGTGCCTTGTGGGAGGTACAGGAGTTGGGCAAAAAAATCAAGGTATTT	TRDV2*01.TRDD3*01.TRDJ1*01.TRDC	CACDPVAGTDKLIF	TGTGCCTGTGACCCTGTGGCGGGGACCGATAAACTCATCTTT	TRGV9*01.TRGJP*01.None_TRDV2*01.TRDD3*01.TRDJ1*01.TRDC	TGTGCCTTGTGGGAGGTACAGGAGTTGGGCAAAAAAATCAAGGTATTT_TGTGCCTGTGACCCTGTGGCGGGGACCGATAAACTCATCTTT	CALWEVQELGKKIKVF_CACDPVAGTDKLIF	TRGV9*01.TRGJP*01.None_TGTGCCTTGTGGGAGGTACAGGAGTTGGGCAAAAAAATCAAGGTATTT_TRDV2*01.TRDD3*01.TRDJ1*01.TRDC_TGTGCCTGTGACCCTGTGGCGGGGACCGATAAACTCATCTTT	T-GD
ACACCGGGTGCAGGTA-3	MO_MO	TRGV9*01.TRGJP*01.None	CALWETQQELGKKIKVF	TGTGCCTTGTGGGAGACTCAACAAGAGTTGGGCAAAAAAATCAAGGTATTT	TRDV2*03.TRDD3*01.TRDJ1*01.None	CACDPLGVQSHTDKLIF	TGTGCCTGTGACCCTCTGGGGGTCCAGAGTCACACCGATAAACTCATCTTT	TRGV9*01.TRGJP*01.None_TRDV2*03.TRDD3*01.TRDJ1*01.TRDC	TGTGCCTTGTGGGAGACTCAACAAGAGTTGGGCAAAAAAATCAAGGTATTT_TGTGCCTGTGACCCTCTGGGGGTCCAGAGTCACACCGATAAACTCATCTTT	CALWETQQELGKKIKVF_CACDPLGVQSHTDKLIF	TRGV9*01.TRGJP*01.None_TGTGCCTTGTGGGAGACTCAACAAGAGTTGGGCAAAAAAATCAAGGTATTT_TRDV2*03.TRDD3*01.TRDJ1*01.None_TGTGCCTGTGACCCTCTGGGGGTCCAGAGTCACACCGATAAACTCATCTTT	T-GD
ACACTGAAGGGAGTAA-1	MO_MO	TRGV9*01.TRGJP*01.None	CALWEVDQELGKKIKVF	TGTGCCTTGTGGGAGGTCGATCAAGAGTTGGGCAAAAAAATCAAGGTATTT	TRDV2*01.TRDD3*01.TRDJ1*01.None	CACDVLGDRTTDKLIF	TGTGCCTGTGACGTACTGGGGGATAGGACGACCGATAAACTCATCTTT	TRGV9*01.TRGJP*01.None_TRDV2*01.TRDD3*01.TRDJ1*01.TRDC	TGTGCCTTGTGGGAGGTCGATCAAGAGTTGGGCAAAAAAATCAAGGTATTT_TGTGCCTGTGACGTACTGGGGGATAGGACGACCGATAAACTCATCTTT	CALWEVDQELGKKIKVF_CACDVLGDRTTDKLIF	TRGV9*01.TRGJP*01.None_TGTGCCTTGTGGGAGGTCGATCAAGAGTTGGGCAAAAAAATCAAGGTATTT_TRDV2*01.TRDD3*01.TRDJ1*01.None_TGTGCCTGTGACGTACTGGGGGATAGGACGACCGATAAACTCATCTTT	T-GD
ACATACGAGGCTACGA-3	MO_MO	TRGV9*01.TRGJP*01.None	CALWEVTELGKKIKVF	TGTGCCTTGTGGGAGGTGACAGAGTTGGGCAAAAAAATCAAGGTATTT	TRDV2*03.TRDD3*01.TRDJ1*01.None	CACDRLGVPDKLIF	TGTGCCTGTGACAGGTTGGGGGTTCCCGATAAACTCATCTTT	TRGV9*01.TRGJP*01.None_TRDV2*03.TRDD3*01.TRDJ1*01.TRDC	TGTGCCTTGTGGGAGGTGACAGAGTTGGGCAAAAAAATCAAGGTATTT_TGTGCCTGTGACAGGTTGGGGGTTCCCGATAAACTCATCTTT	CALWEVTELGKKIKVF_CACDRLGVPDKLIF	TRGV9*01.TRGJP*01.None_TGTGCCTTGTGGGAGGTGACAGAGTTGGGCAAAAAAATCAAGGTATTT_TRDV2*03.TRDD3*01.TRDJ1*01.None_TGTGCCTGTGACAGGTTGGGGGTTCCCGATAAACTCATCTTT	T-GD
ACATCAGCAGACAAGC-4	MO_MO	TRGV2*01.TRGJP2*01.None	CATWDGISDWIKTF	TGTGCCACCTGGGACGGAATTAGTGATTGGATCAAGACGTTT	TRDV2*03.None.TRDJ1*01.None	CACDTLMGADKLIF	TGTGCCTGTGACACCCTTATGGGCGCCGATAAACTCATCTTT	TRGV2*01.TRGJP2*01.None_TRDV2*03.None.TRDJ1*01.TRDC	TGTGCCACCTGGGACGGAATTAGTGATTGGATCAAGACGTTT_TGTGCCTGTGACACCCTTATGGGCGCCGATAAACTCATCTTT	CATWDGISDWIKTF_CACDTLMGADKLIF	TRGV2*01.TRGJP2*01.None_TGTGCCACCTGGGACGGAATTAGTGATTGGATCAAGACGTTT_TRDV2*03.None.TRDJ1*01.None_TGTGCCTGTGACACCCTTATGGGCGCCGATAAACTCATCTTT	T-GD
ACATCAGTCCGTCATC-3	MO_MO	TRGV9*01.TRGJP*01.None	CALWEWGELGKKIKVF	TGTGCCTTGTGGGAGTGGGGGGAGTTGGGCAAAAAAATCAAGGTATTT	TRDV2*03.None.TRDJ1*01.TRDC	CACDTIGLKITDKLIF	TGTGCCTGTGACACTATTGGGTTGAAAATCACCGATAAACTCATCTTT	TRGV9*01.TRGJP*01.None_TRDV2*03.None.TRDJ1*01.TRDC	TGTGCCTTGTGGGAGTGGGGGGAGTTGGGCAAAAAAATCAAGGTATTT_TGTGCCTGTGACACTATTGGGTTGAAAATCACCGATAAACTCATCTTT	CALWEWGELGKKIKVF_CACDTIGLKITDKLIF	TRGV9*01.TRGJP*01.None_TGTGCCTTGTGGGAGTGGGGGGAGTTGGGCAAAAAAATCAAGGTATTT_TRDV2*03.None.TRDJ1*01.TRDC_TGTGCCTGTGACACTATTGGGTTGAAAATCACCGATAAACTCATCTTT	T-GD
ACATGGTGTGTGAATA-4	MO_MO	TRGV9*01.TRGJP*01.None	CALWEVHQELGKKIKVF	TGTGCCTTGTGGGAGGTGCACCAAGAGTTGGGCAAAAAAATCAAGGTATTT	TRDV2*03.TRDD3*01.TRDJ1*01.None	CACDSVLGDTWGTTDKLIF	TGTGCCTGTGACTCCGTACTGGGGGATACGTGGGGGACTACCGATAAACTCATCTTT	TRGV9*01.TRGJP*01.None_TRDV2*03.TRDD3*01.TRDJ1*01.TRDC	TGTGCCTTGTGGGAGGTGCACCAAGAGTTGGGCAAAAAAATCAAGGTATTT_TGTGCCTGTGACTCCGTACTGGGGGATACGTGGGGGACTACCGATAAACTCATCTTT	CALWEVHQELGKKIKVF_CACDSVLGDTWGTTDKLIF	TRGV9*01.TRGJP*01.None_TGTGCCTTGTGGGAGGTGCACCAAGAGTTGGGCAAAAAAATCAAGGTATTT_TRDV2*03.TRDD3*01.TRDJ1*01.None_TGTGCCTGTGACTCCGTACTGGGGGATACGTGGGGGACTACCGATAAACTCATCTTT	T-GD
ACCAGTACATCGATGT-3	MO_MO	TRGV9*01.TRGJP*01.None	CALWESRELGKKIKVF	TGTGCCTTGTGGGAGTCTAGGGAGTTGGGCAAAAAAATCAAGGTATTT	TRDV2*01.None.TRDJ1*01.TRDC	CACDTGFAAQREKTDKLIF	TGTGCCTGTGACACCGGATTTGCCGCGCAGAGAGAGAAAACCGATAAACTCATCTTT	TRGV9*01.TRGJP*01.None_TRDV2*01.None.TRDJ1*01.TRDC	TGTGCCTTGTGGGAGTCTAGGGAGTTGGGCAAAAAAATCAAGGTATTT_TGTGCCTGTGACACCGGATTTGCCGCGCAGAGAGAGAAAACCGATAAACTCATCTTT	CALWESRELGKKIKVF_CACDTGFAAQREKTDKLIF	TRGV9*01.TRGJP*01.None_TGTGCCTTGTGGGAGTCTAGGGAGTTGGGCAAAAAAATCAAGGTATTT_TRDV2*01.None.TRDJ1*01.TRDC_TGTGCCTGTGACACCGGATTTGCCGCGCAGAGAGAGAAAACCGATAAACTCATCTTT	T-GD
ACCTTTACACAACGCC-3	MO_MO	TRGV10*02.TRGJ1*02.TRGC2	CAAWDYKAPIYYKKLF	TGTGCTGCGTGGGATTATAAGGCCCCCATTTATTATAAGAAACTCTTT	TRDV2*01.TRDD3*01.TRDJ1*01.TRDC	CACVSLLPDPRILGETDGEYTDKLIF	TGTGCCTGTGTGTCCTTATTACCCGACCCACGGATACTGGGGGAGACTGATGGCGAGTACACCGATAAACTCATCTTT	TRGV10*02.TRGJ1*02.TRGC2_TRDV2*01.TRDD3*01.TRDJ1*01.TRDC	TGTGCTGCGTGGGATTATAAGGCCCCCATTTATTATAAGAAACTCTTT_TGTGCCTGTGTGTCCTTATTACCCGACCCACGGATACTGGGGGAGACTGATGGCGAGTACACCGATAAACTCATCTTT	CAAWDYKAPIYYKKLF_CACVSLLPDPRILGETDGEYTDKLIF	TRGV10*02.TRGJ1*02.TRGC2_TGTGCTGCGTGGGATTATAAGGCCCCCATTTATTATAAGAAACTCTTT_TRDV2*01.TRDD3*01.TRDJ1*01.TRDC_TGTGCCTGTGTGTCCTTATTACCCGACCCACGGATACTGGGGGAGACTGATGGCGAGTACACCGATAAACTCATCTTT	T-GD
ACGATACGTCATCCCT-3	MO_MO	TRGV2*01.TRGJ1*02.TRGC2	CATWDGWYYKKLF	TGTGCCACCTGGGACGGTTGGTATTATAAGAAACTCTTT	TRDV1*01.TRDD3*01.TRDJ1*01.None	CALGEFAPRLVMDTDKLIF	TGTGCTCTTGGGGAATTTGCGCCCCGACTGGTGATGGACACCGATAAACTCATCTTT	TRGV2*01.TRGJ1*02.TRGC2_TRDV1*01.TRDD3*01.TRDJ1*01.TRDC	TGTGCCACCTGGGACGGTTGGTATTATAAGAAACTCTTT_TGTGCTCTTGGGGAATTTGCGCCCCGACTGGTGATGGACACCGATAAACTCATCTTT	CATWDGWYYKKLF_CALGEFAPRLVMDTDKLIF	TRGV2*01.TRGJ1*02.TRGC2_TGTGCCACCTGGGACGGTTGGTATTATAAGAAACTCTTT_TRDV1*01.TRDD3*01.TRDJ1*01.None_TGTGCTCTTGGGGAATTTGCGCCCCGACTGGTGATGGACACCGATAAACTCATCTTT	T-GD
ACGCAGCAGACTAAGT-4	MO_MO	TRGV9*01.TRGJP*01.None	CALWELQELGKKIKVF	TGTGCCTTGTGGGAGTTGCAAGAGTTGGGCAAAAAAATCAAGGTATTT	TRDV2*01.TRDD3*01.TRDJ1*01.TRDC	CACDPLGVPTDKLIF	TGTGCCTGTGACCCACTGGGGGTCCCCACCGATAAACTCATCTTT	TRGV9*01.TRGJP*01.None_TRDV2*01.TRDD3*01.TRDJ1*01.TRDC	TGTGCCTTGTGGGAGTTGCAAGAGTTGGGCAAAAAAATCAAGGTATTT_TGTGCCTGTGACCCACTGGGGGTCCCCACCGATAAACTCATCTTT	CALWELQELGKKIKVF_CACDPLGVPTDKLIF	TRGV9*01.TRGJP*01.None_TGTGCCTTGTGGGAGTTGCAAGAGTTGGGCAAAAAAATCAAGGTATTT_TRDV2*01.TRDD3*01.TRDJ1*01.TRDC_TGTGCCTGTGACCCACTGGGGGTCCCCACCGATAAACTCATCTTT	T-GD
ACGCAGCCAACTTGAC-2	MO_MO	TRGV9*01.TRGJP*01.None	CALWEVAALGKKKKKIKVF	TGTGCCTTGTGGGAGGTGGCGGCGTTGGGCAAAAAAAAAAAAAAAATCAAGGTATTT	TRDV2*01.TRDD3*01.TRDJ1*01.None	CACDTIRTGGYRGNTDKLIF	TGTGCCTGTGACACCATCCGTACTGGGGGATACAGAGGGAACACCGATAAACTCATCTTT	TRGV9*01.TRGJP*01.None_TRDV2*01.TRDD3*01.TRDJ1*01.TRDC	TGTGCCTTGTGGGAGGTGGCGGCGTTGGGCAAAAAAAAAAAAAAAATCAAGGTATTT_TGTGCCTGTGACACCATCCGTACTGGGGGATACAGAGGGAACACCGATAAACTCATCTTT	CALWEVAALGKKKKKIKVF_CACDTIRTGGYRGNTDKLIF	TRGV9*01.TRGJP*01.None_TGTGCCTTGTGGGAGGTGGCGGCGTTGGGCAAAAAAAAAAAAAAAATCAAGGTATTT_TRDV2*01.TRDD3*01.TRDJ1*01.None_TGTGCCTGTGACACCATCCGTACTGGGGGATACAGAGGGAACACCGATAAACTCATCTTT	T-GD
ACGCAGCCACCGAATT-5	MO_MO	TRGV9*01.TRGJP*01.None	CALWEVEELGKKIKVF	TGTGCCTTGTGGGAGGTGGAAGAGTTGGGCAAAAAAATCAAGGTATTT	TRDV2*01.TRDD3*01.TRDJ1*01.None	CACDTVLTGGYAAGTDKLIF	TGTGCCTGTGACACCGTCTTGACTGGGGGATACGCGGCGGGGACCGATAAACTCATCTTT	TRGV9*01.TRGJP*01.None_TRDV2*01.TRDD3*01.TRDJ1*01.TRDC	TGTGCCTTGTGGGAGGTGGAAGAGTTGGGCAAAAAAATCAAGGTATTT_TGTGCCTGTGACACCGTCTTGACTGGGGGATACGCGGCGGGGACCGATAAACTCATCTTT	CALWEVEELGKKIKVF_CACDTVLTGGYAAGTDKLIF	TRGV9*01.TRGJP*01.None_TGTGCCTTGTGGGAGGTGGAAGAGTTGGGCAAAAAAATCAAGGTATTT_TRDV2*01.TRDD3*01.TRDJ1*01.None_TGTGCCTGTGACACCGTCTTGACTGGGGGATACGCGGCGGGGACCGATAAACTCATCTTT	T-GD
ACGCCAGCACTTGGAT-1	MO_MO	TRGV9*01.TRGJP*01.None	CALWEVHELGKKIKVF	TGTGCCTTGTGGGAGGTGCACGAGTTGGGCAAAAAAATCAAGGTATTT	TRDV2*01.TRDD3*01.TRDJ1*01.None	CACDAIPSRDTRPNTDKLIF	TGTGCCTGTGACGCAATCCCCTCCCGAGATACGCGCCCGAACACCGATAAACTCATCTTT	TRGV9*01.TRGJP*01.None_TRDV2*01.TRDD3*01.TRDJ1*01.TRDC	TGTGCCTTGTGGGAGGTGCACGAGTTGGGCAAAAAAATCAAGGTATTT_TGTGCCTGTGACGCAATCCCCTCCCGAGATACGCGCCCGAACACCGATAAACTCATCTTT	CALWEVHELGKKIKVF_CACDAIPSRDTRPNTDKLIF	TRGV9*01.TRGJP*01.None_TGTGCCTTGTGGGAGGTGCACGAGTTGGGCAAAAAAATCAAGGTATTT_TRDV2*01.TRDD3*01.TRDJ1*01.None_TGTGCCTGTGACGCAATCCCCTCCCGAGATACGCGCCCGAACACCGATAAACTCATCTTT	T-GD
ACGGCCAGTACCGGCT-4	MO_MO	TRGV9*01.TRGJP*01.None	CALWDRKGQKLGKKIKVF	TGTGCCTTGTGGGACCGAAAAGGCCAAAAGTTGGGCAAAAAAATCAAGGTATTT	TRDV2*03.TRDD3*01.TRDJ1*01.None	CACDPLGELYTDKLIF	TGTGCCTGTGACCCCCTGGGGGAATTGTACACCGATAAACTCATCTTT	TRGV9*01.TRGJP*01.None_TRDV2*03.TRDD3*01.TRDJ1*01.TRDC	TGTGCCTTGTGGGACCGAAAAGGCCAAAAGTTGGGCAAAAAAATCAAGGTATTT_TGTGCCTGTGACCCCCTGGGGGAATTGTACACCGATAAACTCATCTTT	CALWDRKGQKLGKKIKVF_CACDPLGELYTDKLIF	TRGV9*01.TRGJP*01.None_TGTGCCTTGTGGGACCGAAAAGGCCAAAAGTTGGGCAAAAAAATCAAGGTATTT_TRDV2*03.TRDD3*01.TRDJ1*01.None_TGTGCCTGTGACCCCCTGGGGGAATTGTACACCGATAAACTCATCTTT	T-GD
ACTGATGCAATTCCTT-1	MO_MO	TRGV9*01.TRGJP*01.None	CALWEDGLEKKIKVF	TGTGCCTTGTGGGAAGATGGGTTGGAAAAAAAAATCAAGGTATTT	TRDV2*02.TRDD3*01.TRDJ1*01.None	CACDTLELGIDPDKLIF	TGTGCCTGTGACACGCTGGAGCTGGGGATAGACCCCGATAAACTCATCTTT	TRGV9*01.TRGJP*01.None_TRDV2*02.TRDD3*01.TRDJ1*01.TRDC	TGTGCCTTGTGGGAAGATGGGTTGGAAAAAAAAATCAAGGTATTT_TGTGCCTGTGACACGCTGGAGCTGGGGATAGACCCCGATAAACTCATCTTT	CALWEDGLEKKIKVF_CACDTLELGIDPDKLIF	TRGV9*01.TRGJP*01.None_TGTGCCTTGTGGGAAGATGGGTTGGAAAAAAAAATCAAGGTATTT_TRDV2*02.TRDD3*01.TRDJ1*01.None_TGTGCCTGTGACACGCTGGAGCTGGGGATAGACCCCGATAAACTCATCTTT	T-GD
ACTGCTCCAAGCGAGT-3	MO_MO	TRGV9*01.TRGJP*01.None	CALWEVKEELGKKIKVF	TGTGCCTTGTGGGAGGTAAAGGAAGAGTTGGGCAAAAAAATCAAGGTATTT	TRDV2*03.TRDD3*01.TRDJ3*01.None	CACDTILPSSWDTRQMFF	TGTGCCTGTGACACCATACTGCCAAGCTCCTGGGACACCCGACAGATGTTTTTC	TRGV9*01.TRGJP*01.None_TRDV2*03.TRDD3*01.TRDJ3*01.TRDC	TGTGCCTTGTGGGAGGTAAAGGAAGAGTTGGGCAAAAAAATCAAGGTATTT_TGTGCCTGTGACACCATACTGCCAAGCTCCTGGGACACCCGACAGATGTTTTTC	CALWEVKEELGKKIKVF_CACDTILPSSWDTRQMFF	TRGV9*01.TRGJP*01.None_TGTGCCTTGTGGGAGGTAAAGGAAGAGTTGGGCAAAAAAATCAAGGTATTT_TRDV2*03.TRDD3*01.TRDJ3*01.None_TGTGCCTGTGACACCATACTGCCAAGCTCCTGGGACACCCGACAGATGTTTTTC	T-GD
ACTGTCCAGCCCAACC-3	MO_MO	TRGV2*01.TRGJ1*02.TRGC2	CATWDGWYYKKLF	TGTGCCACCTGGGACGGTTGGTATTATAAGAAACTCTTT	TRDV1*01.TRDD3*01.TRDJ1*01.None	CALGEFAPRLVMDTDKLIF	TGTGCTCTTGGGGAATTTGCGCCCCGACTGGTGATGGACACCGATAAACTCATCTTT	TRGV2*01.TRGJ1*02.TRGC2_TRDV1*01.TRDD3*01.TRDJ1*01.TRDC	TGTGCCACCTGGGACGGTTGGTATTATAAGAAACTCTTT_TGTGCTCTTGGGGAATTTGCGCCCCGACTGGTGATGGACACCGATAAACTCATCTTT	CATWDGWYYKKLF_CALGEFAPRLVMDTDKLIF	TRGV2*01.TRGJ1*02.TRGC2_TGTGCCACCTGGGACGGTTGGTATTATAAGAAACTCTTT_TRDV1*01.TRDD3*01.TRDJ1*01.None_TGTGCTCTTGGGGAATTTGCGCCCCGACTGGTGATGGACACCGATAAACTCATCTTT	T-GD
ACTGTCCGTAGGGTAC-5	MO_MO	TRGV9*01.TRGJP*01.None	CALWEVQELGKKIKVF	TGTGCCTTGTGGGAGGTTCAAGAGTTGGGCAAAAAAATCAAGGTATTT	TRDV2*03.TRDD3*01.TRDJ1*01.None	CACDSIDWGIPLYTDKLIF	TGTGCCTGTGACTCAATCGACTGGGGGATACCCCTGTACACCGATAAACTCATCTTT	TRGV9*01.TRGJP*01.None_TRDV2*03.TRDD3*01.TRDJ1*01.TRDC	TGTGCCTTGTGGGAGGTTCAAGAGTTGGGCAAAAAAATCAAGGTATTT_TGTGCCTGTGACTCAATCGACTGGGGGATACCCCTGTACACCGATAAACTCATCTTT	CALWEVQELGKKIKVF_CACDSIDWGIPLYTDKLIF	TRGV9*01.TRGJP*01.None_TGTGCCTTGTGGGAGGTTCAAGAGTTGGGCAAAAAAATCAAGGTATTT_TRDV2*03.TRDD3*01.TRDJ1*01.None_TGTGCCTGTGACTCAATCGACTGGGGGATACCCCTGTACACCGATAAACTCATCTTT	T-GD
ACTTACTCACCGTTGG-4	MO_MO	TRGV9*01.TRGJ1*02.None	CALWNF	TGTGCCTTGTGGAACTTT	TRDV2*01.TRDD3*01.TRDJ1*01.None	CACDELGGYLDKLIF	TGTGCCTGTGATGAACTTGGGGGATACCTCGATAAACTCATCTTT	TRGV9*01.TRGJ1*02.None_TRDV2*01.TRDD3*01.TRDJ1*01.TRDC	TGTGCCTTGTGGAACTTT_TGTGCCTGTGATGAACTTGGGGGATACCTCGATAAACTCATCTTT	CALWNF_CACDELGGYLDKLIF	TRGV9*01.TRGJ1*02.None_TGTGCCTTGTGGAACTTT_TRDV2*01.TRDD3*01.TRDJ1*01.None_TGTGCCTGTGATGAACTTGGGGGATACCTCGATAAACTCATCTTT	T-GD
AGAATAGAGGTGCTAG-1	MO_MO	TRGV9*01.TRGJP*01.None	CALWVTQELGKKIKVF	TGTGCCTTGTGGGTCACCCAAGAGTTGGGCAAAAAAATCAAGGTATTT	TRDV2*01.TRDD3*01.TRDJ1*01.None	CACDTLGDTREYTDKLIF	TGTGCCTGTGACACGCTGGGGGATACACGAGAGTACACCGATAAACTCATCTTT	TRGV9*01.TRGJP*01.None_TRDV2*01.TRDD3*01.TRDJ1*01.TRDC	TGTGCCTTGTGGGTCACCCAAGAGTTGGGCAAAAAAATCAAGGTATTT_TGTGCCTGTGACACGCTGGGGGATACACGAGAGTACACCGATAAACTCATCTTT	CALWVTQELGKKIKVF_CACDTLGDTREYTDKLIF	TRGV9*01.TRGJP*01.None_TGTGCCTTGTGGGTCACCCAAGAGTTGGGCAAAAAAATCAAGGTATTT_TRDV2*01.TRDD3*01.TRDJ1*01.None_TGTGCCTGTGACACGCTGGGGGATACACGAGAGTACACCGATAAACTCATCTTT	T-GD
AGATTGCTCTTGCCGT-2	MO_MO	TRGV9*01.TRGJP*01.None	CALWAPGELGKKIKVF	TGTGCCTTGTGGGCCCCAGGGGAGTTGGGCAAAAAAATCAAGGTATTT	TRDV2*01.TRDD3*01.TRDJ1*01.None	CACDTLVTTGGYDGTRYTDKLIF	TGTGCCTGTGACACCCTAGTTACTACTGGGGGATACGACGGCACCCGGTACACCGATAAACTCATCTTT	TRGV9*01.TRGJP*01.None_TRDV2*01.TRDD3*01.TRDJ1*01.TRDC	TGTGCCTTGTGGGCCCCAGGGGAGTTGGGCAAAAAAATCAAGGTATTT_TGTGCCTGTGACACCCTAGTTACTACTGGGGGATACGACGGCACCCGGTACACCGATAAACTCATCTTT	CALWAPGELGKKIKVF_CACDTLVTTGGYDGTRYTDKLIF	TRGV9*01.TRGJP*01.None_TGTGCCTTGTGGGCCCCAGGGGAGTTGGGCAAAAAAATCAAGGTATTT_TRDV2*01.TRDD3*01.TRDJ1*01.None_TGTGCCTGTGACACCCTAGTTACTACTGGGGGATACGACGGCACCCGGTACACCGATAAACTCATCTTT	T-GD
AGCAGCCTCAAACCAC-5	MO_MO	TRGV9*01.TRGJP*01.None	CALWESSQELGKKIKV	TGTGCCTTGTGGGAGTCATCACAAGAGTTGGGCAAAAAAATCAAGGTA	TRDV2*03.TRDD2*01.TRDJ1*01.None	CACDPLLGLGSSSYTDKLIF	TGTGCCTGTGACCCACTGCTTGGTCTGGGGAGTTCTTCGTACACCGATAAACTCATCTTT	TRGV9*01.TRGJP*01.None_TRDV2*03.TRDD2*01.TRDJ1*01.TRDC	TGTGCCTTGTGGGAGTCATCACAAGAGTTGGGCAAAAAAATCAAGGTA_TGTGCCTGTGACCCACTGCTTGGTCTGGGGAGTTCTTCGTACACCGATAAACTCATCTTT	CALWESSQELGKKIKV_CACDPLLGLGSSSYTDKLIF	TRGV9*01.TRGJP*01.None_TGTGCCTTGTGGGAGTCATCACAAGAGTTGGGCAAAAAAATCAAGGTA_TRDV2*03.TRDD2*01.TRDJ1*01.None_TGTGCCTGTGACCCACTGCTTGGTCTGGGGAGTTCTTCGTACACCGATAAACTCATCTTT	T-GD
AGCGTCGCATGCATGT-3	MO_MO	TRGV9*01.TRGJP*01.None	CALWEVFQLGKKIKVF	TGTGCCTTGTGGGAGGTGTTCCAGTTGGGCAAAAAAATCAAGGTATTT	TRDV2*02.TRDD3*01.TRDJ1*01.TRDC	CACDTVNTGGYFNTDKLIF	TGTGCCTGTGACACCGTAAATACTGGGGGATATTTCAACACCGATAAACTCATCTTT	TRGV9*01.TRGJP*01.None_TRDV2*02.TRDD3*01.TRDJ1*01.TRDC	TGTGCCTTGTGGGAGGTGTTCCAGTTGGGCAAAAAAATCAAGGTATTT_TGTGCCTGTGACACCGTAAATACTGGGGGATATTTCAACACCGATAAACTCATCTTT	CALWEVFQLGKKIKVF_CACDTVNTGGYFNTDKLIF	TRGV9*01.TRGJP*01.None_TGTGCCTTGTGGGAGGTGTTCCAGTTGGGCAAAAAAATCAAGGTATTT_TRDV2*02.TRDD3*01.TRDJ1*01.TRDC_TGTGCCTGTGACACCGTAAATACTGGGGGATATTTCAACACCGATAAACTCATCTTT	T-GD
AGCGTCGCATTCTTAC-4	MO_MO	TRGV9*01.TRGJP*01.None	CALWERELGKKIKVF	TGTGCCTTGTGGGAGCGAGAGTTGGGCAAAAAAATCAAGGTATTT	TRDV2*01.TRDD3*01.TRDJ1*01.TRDC	CACERLGDNTDKLIF	TGTGCCTGTGAAAGGCTGGGGGATAACACCGATAAACTCATCTTT	TRGV9*01.TRGJP*01.None_TRDV2*01.TRDD3*01.TRDJ1*01.TRDC	TGTGCCTTGTGGGAGCGAGAGTTGGGCAAAAAAATCAAGGTATTT_TGTGCCTGTGAAAGGCTGGGGGATAACACCGATAAACTCATCTTT	CALWERELGKKIKVF_CACERLGDNTDKLIF	TRGV9*01.TRGJP*01.None_TGTGCCTTGTGGGAGCGAGAGTTGGGCAAAAAAATCAAGGTATTT_TRDV2*01.TRDD3*01.TRDJ1*01.TRDC_TGTGCCTGTGAAAGGCTGGGGGATAACACCGATAAACTCATCTTT	T-GD
AGGGAGTCAAGCCGCT-1	MO_MO	TRGV9*01.TRGJP*01.None	CALWEVQQELGKKIKV	TGTGCCTTGTGGGAGGTGCAGCAAGAGTTGGGCAAAAAAATCAAGGTA	TRDV2*01.None.TRDJ1*01.None	CACDGVGTDKLIF	TGTGCCTGTGACGGGGTAGGGACCGATAAACTCATCTTT	TRGV9*01.TRGJP*01.None_TRDV2*01.None.TRDJ1*01.TRDC	TGTGCCTTGTGGGAGGTGCAGCAAGAGTTGGGCAAAAAAATCAAGGTA_TGTGCCTGTGACGGGGTAGGGACCGATAAACTCATCTTT	CALWEVQQELGKKIKV_CACDGVGTDKLIF	TRGV9*01.TRGJP*01.None_TGTGCCTTGTGGGAGGTGCAGCAAGAGTTGGGCAAAAAAATCAAGGTA_TRDV2*01.None.TRDJ1*01.None_TGTGCCTGTGACGGGGTAGGGACCGATAAACTCATCTTT	T-GD
AGGGATGCACAAGACG-5	MO_MO	TRGV9*01.TRGJP*01.None	CALWEVFELGKKIKVF	TGTGCCTTGTGGGAGGTATTCGAGTTGGGCAAAAAAATCAAGGTATTT	TRDV2*03.TRDD3*01.TRDJ1*01.None	CACDTVGGRYAYTDKLIF	TGTGCCTGTGACACCGTCGGGGGACGATACGCGTACACCGATAAACTCATCTTT	TRGV9*01.TRGJP*01.None_TRDV2*03.TRDD3*01.TRDJ1*01.TRDC	TGTGCCTTGTGGGAGGTATTCGAGTTGGGCAAAAAAATCAAGGTATTT_TGTGCCTGTGACACCGTCGGGGGACGATACGCGTACACCGATAAACTCATCTTT	CALWEVFELGKKIKVF_CACDTVGGRYAYTDKLIF	TRGV9*01.TRGJP*01.None_TGTGCCTTGTGGGAGGTATTCGAGTTGGGCAAAAAAATCAAGGTATTT_TRDV2*03.TRDD3*01.TRDJ1*01.None_TGTGCCTGTGACACCGTCGGGGGACGATACGCGTACACCGATAAACTCATCTTT	T-GD
AGGTCCGGTCCTGCTT-2	MO_MO	TRGV9*01.TRGJP*01.None	CALWEAQELGKKIKVF	TGTGCCTTGTGGGAGGCCCAAGAGTTGGGCAAAAAAATCAAGGTATTT	TRDV2*01.TRDD3*01.TRDJ1*01.None	CACDTVGIGTDKLIF	TGTGCCTGTGACACCGTCGGGATTGGCACCGATAAACTCATCTTT	TRGV9*01.TRGJP*01.None_TRDV2*01.TRDD3*01.TRDJ1*01.TRDC	TGTGCCTTGTGGGAGGCCCAAGAGTTGGGCAAAAAAATCAAGGTATTT_TGTGCCTGTGACACCGTCGGGATTGGCACCGATAAACTCATCTTT	CALWEAQELGKKIKVF_CACDTVGIGTDKLIF	TRGV9*01.TRGJP*01.None_TGTGCCTTGTGGGAGGCCCAAGAGTTGGGCAAAAAAATCAAGGTATTT_TRDV2*01.TRDD3*01.TRDJ1*01.None_TGTGCCTGTGACACCGTCGGGATTGGCACCGATAAACTCATCTTT	T-GD
AGTAGTCAGGAGTCTG-5	MO_MO	TRGV8*01.TRGJP1*01.TRGC2	CATWDRRTGWFKIF	TGTGCCACCTGGGATAGGAGAACTGGTTGGTTCAAGATATTT	TRDV1*01.TRDD3*01.TRDJ1*01.None	CALERKLSLRTGGSYTDKLIF	TGTGCTCTTGAGAGGAAACTAAGCCTCCGTACTGGGGGATCCTACACCGATAAACTCATCTTT	TRGV8*01.TRGJP1*01.TRGC2_TRDV1*01.TRDD3*01.TRDJ1*01.TRDC	TGTGCCACCTGGGATAGGAGAACTGGTTGGTTCAAGATATTT_TGTGCTCTTGAGAGGAAACTAAGCCTCCGTACTGGGGGATCCTACACCGATAAACTCATCTTT	CATWDRRTGWFKIF_CALERKLSLRTGGSYTDKLIF	TRGV8*01.TRGJP1*01.TRGC2_TGTGCCACCTGGGATAGGAGAACTGGTTGGTTCAAGATATTT_TRDV1*01.TRDD3*01.TRDJ1*01.None_TGTGCTCTTGAGAGGAAACTAAGCCTCCGTACTGGGGGATCCTACACCGATAAACTCATCTTT	T-GD
AGTTGGTAGTGCCATT-5	MO_MO	TRGV9*01.TRGJP*01.None	CALWERQELGKKKIKVF	TGTGCCTTGTGGGAGAGACAAGAGTTGGGCAAAAAAAAAATCAAGGTATTT	TRDV2*01.TRDD3*01.TRDJ1*01.None	CACDPVAGTDKLIF	TGTGCCTGTGACCCTGTGGCGGGGACCGATAAACTCATCTTT	TRGV9*01.TRGJP*01.None_TRDV2*01.TRDD3*01.TRDJ1*01.TRDC	TGTGCCTTGTGGGAGAGACAAGAGTTGGGCAAAAAAAAAATCAAGGTATTT_TGTGCCTGTGACCCTGTGGCGGGGACCGATAAACTCATCTTT	CALWERQELGKKKIKVF_CACDPVAGTDKLIF	TRGV9*01.TRGJP*01.None_TGTGCCTTGTGGGAGAGACAAGAGTTGGGCAAAAAAAAAATCAAGGTATTT_TRDV2*01.TRDD3*01.TRDJ1*01.None_TGTGCCTGTGACCCTGTGGCGGGGACCGATAAACTCATCTTT	T-GD
AGTTGGTGTGTGAATA-3	MO_MO	TRGV9*01.TRGJP*01.TRGC2	CALWEVFQLGKKIKVF	TGTGCCTTGTGGGAGGTGTTCCAGTTGGGCAAAAAAATCAAGGTATTT	TRDV2*02.TRDD3*01.TRDJ1*01.TRDC	CACDTVNTGGYFNTDKLIF	TGTGCCTGTGACACCGTAAATACTGGGGGATATTTCAACACCGATAAACTCATCTTT	TRGV9*01.TRGJP*01.TRGC2_TRDV2*02.TRDD3*01.TRDJ1*01.TRDC	TGTGCCTTGTGGGAGGTGTTCCAGTTGGGCAAAAAAATCAAGGTATTT_TGTGCCTGTGACACCGTAAATACTGGGGGATATTTCAACACCGATAAACTCATCTTT	CALWEVFQLGKKIKVF_CACDTVNTGGYFNTDKLIF	TRGV9*01.TRGJP*01.TRGC2_TGTGCCTTGTGGGAGGTGTTCCAGTTGGGCAAAAAAATCAAGGTATTT_TRDV2*02.TRDD3*01.TRDJ1*01.TRDC_TGTGCCTGTGACACCGTAAATACTGGGGGATATTTCAACACCGATAAACTCATCTTT	T-GD
ATAGACCTCTGCCAGG-1	MO_MO	TRGV9*01.TRGJP*01.None	CALWGVQELGKKIKVF	TGTGCCTTGTGGGGGGTGCAAGAGTTGGGCAAAAAAATCAAGGTATTT	TRDV2*01.TRDD3*01.TRDJ1*01.TRDC	CACDTVGGTDKLIF	TGTGCCTGTGACACCGTGGGGGGTACCGATAAACTCATCTTT	TRGV9*01.TRGJP*01.None_TRDV2*01.TRDD3*01.TRDJ1*01.TRDC	TGTGCCTTGTGGGGGGTGCAAGAGTTGGGCAAAAAAATCAAGGTATTT_TGTGCCTGTGACACCGTGGGGGGTACCGATAAACTCATCTTT	CALWGVQELGKKIKVF_CACDTVGGTDKLIF	TRGV9*01.TRGJP*01.None_TGTGCCTTGTGGGGGGTGCAAGAGTTGGGCAAAAAAATCAAGGTATTT_TRDV2*01.TRDD3*01.TRDJ1*01.TRDC_TGTGCCTGTGACACCGTGGGGGGTACCGATAAACTCATCTTT	T-GD
ATCACGAAGATGTGTA-4	MO_MO	TRGV9*01.TRGJP*01.TRGC2	CALWEAELGKKIKVF	TGTGCCTTGTGGGAGGCTGAGTTGGGCAAAAAAATCAAGGTATTT	TRDV2*03.TRDD3*01.TRDJ1*01.None	CACDLLGDTLARTDKLIF	TGTGCCTGTGACTTACTGGGGGATACGCTGGCGCGAACCGATAAACTCATCTTT	TRGV9*01.TRGJP*01.TRGC2_TRDV2*03.TRDD3*01.TRDJ1*01.TRDC	TGTGCCTTGTGGGAGGCTGAGTTGGGCAAAAAAATCAAGGTATTT_TGTGCCTGTGACTTACTGGGGGATACGCTGGCGCGAACCGATAAACTCATCTTT	CALWEAELGKKIKVF_CACDLLGDTLARTDKLIF	TRGV9*01.TRGJP*01.TRGC2_TGTGCCTTGTGGGAGGCTGAGTTGGGCAAAAAAATCAAGGTATTT_TRDV2*03.TRDD3*01.TRDJ1*01.None_TGTGCCTGTGACTTACTGGGGGATACGCTGGCGCGAACCGATAAACTCATCTTT	T-GD
ATCATCTAGCTGTTCA-4	MO_MO	TRGV9*01.TRGJP*01.None	CALWEVLELGKKIKVF	TGTGCCTTGTGGGAGGTGCTCGAGTTGGGCAAAAAAATCAAGGTATTT	TRDV2*03.TRDD3*01.TRDJ1*01.None	CACDTIQLGDTGVTDKLIF	TGTGCCTGTGACACTATTCAACTGGGGGATACTGGTGTCACCGATAAACTCATCTTT	TRGV9*01.TRGJP*01.None_TRDV2*03.TRDD3*01.TRDJ1*01.TRDC	TGTGCCTTGTGGGAGGTGCTCGAGTTGGGCAAAAAAATCAAGGTATTT_TGTGCCTGTGACACTATTCAACTGGGGGATACTGGTGTCACCGATAAACTCATCTTT	CALWEVLELGKKIKVF_CACDTIQLGDTGVTDKLIF	TRGV9*01.TRGJP*01.None_TGTGCCTTGTGGGAGGTGCTCGAGTTGGGCAAAAAAATCAAGGTATTT_TRDV2*03.TRDD3*01.TRDJ1*01.None_TGTGCCTGTGACACTATTCAACTGGGGGATACTGGTGTCACCGATAAACTCATCTTT	T-GD
ATCATCTGTTAGTGGG-4	MO_MO	TRGV9*01.TRGJP*01.None	CALWEVTELGKKIKVF	TGTGCCTTGTGGGAGGTCACAGAGTTGGGCAAAAAAATCAAGGTATTT	TRDV2*03.TRDD1*01.TRDJ1*01.None	CACDSLLNDHYLNKLIF	TGTGCCTGTGACTCACTACTAAACGACCACTATCTAAATAAACTCATCTTT	TRGV9*01.TRGJP*01.None_TRDV2*03.TRDD1*01.TRDJ1*01.TRDC	TGTGCCTTGTGGGAGGTCACAGAGTTGGGCAAAAAAATCAAGGTATTT_TGTGCCTGTGACTCACTACTAAACGACCACTATCTAAATAAACTCATCTTT	CALWEVTELGKKIKVF_CACDSLLNDHYLNKLIF	TRGV9*01.TRGJP*01.None_TGTGCCTTGTGGGAGGTCACAGAGTTGGGCAAAAAAATCAAGGTATTT_TRDV2*03.TRDD1*01.TRDJ1*01.None_TGTGCCTGTGACTCACTACTAAACGACCACTATCTAAATAAACTCATCTTT	T-GD
ATCGAGTTCTTCATGT-3	MO_MO	TRGV9*01.TRGJP*01.None	CALWEVQELGKKIKVF	TGTGCCTTGTGGGAGGTGCAAGAGTTGGGCAAAAAAATCAAGGTATTT	TRDV2*03.TRDD3*01.TRDJ1*01.TRDC	CACDTVGLLLGDIGTDKLIF	TGTGCCTGTGACACCGTCGGGCTACTTCTGGGGGATATCGGCACCGATAAACTCATCTTT	TRGV9*01.TRGJP*01.None_TRDV2*03.TRDD3*01.TRDJ1*01.TRDC	TGTGCCTTGTGGGAGGTGCAAGAGTTGGGCAAAAAAATCAAGGTATTT_TGTGCCTGTGACACCGTCGGGCTACTTCTGGGGGATATCGGCACCGATAAACTCATCTTT	CALWEVQELGKKIKVF_CACDTVGLLLGDIGTDKLIF	TRGV9*01.TRGJP*01.None_TGTGCCTTGTGGGAGGTGCAAGAGTTGGGCAAAAAAATCAAGGTATTT_TRDV2*03.TRDD3*01.TRDJ1*01.TRDC_TGTGCCTGTGACACCGTCGGGCTACTTCTGGGGGATATCGGCACCGATAAACTCATCTTT	T-GD
ATCTGCCAGTCCGGTC-3	MO_MO	TRGV9*01.TRGJP*01.None	CALWEQQELGKKIKVF	TGTGCCTTGTGGGAACAACAAGAGTTGGGCAAAAAAATCAAGGTATTT	TRDV2*03.TRDD3*01.TRDJ1*01.None	CACEPLLGDEYTDKLIF	TGTGCCTGTGAACCCTTACTGGGGGATGAATACACCGATAAACTCATCTTT	TRGV9*01.TRGJP*01.None_TRDV2*03.TRDD3*01.TRDJ1*01.TRDC	TGTGCCTTGTGGGAACAACAAGAGTTGGGCAAAAAAATCAAGGTATTT_TGTGCCTGTGAACCCTTACTGGGGGATGAATACACCGATAAACTCATCTTT	CALWEQQELGKKIKVF_CACEPLLGDEYTDKLIF	TRGV9*01.TRGJP*01.None_TGTGCCTTGTGGGAACAACAAGAGTTGGGCAAAAAAATCAAGGTATTT_TRDV2*03.TRDD3*01.TRDJ1*01.None_TGTGCCTGTGAACCCTTACTGGGGGATGAATACACCGATAAACTCATCTTT	T-GD
ATGAGGGAGCGATTCT-1	MO_MO	TRGV9*01.TRGJP*01.None	CALWEVGELGKKIKVF	TGTGCCTTGTGGGAGGTGGGGGAGTTGGGCAAAAAAATCAAGGTATTT	TRDV2*01.TRDD3*01.TRDJ1*01.None	CACDLLGDPPTFTDKLIF	TGTGCCTGTGACCTACTGGGGGACCCACCGACATTCACCGATAAACTCATCTTT	TRGV9*01.TRGJP*01.None_TRDV2*01.TRDD3*01.TRDJ1*01.TRDC	TGTGCCTTGTGGGAGGTGGGGGAGTTGGGCAAAAAAATCAAGGTATTT_TGTGCCTGTGACCTACTGGGGGACCCACCGACATTCACCGATAAACTCATCTTT	CALWEVGELGKKIKVF_CACDLLGDPPTFTDKLIF	TRGV9*01.TRGJP*01.None_TGTGCCTTGTGGGAGGTGGGGGAGTTGGGCAAAAAAATCAAGGTATTT_TRDV2*01.TRDD3*01.TRDJ1*01.None_TGTGCCTGTGACCTACTGGGGGACCCACCGACATTCACCGATAAACTCATCTTT	T-GD
ATGAGGGCAGACAAGC-4	MO_MO	TRGV9*01.TRGJP*01.None	CALWEPQELGKKIKVF	TGTGCCTTGTGGGAGCCTCAAGAGTTGGGCAAAAAAATCAAGGTATTT	TRDV2*03.TRDD3*01.TRDJ1*01.None	CACEKLGDTDKLIF	TGTGCCTGTGAGAAACTGGGGGACACCGATAAACTCATCTTT	TRGV9*01.TRGJP*01.None_TRDV2*03.TRDD3*01.TRDJ1*01.TRDC	TGTGCCTTGTGGGAGCCTCAAGAGTTGGGCAAAAAAATCAAGGTATTT_TGTGCCTGTGAGAAACTGGGGGACACCGATAAACTCATCTTT	CALWEPQELGKKIKVF_CACEKLGDTDKLIF	TRGV9*01.TRGJP*01.None_TGTGCCTTGTGGGAGCCTCAAGAGTTGGGCAAAAAAATCAAGGTATTT_TRDV2*03.TRDD3*01.TRDJ1*01.None_TGTGCCTGTGAGAAACTGGGGGACACCGATAAACTCATCTTT	T-GD
ATGGGAGAGGTGACCA-1	MO_MO	TRGV9*01.TRGJP*01.None	CALWELQELGKKIKVF	TGTGCCTTGTGGGAACTACAAGAGTTGGGCAAAAAAATCAAGGTATTT	TRDV2*01.TRDD3*01.TRDJ3*01.None	CACDTAGGFSWDTRQMFF	TGTGCCTGTGACACCGCTGGGGGATTTTCCTGGGACACCCGACAGATGTTTTTC	TRGV9*01.TRGJP*01.None_TRDV2*01.TRDD3*01.TRDJ3*01.TRDC	TGTGCCTTGTGGGAACTACAAGAGTTGGGCAAAAAAATCAAGGTATTT_TGTGCCTGTGACACCGCTGGGGGATTTTCCTGGGACACCCGACAGATGTTTTTC	CALWELQELGKKIKVF_CACDTAGGFSWDTRQMFF	TRGV9*01.TRGJP*01.None_TGTGCCTTGTGGGAACTACAAGAGTTGGGCAAAAAAATCAAGGTATTT_TRDV2*01.TRDD3*01.TRDJ3*01.None_TGTGCCTGTGACACCGCTGGGGGATTTTCCTGGGACACCCGACAGATGTTTTTC	T-GD
ATGTGTGTCAGAGCTT-3	MO_MO	TRGV10*02.TRGJ1*02.TRGC1	CAAWDLPYKKLF	TGTGCTGCGTGGGATTTACCCTATAAGAAACTCTTT	TRDV2*01.TRDD3*01.TRDJ1*01.None	CACDTLPGGSYTDKLIF	TGTGCCTGTGACACACTCCCTGGGGGTTCGTACACCGATAAACTCATCTTT	TRGV10*02.TRGJ1*02.TRGC1_TRDV2*01.TRDD3*01.TRDJ1*01.TRDC	TGTGCTGCGTGGGATTTACCCTATAAGAAACTCTTT_TGTGCCTGTGACACACTCCCTGGGGGTTCGTACACCGATAAACTCATCTTT	CAAWDLPYKKLF_CACDTLPGGSYTDKLIF	TRGV10*02.TRGJ1*02.TRGC1_TGTGCTGCGTGGGATTTACCCTATAAGAAACTCTTT_TRDV2*01.TRDD3*01.TRDJ1*01.None_TGTGCCTGTGACACACTCCCTGGGGGTTCGTACACCGATAAACTCATCTTT	T-GD
ATTATCCGTAAGTGTA-4	MO_MO	TRGV8*01.TRGJ1*02.TRGC2	CATWDRRPPPNYYKKLF	TGTGCCACCTGGGATAGGCGGCCGCCCCCGAATTATTATAAGAAACTCTTT	TRDV2*03.None.TRDJ1*01.None	CACDAITAPDKLIF	TGTGCCTGTGACGCAATAACGGCCCCCGATAAACTCATCTTT	TRGV8*01.TRGJ1*02.TRGC2_TRDV2*03.None.TRDJ1*01.TRDC	TGTGCCACCTGGGATAGGCGGCCGCCCCCGAATTATTATAAGAAACTCTTT_TGTGCCTGTGACGCAATAACGGCCCCCGATAAACTCATCTTT	CATWDRRPPPNYYKKLF_CACDAITAPDKLIF	TRGV8*01.TRGJ1*02.TRGC2_TGTGCCACCTGGGATAGGCGGCCGCCCCCGAATTATTATAAGAAACTCTTT_TRDV2*03.None.TRDJ1*01.None_TGTGCCTGTGACGCAATAACGGCCCCCGATAAACTCATCTTT	T-GD
ATTATCCTCCTCATTA-4	MO_MO	TRGV9*01.TRGJP*01.TRGC2	CALWEVQELGKKIKVF	TGTGCCTTGTGGGAGGTGCAAGAGTTGGGCAAAAAAATCAAGGTATTT	TRDV2*03.TRDD3*01.TRDJ1*01.None	CACDPVAGTDKLIF	TGTGCCTGTGACCCTGTGGCGGGGACCGATAAACTCATCTTT	TRGV9*01.TRGJP*01.TRGC2_TRDV2*03.TRDD3*01.TRDJ1*01.TRDC	TGTGCCTTGTGGGAGGTGCAAGAGTTGGGCAAAAAAATCAAGGTATTT_TGTGCCTGTGACCCTGTGGCGGGGACCGATAAACTCATCTTT	CALWEVQELGKKIKVF_CACDPVAGTDKLIF	TRGV9*01.TRGJP*01.TRGC2_TGTGCCTTGTGGGAGGTGCAAGAGTTGGGCAAAAAAATCAAGGTATTT_TRDV2*03.TRDD3*01.TRDJ1*01.None_TGTGCCTGTGACCCTGTGGCGGGGACCGATAAACTCATCTTT	T-GD
ATTGGACCAATTCCTT-2	MO_MO	TRGV3*01.TRGJ1*02.TRGC2	CATSEYKKLF	TGTGCCACCTCTGAATATAAGAAACTCTTT	TRDV2*03.TRDD3*01.TRDJ1*01.TRDC	CACEPLGGNNTDKLIF	TGTGCCTGTGAACCACTGGGGGGAAATAACACCGATAAACTCATCTTT	TRGV3*01.TRGJ1*02.TRGC2_TRDV2*03.TRDD3*01.TRDJ1*01.TRDC	TGTGCCACCTCTGAATATAAGAAACTCTTT_TGTGCCTGTGAACCACTGGGGGGAAATAACACCGATAAACTCATCTTT	CATSEYKKLF_CACEPLGGNNTDKLIF	TRGV3*01.TRGJ1*02.TRGC2_TGTGCCACCTCTGAATATAAGAAACTCTTT_TRDV2*03.TRDD3*01.TRDJ1*01.TRDC_TGTGCCTGTGAACCACTGGGGGGAAATAACACCGATAAACTCATCTTT	T-GD
ATTGGACCACCGAATT-1	MO_MO	TRGV9*01.TRGJP1*01.None	CALWESPTTGWFKIF	TGTGCCTTGTGGGAGTCCCCTACCACTGGTTGGTTCAAGATATTT	TRDV2*01.TRDD3*01.TRDJ3*01.None	CACDTVGSSGRSGSWDTRQMFF	TGTGCCTGTGACACGGTCGGGTCGAGTGGGAGGAGCGGCTCCTGGGACACCCGACAGATGTTTTTC	TRGV9*01.TRGJP1*01.None_TRDV2*01.TRDD3*01.TRDJ3*01.TRDC	TGTGCCTTGTGGGAGTCCCCTACCACTGGTTGGTTCAAGATATTT_TGTGCCTGTGACACGGTCGGGTCGAGTGGGAGGAGCGGCTCCTGGGACACCCGACAGATGTTTTTC	CALWESPTTGWFKIF_CACDTVGSSGRSGSWDTRQMFF	TRGV9*01.TRGJP1*01.None_TGTGCCTTGTGGGAGTCCCCTACCACTGGTTGGTTCAAGATATTT_TRDV2*01.TRDD3*01.TRDJ3*01.None_TGTGCCTGTGACACGGTCGGGTCGAGTGGGAGGAGCGGCTCCTGGGACACCCGACAGATGTTTTTC	T-GD
CAAGAAAAGACTGGGT-2	MO_MO	TRGV9*01.TRGJP*01.None	CALWEAQELGKKIKVF	TGTGCCTTGTGGGAGGCTCAAGAGTTGGGCAAAAAAATCAAGGTATTT	TRDV2*01.TRDD3*01.TRDJ1*01.None	CACDTVSPVSLKGGLIF	TGTGCCTGTGACACCGTCTCACCCGTGTCATTAAAAGGGGGACTCATCTTT	TRGV9*01.TRGJP*01.None_TRDV2*01.TRDD3*01.TRDJ1*01.TRDC	TGTGCCTTGTGGGAGGCTCAAGAGTTGGGCAAAAAAATCAAGGTATTT_TGTGCCTGTGACACCGTCTCACCCGTGTCATTAAAAGGGGGACTCATCTTT	CALWEAQELGKKIKVF_CACDTVSPVSLKGGLIF	TRGV9*01.TRGJP*01.None_TGTGCCTTGTGGGAGGCTCAAGAGTTGGGCAAAAAAATCAAGGTATTT_TRDV2*01.TRDD3*01.TRDJ1*01.None_TGTGCCTGTGACACCGTCTCACCCGTGTCATTAAAAGGGGGACTCATCTTT	T-GD
CAAGAAACAGTTCATG-3	MO_MO	TRGV9*01.TRGJP*01.None	CALWEAEQELGKKIKVF	TGTGCCTTGTGGGAGGCCGAGCAAGAGTTGGGCAAAAAAATCAAGGTATTT	TRDV2*03.TRDD3*01.TRDJ1*01.None	CACDTVGAYTDKLIF	TGTGCCTGTGACACGGTGGGGGCTTACACCGATAAACTCATCTTT	TRGV9*01.TRGJP*01.None_TRDV2*03.TRDD3*01.TRDJ1*01.TRDC	TGTGCCTTGTGGGAGGCCGAGCAAGAGTTGGGCAAAAAAATCAAGGTATTT_TGTGCCTGTGACACGGTGGGGGCTTACACCGATAAACTCATCTTT	CALWEAEQELGKKIKVF_CACDTVGAYTDKLIF	TRGV9*01.TRGJP*01.None_TGTGCCTTGTGGGAGGCCGAGCAAGAGTTGGGCAAAAAAATCAAGGTATTT_TRDV2*03.TRDD3*01.TRDJ1*01.None_TGTGCCTGTGACACGGTGGGGGCTTACACCGATAAACTCATCTTT	T-GD
CAAGTTGCAGCCTTTC-4	MO_MO	TRGV9*01.TRGJP*01.None	CALWEVQGELGKKIKV	TGTGCCTTGTGGGAGGTGCAGGGTGAGTTGGGCAAAAAAATCAAGGTA	TRDV2*01.TRDD3*01.TRDJ3*01.None	CACDTVESRSWDTRQMFF	TGTGCCTGTGACACCGTCGAGTCGAGGTCCTGGGACACCCGACAGATGTTTTTC	TRGV9*01.TRGJP*01.None_TRDV2*01.TRDD3*01.TRDJ3*01.TRDC	TGTGCCTTGTGGGAGGTGCAGGGTGAGTTGGGCAAAAAAATCAAGGTA_TGTGCCTGTGACACCGTCGAGTCGAGGTCCTGGGACACCCGACAGATGTTTTTC	CALWEVQGELGKKIKV_CACDTVESRSWDTRQMFF	TRGV9*01.TRGJP*01.None_TGTGCCTTGTGGGAGGTGCAGGGTGAGTTGGGCAAAAAAATCAAGGTA_TRDV2*01.TRDD3*01.TRDJ3*01.None_TGTGCCTGTGACACCGTCGAGTCGAGGTCCTGGGACACCCGACAGATGTTTTTC	T-GD
CACAAACGTTCAGACT-3	MO_MO	TRGV2*01.TRGJ1*02.None	CATWDGTNYYKKLF	TGTGCCACCTGGGACGGGACCAATTATTATAAGAAACTCTTT	TRDV1*01.TRDD3*01.TRDJ1*01.None	CALGERLPTYWGISPTPPTDKLIF	TGTGCTCTTGGGGAACGCCTTCCCACTTACTGGGGGATATCCCCTACCCCCCCTACCGATAAACTCATCTTT	TRGV2*01.TRGJ1*02.None_TRDV1*01.TRDD3*01.TRDJ1*01.TRDC	TGTGCCACCTGGGACGGGACCAATTATTATAAGAAACTCTTT_TGTGCTCTTGGGGAACGCCTTCCCACTTACTGGGGGATATCCCCTACCCCCCCTACCGATAAACTCATCTTT	CATWDGTNYYKKLF_CALGERLPTYWGISPTPPTDKLIF	TRGV2*01.TRGJ1*02.None_TGTGCCACCTGGGACGGGACCAATTATTATAAGAAACTCTTT_TRDV1*01.TRDD3*01.TRDJ1*01.None_TGTGCTCTTGGGGAACGCCTTCCCACTTACTGGGGGATATCCCCTACCCCCCCTACCGATAAACTCATCTTT	T-GD
CACACAACACGGTGTC-4	MO_MO	TRGV2*01.TRGJ1*02.None	CATWDGDYYKKLF	TGTGCCACCTGGGACGGGGATTATTATAAGAAACTCTTT	TRDV2*01.TRDD3*01.TRDJ1*01.None	CACDTVIRGGYQFTDKLIF	TGTGCCTGTGACACCGTTATTCGTGGGGGATACCAATTCACCGATAAACTCATCTTT	TRGV2*01.TRGJ1*02.None_TRDV2*01.TRDD3*01.TRDJ1*01.TRDC	TGTGCCACCTGGGACGGGGATTATTATAAGAAACTCTTT_TGTGCCTGTGACACCGTTATTCGTGGGGGATACCAATTCACCGATAAACTCATCTTT	CATWDGDYYKKLF_CACDTVIRGGYQFTDKLIF	TRGV2*01.TRGJ1*02.None_TGTGCCACCTGGGACGGGGATTATTATAAGAAACTCTTT_TRDV2*01.TRDD3*01.TRDJ1*01.None_TGTGCCTGTGACACCGTTATTCGTGGGGGATACCAATTCACCGATAAACTCATCTTT	T-GD
CACACAATCGTGGACC-3	MO_MO	TRGV9*01.TRGJP*01.TRGC1	CALWEGVTELGKKIKVF	TGTGCCTTGTGGGAGGGCGTCACGGAGTTGGGCAAAAAAATCAAGGTATTT	TRDV2*01.TRDD3*01.TRDJ1*01.None	CACDTVGGGYDNNTDKLIF	TGTGCCTGTGACACCGTTGGTGGGGGATACGATAACAACACCGATAAACTCATCTTT	TRGV9*01.TRGJP*01.TRGC1_TRDV2*01.TRDD3*01.TRDJ1*01.TRDC	TGTGCCTTGTGGGAGGGCGTCACGGAGTTGGGCAAAAAAATCAAGGTATTT_TGTGCCTGTGACACCGTTGGTGGGGGATACGATAACAACACCGATAAACTCATCTTT	CALWEGVTELGKKIKVF_CACDTVGGGYDNNTDKLIF	TRGV9*01.TRGJP*01.TRGC1_TGTGCCTTGTGGGAGGGCGTCACGGAGTTGGGCAAAAAAATCAAGGTATTT_TRDV2*01.TRDD3*01.TRDJ1*01.None_TGTGCCTGTGACACCGTTGGTGGGGGATACGATAACAACACCGATAAACTCATCTTT	T-GD
CACACCTTCATCGGAT-5	MO_MO	TRGV9*01.TRGJP*01.None	CALWEPQELGKKIKVF	TGTGCCTTGTGGGAGCCCCAAGAGTTGGGCAAAAAAATCAAGGTATTT	TRDV2*01.TRDD3*01.TRDJ1*01.None	CACDTLQYGADKLIF	TGTGCCTGTGACACCTTACAATACGGGGCCGATAAACTCATCTTT	TRGV9*01.TRGJP*01.None_TRDV2*01.TRDD3*01.TRDJ1*01.TRDC	TGTGCCTTGTGGGAGCCCCAAGAGTTGGGCAAAAAAATCAAGGTATTT_TGTGCCTGTGACACCTTACAATACGGGGCCGATAAACTCATCTTT	CALWEPQELGKKIKVF_CACDTLQYGADKLIF	TRGV9*01.TRGJP*01.None_TGTGCCTTGTGGGAGCCCCAAGAGTTGGGCAAAAAAATCAAGGTATTT_TRDV2*01.TRDD3*01.TRDJ1*01.None_TGTGCCTGTGACACCTTACAATACGGGGCCGATAAACTCATCTTT	T-GD
CACACTCTCAGTTAGC-5	MO_MO	TRGV9*01.TRGJP*01.TRGC2	CALWEVKELGKKIKVF	TGTGCCTTGTGGGAGGTTAAAGAGTTGGGCAAAAAAATCAAGGTATTT	TRDV2*01.TRDD3*01.TRDJ1*01.None	CACDPWGITDKLIF	TGTGCCTGTGACCCCTGGGGGATAACTGATAAACTCATCTTT	TRGV9*01.TRGJP*01.TRGC2_TRDV2*01.TRDD3*01.TRDJ1*01.TRDC	TGTGCCTTGTGGGAGGTTAAAGAGTTGGGCAAAAAAATCAAGGTATTT_TGTGCCTGTGACCCCTGGGGGATAACTGATAAACTCATCTTT	CALWEVKELGKKIKVF_CACDPWGITDKLIF	TRGV9*01.TRGJP*01.TRGC2_TGTGCCTTGTGGGAGGTTAAAGAGTTGGGCAAAAAAATCAAGGTATTT_TRDV2*01.TRDD3*01.TRDJ1*01.None_TGTGCCTGTGACCCCTGGGGGATAACTGATAAACTCATCTTT	T-GD
CACAGTAGTTACGACT-3	MO_MO	TRGV9*01.TRGJP*01.None	CALCEVQELGKKIKLF	TGTGCCTTGTGTGAGGTGCAGGAGTTGGGCAAAAAAATCAAGCTATTT	TRDV2*02.TRDD3*01.TRDJ1*01.None	CACDTVGGSTDKLIF	TGTGCCTGTGACACCGTCGGGGGATCTACCGATAAACTCATCTTT	TRGV9*01.TRGJP*01.None_TRDV2*02.TRDD3*01.TRDJ1*01.TRDC	TGTGCCTTGTGTGAGGTGCAGGAGTTGGGCAAAAAAATCAAGCTATTT_TGTGCCTGTGACACCGTCGGGGGATCTACCGATAAACTCATCTTT	CALCEVQELGKKIKLF_CACDTVGGSTDKLIF	TRGV9*01.TRGJP*01.None_TGTGCCTTGTGTGAGGTGCAGGAGTTGGGCAAAAAAATCAAGCTATTT_TRDV2*02.TRDD3*01.TRDJ1*01.None_TGTGCCTGTGACACCGTCGGGGGATCTACCGATAAACTCATCTTT	T-GD
CACAGTATCGTACGGC-3	MO_MO	TRGV9*01.TRGJ1*02.None	CALWEGNSNYYKKLF	TGTGCCTTGTGGGAGGGGAATTCGAATTATTATAAGAAACTCTTT	TRDV2*03.TRDD3*01.TRDJ1*01.None	CACDVLGDTLEIIPDKLIF	TGTGCCTGTGATGTACTGGGGGATACGCTTGAGATCATCCCCGATAAACTCATCTTT	TRGV9*01.TRGJ1*02.None_TRDV2*03.TRDD3*01.TRDJ1*01.TRDC	TGTGCCTTGTGGGAGGGGAATTCGAATTATTATAAGAAACTCTTT_TGTGCCTGTGATGTACTGGGGGATACGCTTGAGATCATCCCCGATAAACTCATCTTT	CALWEGNSNYYKKLF_CACDVLGDTLEIIPDKLIF	TRGV9*01.TRGJ1*02.None_TGTGCCTTGTGGGAGGGGAATTCGAATTATTATAAGAAACTCTTT_TRDV2*03.TRDD3*01.TRDJ1*01.None_TGTGCCTGTGATGTACTGGGGGATACGCTTGAGATCATCCCCGATAAACTCATCTTT	T-GD
CACATAGTCCCACTTG-1	MO_MO	TRGV9*01.TRGJP*01.TRGC2	CALWVRQELGKKIKVF	TGTGCCTTGTGGGTCCGGCAAGAGTTGGGCAAAAAAATCAAGGTATTT	TRDV2*03.TRDD3*01.TRDJ1*01.None	CACDPVTGGAGDKLIF	TGTGCCTGTGACCCTGTGACTGGGGGGGCCGGCGATAAACTCATCTTT	TRGV9*01.TRGJP*01.TRGC2_TRDV2*03.TRDD3*01.TRDJ1*01.TRDC	TGTGCCTTGTGGGTCCGGCAAGAGTTGGGCAAAAAAATCAAGGTATTT_TGTGCCTGTGACCCTGTGACTGGGGGGGCCGGCGATAAACTCATCTTT	CALWVRQELGKKIKVF_CACDPVTGGAGDKLIF	TRGV9*01.TRGJP*01.TRGC2_TGTGCCTTGTGGGTCCGGCAAGAGTTGGGCAAAAAAATCAAGGTATTT_TRDV2*03.TRDD3*01.TRDJ1*01.None_TGTGCCTGTGACCCTGTGACTGGGGGGGCCGGCGATAAACTCATCTTT	T-GD
CACCAGGAGTGCCAGA-1	MO_MO	TRGV9*01.TRGJP*01.None	CALWEVNLELGKKIKVF	TGTGCCTTGTGGGAGGTTAACCTCGAGTTGGGCAAAAAAATCAAGGTATTT	TRDV2*01.TRDD3*01.TRDJ1*01.None	CACDTVLPVLGDNSLYTDKLIF	TGTGCCTGTGACACCGTACTCCCTGTTCTGGGGGATAACTCCCTGTACACCGATAAACTCATCTTT	TRGV9*01.TRGJP*01.None_TRDV2*01.TRDD3*01.TRDJ1*01.TRDC	TGTGCCTTGTGGGAGGTTAACCTCGAGTTGGGCAAAAAAATCAAGGTATTT_TGTGCCTGTGACACCGTACTCCCTGTTCTGGGGGATAACTCCCTGTACACCGATAAACTCATCTTT	CALWEVNLELGKKIKVF_CACDTVLPVLGDNSLYTDKLIF	TRGV9*01.TRGJP*01.None_TGTGCCTTGTGGGAGGTTAACCTCGAGTTGGGCAAAAAAATCAAGGTATTT_TRDV2*01.TRDD3*01.TRDJ1*01.None_TGTGCCTGTGACACCGTACTCCCTGTTCTGGGGGATAACTCCCTGTACACCGATAAACTCATCTTT	T-GD
CACCTTGTCGTACGGC-1	MO_MO	TRGV9*01.TRGJP*01.None	CALWEVTQELGKKIKVF	TGTGCCTTGTGGGAGGTCACGCAAGAGTTGGGCAAAAAAATCAAGGTATTT	TRDV2*01.TRDD3*01.TRDJ1*01.None	CACDTLISGPGDTSTDKLIF	TGTGCCTGTGACACGCTCATTTCTGGACCGGGGGATACCTCCACCGATAAACTCATCTTT	TRGV9*01.TRGJP*01.None_TRDV2*01.TRDD3*01.TRDJ1*01.TRDC	TGTGCCTTGTGGGAGGTCACGCAAGAGTTGGGCAAAAAAATCAAGGTATTT_TGTGCCTGTGACACGCTCATTTCTGGACCGGGGGATACCTCCACCGATAAACTCATCTTT	CALWEVTQELGKKIKVF_CACDTLISGPGDTSTDKLIF	TRGV9*01.TRGJP*01.None_TGTGCCTTGTGGGAGGTCACGCAAGAGTTGGGCAAAAAAATCAAGGTATTT_TRDV2*01.TRDD3*01.TRDJ1*01.None_TGTGCCTGTGACACGCTCATTTCTGGACCGGGGGATACCTCCACCGATAAACTCATCTTT	T-GD
CAGCAGCTCGTGGTCG-4	MO_MO	TRGV9*01.TRGJP*01.TRGC1	CALWETPRKLGKKIKVF	TGTGCCTTGTGGGAGACGCCCCGCAAGTTGGGCAAAAAAATCAAGGTATTT	TRDV2*01.TRDD3*01.TRDJ3*01.None	CACDGLGDPSAWDTRQMFF	TGTGCCTGTGACGGCCTGGGGGATCCTTCTGCCTGGGACACCCGACAGATGTTTTTC	TRGV9*01.TRGJP*01.TRGC1_TRDV2*01.TRDD3*01.TRDJ3*01.TRDC	TGTGCCTTGTGGGAGACGCCCCGCAAGTTGGGCAAAAAAATCAAGGTATTT_TGTGCCTGTGACGGCCTGGGGGATCCTTCTGCCTGGGACACCCGACAGATGTTTTTC	CALWETPRKLGKKIKVF_CACDGLGDPSAWDTRQMFF	TRGV9*01.TRGJP*01.TRGC1_TGTGCCTTGTGGGAGACGCCCCGCAAGTTGGGCAAAAAAATCAAGGTATTT_TRDV2*01.TRDD3*01.TRDJ3*01.None_TGTGCCTGTGACGGCCTGGGGGATCCTTCTGCCTGGGACACCCGACAGATGTTTTTC	T-GD
CAGTCCTGTGTGGCTC-1	MO_MO	TRGV9*01.TRGJP*01.None	CALWEVKQELGKKIKVF	TGTGCCTTGTGGGAGGTGAAGCAAGAGTTGGGCAAAAAAATCAAGGTATTT	TRDV2*01.TRDD3*01.TRDJ1*01.None	CACDTLILGDPYTDKLIF	TGTGCCTGTGACACCTTAATACTGGGGGACCCGTACACCGATAAACTCATCTTT	TRGV9*01.TRGJP*01.None_TRDV2*01.TRDD3*01.TRDJ1*01.TRDC	TGTGCCTTGTGGGAGGTGAAGCAAGAGTTGGGCAAAAAAATCAAGGTATTT_TGTGCCTGTGACACCTTAATACTGGGGGACCCGTACACCGATAAACTCATCTTT	CALWEVKQELGKKIKVF_CACDTLILGDPYTDKLIF	TRGV9*01.TRGJP*01.None_TGTGCCTTGTGGGAGGTGAAGCAAGAGTTGGGCAAAAAAATCAAGGTATTT_TRDV2*01.TRDD3*01.TRDJ1*01.None_TGTGCCTGTGACACCTTAATACTGGGGGACCCGTACACCGATAAACTCATCTTT	T-GD
CATATTCAGTCAAGCG-5	MO_MO	TRGV9*01.TRGJP*01.None	CALWEDTQELGKKIKVF	TGTGCCTTGTGGGAGGATACGCAAGAGTTGGGCAAAAAAATCAAGGTATTT	TRDV2*03.TRDD3*01.TRDJ3*01.None	CACDPVLGVISWDTRQMFF	TGTGCCTGTGACCCAGTACTGGGGGTTATCTCCTGGGACACCCGACAGATGTTTTTC	TRGV9*01.TRGJP*01.None_TRDV2*03.TRDD3*01.TRDJ3*01.TRDC	TGTGCCTTGTGGGAGGATACGCAAGAGTTGGGCAAAAAAATCAAGGTATTT_TGTGCCTGTGACCCAGTACTGGGGGTTATCTCCTGGGACACCCGACAGATGTTTTTC	CALWEDTQELGKKIKVF_CACDPVLGVISWDTRQMFF	TRGV9*01.TRGJP*01.None_TGTGCCTTGTGGGAGGATACGCAAGAGTTGGGCAAAAAAATCAAGGTATTT_TRDV2*03.TRDD3*01.TRDJ3*01.None_TGTGCCTGTGACCCAGTACTGGGGGTTATCTCCTGGGACACCCGACAGATGTTTTTC	T-GD
CATATTCCATCCGCGA-5	MO_MO	TRGV9*01.TRGJP*01.None	CALWEPAEELGKKIKVF	TGTGCCTTGTGGGAGCCGGCGGAAGAGTTGGGCAAAAAAATCAAGGTATTT	TRDV2*03.TRDD3*01.TRDJ1*01.None	CACEELGDTWGRTDKLIF	TGTGCCTGTGAGGAACTGGGGGATACTTGGGGTCGCACCGATAAACTCATCTTT	TRGV9*01.TRGJP*01.None_TRDV2*03.TRDD3*01.TRDJ1*01.TRDC	TGTGCCTTGTGGGAGCCGGCGGAAGAGTTGGGCAAAAAAATCAAGGTATTT_TGTGCCTGTGAGGAACTGGGGGATACTTGGGGTCGCACCGATAAACTCATCTTT	CALWEPAEELGKKIKVF_CACEELGDTWGRTDKLIF	TRGV9*01.TRGJP*01.None_TGTGCCTTGTGGGAGCCGGCGGAAGAGTTGGGCAAAAAAATCAAGGTATTT_TRDV2*03.TRDD3*01.TRDJ1*01.None_TGTGCCTGTGAGGAACTGGGGGATACTTGGGGTCGCACCGATAAACTCATCTTT	T-GD
CATCCACGTTCTCATT-3	MO_MO	TRGV9*01.TRGJP*01.None	CALWEVQELGKKIKVF	TGTGCCTTGTGGGAGGTTCAAGAGTTGGGCAAAAAAATCAAGGTATTT	TRDV2*01.TRDD3*01.TRDJ1*01.None	CACDKLGDLITDKLIF	TGTGCCTGTGACAAACTGGGGGACCTAATCACCGATAAACTCATCTTT	TRGV9*01.TRGJP*01.None_TRDV2*01.TRDD3*01.TRDJ1*01.TRDC	TGTGCCTTGTGGGAGGTTCAAGAGTTGGGCAAAAAAATCAAGGTATTT_TGTGCCTGTGACAAACTGGGGGACCTAATCACCGATAAACTCATCTTT	CALWEVQELGKKIKVF_CACDKLGDLITDKLIF	TRGV9*01.TRGJP*01.None_TGTGCCTTGTGGGAGGTTCAAGAGTTGGGCAAAAAAATCAAGGTATTT_TRDV2*01.TRDD3*01.TRDJ1*01.None_TGTGCCTGTGACAAACTGGGGGACCTAATCACCGATAAACTCATCTTT	T-GD
CATCGAATCGTTTATC-3	MO_MO	TRGV10*01.TRGJ1*02.TRGC1	CGMISWKLF	TGTGGTATGATCTCCTGGAAACTCTTT	TRDV2*01.None.TRDJ1*01.None	CACDALWSDHTDKLIF	TGTGCCTGTGACGCCCTATGGAGTGACCACACCGATAAACTCATCTTT	TRGV10*01.TRGJ1*02.TRGC1_TRDV2*01.None.TRDJ1*01.TRDC	TGTGGTATGATCTCCTGGAAACTCTTT_TGTGCCTGTGACGCCCTATGGAGTGACCACACCGATAAACTCATCTTT	CGMISWKLF_CACDALWSDHTDKLIF	TRGV10*01.TRGJ1*02.TRGC1_TGTGGTATGATCTCCTGGAAACTCTTT_TRDV2*01.None.TRDJ1*01.None_TGTGCCTGTGACGCCCTATGGAGTGACCACACCGATAAACTCATCTTT	T-GD
CATCGGGCATTTGCCC-3	MO_MO	TRGV9*01.TRGJP*01.None	CALWEVRELGKKIKVF	TGTGCCTTGTGGGAGGTGCGAGAGTTGGGCAAAAAAATCAAGGTATTT	TRDV2*03.TRDD3*01.TRDJ3*01.TRDC	CACDTVPVLGEGTRDTRQMFF	TGTGCCTGTGACACCGTCCCTGTACTGGGGGAGGGGACCCGGGACACCCGACAGATGTTTTTC	TRGV9*01.TRGJP*01.None_TRDV2*03.TRDD3*01.TRDJ3*01.TRDC	TGTGCCTTGTGGGAGGTGCGAGAGTTGGGCAAAAAAATCAAGGTATTT_TGTGCCTGTGACACCGTCCCTGTACTGGGGGAGGGGACCCGGGACACCCGACAGATGTTTTTC	CALWEVRELGKKIKVF_CACDTVPVLGEGTRDTRQMFF	TRGV9*01.TRGJP*01.None_TGTGCCTTGTGGGAGGTGCGAGAGTTGGGCAAAAAAATCAAGGTATTT_TRDV2*03.TRDD3*01.TRDJ3*01.TRDC_TGTGCCTGTGACACCGTCCCTGTACTGGGGGAGGGGACCCGGGACACCCGACAGATGTTTTTC	T-GD
CATGACAGTTACGCGC-1	MO_MO	TRGV9*01.TRGJP*01.None	CALWTRELGKKIKVF	TGTGCCTTGTGGACCCGGGAGTTGGGCAAAAAAATCAAGGTATTT	TRDV2*03.TRDD3*01.TRDJ1*01.TRDC	CACDELGGDTRLRSKYTDKLIF	TGTGCCTGTGACGAGCTGGGGGGGGATACCCGACTCCGGTCTAAGTACACCGATAAACTCATCTTT	TRGV9*01.TRGJP*01.None_TRDV2*03.TRDD3*01.TRDJ1*01.TRDC	TGTGCCTTGTGGACCCGGGAGTTGGGCAAAAAAATCAAGGTATTT_TGTGCCTGTGACGAGCTGGGGGGGGATACCCGACTCCGGTCTAAGTACACCGATAAACTCATCTTT	CALWTRELGKKIKVF_CACDELGGDTRLRSKYTDKLIF	TRGV9*01.TRGJP*01.None_TGTGCCTTGTGGACCCGGGAGTTGGGCAAAAAAATCAAGGTATTT_TRDV2*03.TRDD3*01.TRDJ1*01.TRDC_TGTGCCTGTGACGAGCTGGGGGGGGATACCCGACTCCGGTCTAAGTACACCGATAAACTCATCTTT	T-GD
CATGCCTGTGTTCTTT-3	MO_MO	TRGV8*01.TRGJP2*01.TRGC2	CATWDSLGDWIKTF	TGTGCCACCTGGGATAGCCTCGGTGATTGGATCAAGACGTTT	TRDV3*01.TRDD2*01.TRDJ1*01.None	CAFPRYAPGGGADKLIF	TGTGCCTTCCCTCGATACGCCCCGGGGGGGGGGGCGGATAAACTCATCTTT	TRGV8*01.TRGJP2*01.TRGC2_TRDV3*01.TRDD2*01.TRDJ1*01.TRDC	TGTGCCACCTGGGATAGCCTCGGTGATTGGATCAAGACGTTT_TGTGCCTTCCCTCGATACGCCCCGGGGGGGGGGGCGGATAAACTCATCTTT	CATWDSLGDWIKTF_CAFPRYAPGGGADKLIF	TRGV8*01.TRGJP2*01.TRGC2_TGTGCCACCTGGGATAGCCTCGGTGATTGGATCAAGACGTTT_TRDV3*01.TRDD2*01.TRDJ1*01.None_TGTGCCTTCCCTCGATACGCCCCGGGGGGGGGGGCGGATAAACTCATCTTT	T-GD
CATGGCGAGTACGACG-5	MO_MO	TRGV9*01.TRGJ1*02.None	CALWEVYYYYKKLF	TGTGCCTTGTGGGAGGTGTACTATTATTATAAGAAACTCTTT	TRDV2*01.TRDD3*01.TRDJ1*01.TRDC	CACDTIDSGAPVDKLIF	TGTGCCTGTGACACCATCGACTCTGGGGCCCCGGTCGATAAACTCATCTTT	TRGV9*01.TRGJ1*02.None_TRDV2*01.TRDD3*01.TRDJ1*01.TRDC	TGTGCCTTGTGGGAGGTGTACTATTATTATAAGAAACTCTTT_TGTGCCTGTGACACCATCGACTCTGGGGCCCCGGTCGATAAACTCATCTTT	CALWEVYYYYKKLF_CACDTIDSGAPVDKLIF	TRGV9*01.TRGJ1*02.None_TGTGCCTTGTGGGAGGTGTACTATTATTATAAGAAACTCTTT_TRDV2*01.TRDD3*01.TRDJ1*01.TRDC_TGTGCCTGTGACACCATCGACTCTGGGGCCCCGGTCGATAAACTCATCTTT	T-GD
CCACCTAGTCACTGGC-1	MO_MO	TRGV9*01.TRGJP*01.None	CALWEVGGVLGKKIKVF	TGTGCCTTGTGGGAGGTGGGGGGTGTGTTGGGCAAAAAAATCAAGGTATTT	TRDV2*01.TRDD3*01.TRDJ1*01.None	CACDTMPLAGGYASETDKLIF	TGTGCCTGTGACACCATGCCTTTGGCTGGGGGATACGCGAGTGAAACCGATAAACTCATCTTT	TRGV9*01.TRGJP*01.None_TRDV2*01.TRDD3*01.TRDJ1*01.TRDC	TGTGCCTTGTGGGAGGTGGGGGGTGTGTTGGGCAAAAAAATCAAGGTATTT_TGTGCCTGTGACACCATGCCTTTGGCTGGGGGATACGCGAGTGAAACCGATAAACTCATCTTT	CALWEVGGVLGKKIKVF_CACDTMPLAGGYASETDKLIF	TRGV9*01.TRGJP*01.None_TGTGCCTTGTGGGAGGTGGGGGGTGTGTTGGGCAAAAAAATCAAGGTATTT_TRDV2*01.TRDD3*01.TRDJ1*01.None_TGTGCCTGTGACACCATGCCTTTGGCTGGGGGATACGCGAGTGAAACCGATAAACTCATCTTT	T-GD
CCACGGAAGTGTACTC-3	MO_MO	TRGV9*01.TRGJP*01.None	CALWEVLELGKKIKVF	TGTGCCTTGTGGGAGGTGTTAGAGTTGGGCAAAAAAATCAAGGTATTT	TRDV2*01.TRDD3*01.TRDJ1*01.TRDC	CACDPLMGDTLETDKLIF	TGTGCCTGTGATCCCCTGATGGGGGATACGCTTGAGACCGATAAACTCATCTTT	TRGV9*01.TRGJP*01.None_TRDV2*01.TRDD3*01.TRDJ1*01.TRDC	TGTGCCTTGTGGGAGGTGTTAGAGTTGGGCAAAAAAATCAAGGTATTT_TGTGCCTGTGATCCCCTGATGGGGGATACGCTTGAGACCGATAAACTCATCTTT	CALWEVLELGKKIKVF_CACDPLMGDTLETDKLIF	TRGV9*01.TRGJP*01.None_TGTGCCTTGTGGGAGGTGTTAGAGTTGGGCAAAAAAATCAAGGTATTT_TRDV2*01.TRDD3*01.TRDJ1*01.TRDC_TGTGCCTGTGATCCCCTGATGGGGGATACGCTTGAGACCGATAAACTCATCTTT	T-GD
CCACGGAGTCCGTGAC-5	MO_MO	TRGV9*01.TRGJP*01.None	CALWETQELGKKIKVF	TGTGCCTTGTGGGAGACGCAAGAGTTGGGCAAAAAAATCAAGGTATTT	TRDV2*01.TRDD3*01.TRDJ1*01.TRDC	CACDTLQYGADKLIF	TGTGCCTGTGACACCTTACAATACGGGGCCGATAAACTCATCTTT	TRGV9*01.TRGJP*01.None_TRDV2*01.TRDD3*01.TRDJ1*01.TRDC	TGTGCCTTGTGGGAGACGCAAGAGTTGGGCAAAAAAATCAAGGTATTT_TGTGCCTGTGACACCTTACAATACGGGGCCGATAAACTCATCTTT	CALWETQELGKKIKVF_CACDTLQYGADKLIF	TRGV9*01.TRGJP*01.None_TGTGCCTTGTGGGAGACGCAAGAGTTGGGCAAAAAAATCAAGGTATTT_TRDV2*01.TRDD3*01.TRDJ1*01.TRDC_TGTGCCTGTGACACCTTACAATACGGGGCCGATAAACTCATCTTT	T-GD
CCACGGATCAGCATGT-1	MO_MO	TRGV9*01.TRGJP*01.None	CALWEVHELGKKIKVF	TGTGCCTTGTGGGAGGTGCACGAGTTGGGCAAAAAAATCAAGGTATTT	TRDV2*01.None.TRDJ1*01.None	CACDTVGGFSDKLIF	TGTGCCTGTGACACCGTTGGTGGGTTTTCCGATAAACTCATCTTT	TRGV9*01.TRGJP*01.None_TRDV2*01.None.TRDJ1*01.TRDC	TGTGCCTTGTGGGAGGTGCACGAGTTGGGCAAAAAAATCAAGGTATTT_TGTGCCTGTGACACCGTTGGTGGGTTTTCCGATAAACTCATCTTT	CALWEVHELGKKIKVF_CACDTVGGFSDKLIF	TRGV9*01.TRGJP*01.None_TGTGCCTTGTGGGAGGTGCACGAGTTGGGCAAAAAAATCAAGGTATTT_TRDV2*01.None.TRDJ1*01.None_TGTGCCTGTGACACCGTTGGTGGGTTTTCCGATAAACTCATCTTT	T-GD
CCACTACAGAGCTATA-3	MO_MO	TRGV9*01.TRGJP*01.None	CALWEVAELGKKIKVF	TGTGCCTTGTGGGAGGTCGCAGAGTTGGGCAAAAAAATCAAGGTATTT	TRDV2*02.TRDD3*01.TRDJ1*01.TRDC	CACDTVHAGDTRERGTDKLIF	TGTGCCTGTGACACCGTTCATGCTGGGGATACAAGGGAGCGGGGCACCGATAAACTCATCTTT	TRGV9*01.TRGJP*01.None_TRDV2*02.TRDD3*01.TRDJ1*01.TRDC	TGTGCCTTGTGGGAGGTCGCAGAGTTGGGCAAAAAAATCAAGGTATTT_TGTGCCTGTGACACCGTTCATGCTGGGGATACAAGGGAGCGGGGCACCGATAAACTCATCTTT	CALWEVAELGKKIKVF_CACDTVHAGDTRERGTDKLIF	TRGV9*01.TRGJP*01.None_TGTGCCTTGTGGGAGGTCGCAGAGTTGGGCAAAAAAATCAAGGTATTT_TRDV2*02.TRDD3*01.TRDJ1*01.TRDC_TGTGCCTGTGACACCGTTCATGCTGGGGATACAAGGGAGCGGGGCACCGATAAACTCATCTTT	T-GD
CCACTACGTAGGGTAC-5	MO_MO	TRGV9*01.TRGJP*01.None	CALWEPAEELGKKIKVF	TGTGCCTTGTGGGAGCCGGCGGAAGAGTTGGGCAAAAAAATCAAGGTATTT	TRDV2*01.TRDD3*01.TRDJ1*01.None	CACEELGDTWGRTDKLIF	TGTGCCTGTGAGGAACTGGGGGATACTTGGGGTCGCACCGATAAACTCATCTTT	TRGV9*01.TRGJP*01.None_TRDV2*01.TRDD3*01.TRDJ1*01.TRDC	TGTGCCTTGTGGGAGCCGGCGGAAGAGTTGGGCAAAAAAATCAAGGTATTT_TGTGCCTGTGAGGAACTGGGGGATACTTGGGGTCGCACCGATAAACTCATCTTT	CALWEPAEELGKKIKVF_CACEELGDTWGRTDKLIF	TRGV9*01.TRGJP*01.None_TGTGCCTTGTGGGAGCCGGCGGAAGAGTTGGGCAAAAAAATCAAGGTATTT_TRDV2*01.TRDD3*01.TRDJ1*01.None_TGTGCCTGTGAGGAACTGGGGGATACTTGGGGTCGCACCGATAAACTCATCTTT	T-GD
CCAGCGAAGTATGACA-5	MO_MO	TRGV8*01.TRGJ1*02.TRGC2	CATCPLKLF	TGTGCCACCTGCCCTCTGAAACTCTTT	TRDV2*01.TRDD2*01.TRDJ1*01.None	CACDTVGLPTGGPNTDKLI	TGTGCCTGTGACACCGTAGGCCTTCCTACTGGGGGGCCAAACACCGATAAACTCATC	TRGV8*01.TRGJ1*02.TRGC2_TRDV2*01.TRDD2*01.TRDJ1*01.TRDC	TGTGCCACCTGCCCTCTGAAACTCTTT_TGTGCCTGTGACACCGTAGGCCTTCCTACTGGGGGGCCAAACACCGATAAACTCATC	CATCPLKLF_CACDTVGLPTGGPNTDKLI	TRGV8*01.TRGJ1*02.TRGC2_TGTGCCACCTGCCCTCTGAAACTCTTT_TRDV2*01.TRDD2*01.TRDJ1*01.None_TGTGCCTGTGACACCGTAGGCCTTCCTACTGGGGGGCCAAACACCGATAAACTCATC	T-GD
CCAGCGATCGGCGCTA-2	MO_MO	TRGV9*01.TRGJP*01.TRGC1	CALWEVKLGKKIKVF	TGTGCCTTGTGGGAGGTGAAGTTGGGCAAAAAAATCAAGGTATTT	TRDV2*01.TRDD3*01.TRDJ1*01.None	CACDPVLGDTQRDKLIF	TGTGCCTGTGACCCCGTACTGGGGGATACGCAAAGGGATAAACTCATCTTT	TRGV9*01.TRGJP*01.TRGC1_TRDV2*01.TRDD3*01.TRDJ1*01.TRDC	TGTGCCTTGTGGGAGGTGAAGTTGGGCAAAAAAATCAAGGTATTT_TGTGCCTGTGACCCCGTACTGGGGGATACGCAAAGGGATAAACTCATCTTT	CALWEVKLGKKIKVF_CACDPVLGDTQRDKLIF	TRGV9*01.TRGJP*01.TRGC1_TGTGCCTTGTGGGAGGTGAAGTTGGGCAAAAAAATCAAGGTATTT_TRDV2*01.TRDD3*01.TRDJ1*01.None_TGTGCCTGTGACCCCGTACTGGGGGATACGCAAAGGGATAAACTCATCTTT	T-GD
CCATGTCCAGTGACAG-3	MO_MO	TRGV9*01.TRGJP*01.None	CALWEVLSIYQELGKKIKVF	TGTGCCTTGTGGGAGGTTCTCTCTATATACCAAGAGTTGGGCAAAAAAATCAAGGTATTT	TRDV2*03.TRDD3*01.TRDJ1*01.TRDC	CACDILGENTDKLIF	TGTGCCTGTGACATACTGGGGGAAAACACCGATAAACTCATCTTT	TRGV9*01.TRGJP*01.None_TRDV2*03.TRDD3*01.TRDJ1*01.TRDC	TGTGCCTTGTGGGAGGTTCTCTCTATATACCAAGAGTTGGGCAAAAAAATCAAGGTATTT_TGTGCCTGTGACATACTGGGGGAAAACACCGATAAACTCATCTTT	CALWEVLSIYQELGKKIKVF_CACDILGENTDKLIF	TRGV9*01.TRGJP*01.None_TGTGCCTTGTGGGAGGTTCTCTCTATATACCAAGAGTTGGGCAAAAAAATCAAGGTATTT_TRDV2*03.TRDD3*01.TRDJ1*01.TRDC_TGTGCCTGTGACATACTGGGGGAAAACACCGATAAACTCATCTTT	T-GD
CCATGTCTCCTAGTGA-3	MO_MO	TRGV2*01.TRGJP2*01.TRGC1	CATHSSDWIKTF	TGTGCCACCCACAGTAGTGATTGGATCAAGACGTTT	TRDV1*01.TRDD3*01.TRDJ1*01.None	CALGSYTFPRWGIPANTDKLIF	TGTGCTCTTGGGTCATACACCTTCCCCCGATGGGGGATACCCGCCAACACCGATAAACTCATCTTT	TRGV2*01.TRGJP2*01.TRGC1_TRDV1*01.TRDD3*01.TRDJ1*01.TRDC	TGTGCCACCCACAGTAGTGATTGGATCAAGACGTTT_TGTGCTCTTGGGTCATACACCTTCCCCCGATGGGGGATACCCGCCAACACCGATAAACTCATCTTT	CATHSSDWIKTF_CALGSYTFPRWGIPANTDKLIF	TRGV2*01.TRGJP2*01.TRGC1_TGTGCCACCCACAGTAGTGATTGGATCAAGACGTTT_TRDV1*01.TRDD3*01.TRDJ1*01.None_TGTGCTCTTGGGTCATACACCTTCCCCCGATGGGGGATACCCGCCAACACCGATAAACTCATCTTT	T-GD
CCATTCGAGTGTGAAT-4	MO_MO	TRGV4*02.TRGJ1*02.TRGC2	CATWDGPLLDGKLF	TGTGCCACCTGGGACGGGCCCCTCCTGGATGGGAAACTCTTT	TRDV2*03.TRDD3*01.TRDJ1*01.None	CACEELGDTWGRTDKLIF	TGTGCCTGTGAGGAACTGGGGGATACTTGGGGTCGCACCGATAAACTCATCTTT	TRGV4*02.TRGJ1*02.TRGC2_TRDV2*03.TRDD3*01.TRDJ1*01.TRDC	TGTGCCACCTGGGACGGGCCCCTCCTGGATGGGAAACTCTTT_TGTGCCTGTGAGGAACTGGGGGATACTTGGGGTCGCACCGATAAACTCATCTTT	CATWDGPLLDGKLF_CACEELGDTWGRTDKLIF	TRGV4*02.TRGJ1*02.TRGC2_TGTGCCACCTGGGACGGGCCCCTCCTGGATGGGAAACTCTTT_TRDV2*03.TRDD3*01.TRDJ1*01.None_TGTGCCTGTGAGGAACTGGGGGATACTTGGGGTCGCACCGATAAACTCATCTTT	T-GD
CCATTCGGTTCAGACT-5	MO_MO	TRGV9*01.TRGJP*01.None	CALWEDTQELGKKIKVF	TGTGCCTTGTGGGAGGATACGCAAGAGTTGGGCAAAAAAATCAAGGTATTT	TRDV2*01.TRDD3*01.TRDJ3*01.None	CACDPVLGVISWDTRQMFF	TGTGCCTGTGACCCAGTACTGGGGGTTATCTCCTGGGACACCCGACAGATGTTTTTC	TRGV9*01.TRGJP*01.None_TRDV2*01.TRDD3*01.TRDJ3*01.TRDC	TGTGCCTTGTGGGAGGATACGCAAGAGTTGGGCAAAAAAATCAAGGTATTT_TGTGCCTGTGACCCAGTACTGGGGGTTATCTCCTGGGACACCCGACAGATGTTTTTC	CALWEDTQELGKKIKVF_CACDPVLGVISWDTRQMFF	TRGV9*01.TRGJP*01.None_TGTGCCTTGTGGGAGGATACGCAAGAGTTGGGCAAAAAAATCAAGGTATTT_TRDV2*01.TRDD3*01.TRDJ3*01.None_TGTGCCTGTGACCCAGTACTGGGGGTTATCTCCTGGGACACCCGACAGATGTTTTTC	T-GD
CCCTCCTAGTCTTGCA-4	MO_MO	TRGV10*02.TRGJ1*02.TRGC2	CAAWDGIYYKKLF	TGTGCTGCGTGGGACGGAATTTATTATAAGAAACTCTTT	TRDV2*01.TRDD3*01.TRDJ1*01.None	CACDTLLGDTDTDKLIF	TGTGCCTGTGACACCCTACTGGGGGATACGGACACCGATAAACTCATCTTT	TRGV10*02.TRGJ1*02.TRGC2_TRDV2*01.TRDD3*01.TRDJ1*01.TRDC	TGTGCTGCGTGGGACGGAATTTATTATAAGAAACTCTTT_TGTGCCTGTGACACCCTACTGGGGGATACGGACACCGATAAACTCATCTTT	CAAWDGIYYKKLF_CACDTLLGDTDTDKLIF	TRGV10*02.TRGJ1*02.TRGC2_TGTGCTGCGTGGGACGGAATTTATTATAAGAAACTCTTT_TRDV2*01.TRDD3*01.TRDJ1*01.None_TGTGCCTGTGACACCCTACTGGGGGATACGGACACCGATAAACTCATCTTT	T-GD
CCGGGATAGGGTGTTG-1	MO_MO	TRGV9*01.TRGJP*01.None	CALWKAGELGKKIKVF	TGTGCCTTGTGGAAAGCGGGAGAGTTGGGCAAAAAAATCAAGGTATTT	TRDV2*03.TRDD3*01.TRDJ1*01.None	CACDTVGDHDTDKLIF	TGTGCCTGTGACACCGTGGGGGATCATGACACCGATAAACTCATCTTT	TRGV9*01.TRGJP*01.None_TRDV2*03.TRDD3*01.TRDJ1*01.TRDC	TGTGCCTTGTGGAAAGCGGGAGAGTTGGGCAAAAAAATCAAGGTATTT_TGTGCCTGTGACACCGTGGGGGATCATGACACCGATAAACTCATCTTT	CALWKAGELGKKIKVF_CACDTVGDHDTDKLIF	TRGV9*01.TRGJP*01.None_TGTGCCTTGTGGAAAGCGGGAGAGTTGGGCAAAAAAATCAAGGTATTT_TRDV2*03.TRDD3*01.TRDJ1*01.None_TGTGCCTGTGACACCGTGGGGGATCATGACACCGATAAACTCATCTTT	T-GD
CCGGTAGAGGCTCATT-4	MO_MO	TRGV8*01.TRGJP2*01.TRGC2	CATWDSSDWIKTF	TGTGCCACCTGGGATAGTAGTGATTGGATCAAGACGTTT	TRDV2*01.TRDD3*01.TRDJ1*01.None	CACDSIGGGPMYTDKLIF	TGTGCCTGTGACTCCATTGGTGGGGGACCCATGTACACCGATAAACTCATCTTT	TRGV8*01.TRGJP2*01.TRGC2_TRDV2*01.TRDD3*01.TRDJ1*01.TRDC	TGTGCCACCTGGGATAGTAGTGATTGGATCAAGACGTTT_TGTGCCTGTGACTCCATTGGTGGGGGACCCATGTACACCGATAAACTCATCTTT	CATWDSSDWIKTF_CACDSIGGGPMYTDKLIF	TRGV8*01.TRGJP2*01.TRGC2_TGTGCCACCTGGGATAGTAGTGATTGGATCAAGACGTTT_TRDV2*01.TRDD3*01.TRDJ1*01.None_TGTGCCTGTGACTCCATTGGTGGGGGACCCATGTACACCGATAAACTCATCTTT	T-GD
CCGTGGAAGCGTGTCC-3	MO_MO	TRGV9*01.TRGJP*01.None	CALWEVQELGKKIKVF	TGTGCCTTGTGGGAGGTGCAAGAGTTGGGCAAAAAAATCAAGGTATTT	TRDV2*03.TRDD3*01.TRDJ1*01.TRDC	CACDDLGGYEDKLIF	TGTGCCTGTGACGATCTTGGGGGATACGAGGATAAACTCATCTTT	TRGV9*01.TRGJP*01.None_TRDV2*03.TRDD3*01.TRDJ1*01.TRDC	TGTGCCTTGTGGGAGGTGCAAGAGTTGGGCAAAAAAATCAAGGTATTT_TGTGCCTGTGACGATCTTGGGGGATACGAGGATAAACTCATCTTT	CALWEVQELGKKIKVF_CACDDLGGYEDKLIF	TRGV9*01.TRGJP*01.None_TGTGCCTTGTGGGAGGTGCAAGAGTTGGGCAAAAAAATCAAGGTATTT_TRDV2*03.TRDD3*01.TRDJ1*01.TRDC_TGTGCCTGTGACGATCTTGGGGGATACGAGGATAAACTCATCTTT	T-GD
CCTAAAGAGCTTATCG-3	MO_MO	TRGV9*01.TRGJP*01.None	CALWEAQELGKKIKVF	TGTGCCTTGTGGGAGGCTCAAGAGTTGGGCAAAAAAATCAAGGTATTT	TRDV2*03.TRDD3*01.TRDJ1*01.None	CACEGLGNPTDKLIF	TGTGCCTGTGAAGGTCTGGGGAACCCCACCGATAAACTCATCTTT	TRGV9*01.TRGJP*01.None_TRDV2*03.TRDD3*01.TRDJ1*01.TRDC	TGTGCCTTGTGGGAGGCTCAAGAGTTGGGCAAAAAAATCAAGGTATTT_TGTGCCTGTGAAGGTCTGGGGAACCCCACCGATAAACTCATCTTT	CALWEAQELGKKIKVF_CACEGLGNPTDKLIF	TRGV9*01.TRGJP*01.None_TGTGCCTTGTGGGAGGCTCAAGAGTTGGGCAAAAAAATCAAGGTATTT_TRDV2*03.TRDD3*01.TRDJ1*01.None_TGTGCCTGTGAAGGTCTGGGGAACCCCACCGATAAACTCATCTTT	T-GD
CCTTACGGTGACGGTA-5	MO_MO	TRGV9*01.TRGJP*01.None	CALWEPQELGKKIKVF	TGTGCCTTGTGGGAGCCCCAAGAGTTGGGCAAAAAAATCAAGGTATTT	TRDV2*01.TRDD3*01.TRDJ1*01.None	CACDPLVLGDTRIQNTDKLIF	TGTGCCTGTGACCCTCTTGTACTGGGGGATACAAGAATACAAAACACCGATAAACTCATCTTT	TRGV9*01.TRGJP*01.None_TRDV2*01.TRDD3*01.TRDJ1*01.TRDC	TGTGCCTTGTGGGAGCCCCAAGAGTTGGGCAAAAAAATCAAGGTATTT_TGTGCCTGTGACCCTCTTGTACTGGGGGATACAAGAATACAAAACACCGATAAACTCATCTTT	CALWEPQELGKKIKVF_CACDPLVLGDTRIQNTDKLIF	TRGV9*01.TRGJP*01.None_TGTGCCTTGTGGGAGCCCCAAGAGTTGGGCAAAAAAATCAAGGTATTT_TRDV2*01.TRDD3*01.TRDJ1*01.None_TGTGCCTGTGACCCTCTTGTACTGGGGGATACAAGAATACAAAACACCGATAAACTCATCTTT	T-GD
CCTTACGTCTGTCTAT-5	MO_MO	TRGV9*01.TRGJP*01.None	CALWEVSELGKKIKVF	TGTGCCTTGTGGGAGGTGTCAGAGTTGGGCAAAAAAATCAAGGTATTT	TRDV2*03.TRDD3*01.TRDJ1*01.None	CACDPIGPRDHVDKLIF	TGTGCCTGTGACCCAATCGGTCCCCGGGATCATGTCGATAAACTCATCTTT	TRGV9*01.TRGJP*01.None_TRDV2*03.TRDD3*01.TRDJ1*01.TRDC	TGTGCCTTGTGGGAGGTGTCAGAGTTGGGCAAAAAAATCAAGGTATTT_TGTGCCTGTGACCCAATCGGTCCCCGGGATCATGTCGATAAACTCATCTTT	CALWEVSELGKKIKVF_CACDPIGPRDHVDKLIF	TRGV9*01.TRGJP*01.None_TGTGCCTTGTGGGAGGTGTCAGAGTTGGGCAAAAAAATCAAGGTATTT_TRDV2*03.TRDD3*01.TRDJ1*01.None_TGTGCCTGTGACCCAATCGGTCCCCGGGATCATGTCGATAAACTCATCTTT	T-GD
CCTTCCCAGGGAACGG-3	MO_MO	TRGV9*01.TRGJP*01.None	CALWEVLELGKKIKVF	TGTGCCTTGTGGGAGGTGCTGGAGTTGGGCAAAAAAATCAAGGTATTT	TRDV2*01.TRDD3*01.TRDJ3*01.TRDC	CACDASVLGDLGSSWDTRQMFF	TGTGCCTGTGACGCCAGTGTACTGGGGGACCTCGGGAGCTCCTGGGACACCCGACAGATGTTTTTC	TRGV9*01.TRGJP*01.None_TRDV2*01.TRDD3*01.TRDJ3*01.TRDC	TGTGCCTTGTGGGAGGTGCTGGAGTTGGGCAAAAAAATCAAGGTATTT_TGTGCCTGTGACGCCAGTGTACTGGGGGACCTCGGGAGCTCCTGGGACACCCGACAGATGTTTTTC	CALWEVLELGKKIKVF_CACDASVLGDLGSSWDTRQMFF	TRGV9*01.TRGJP*01.None_TGTGCCTTGTGGGAGGTGCTGGAGTTGGGCAAAAAAATCAAGGTATTT_TRDV2*01.TRDD3*01.TRDJ3*01.TRDC_TGTGCCTGTGACGCCAGTGTACTGGGGGACCTCGGGAGCTCCTGGGACACCCGACAGATGTTTTTC	T-GD
CGACCTTCATGAGCGA-3	MO_MO	TRGV9*01.TRGJP*01.TRGC2	CALWEVREGKKIKVF	TGTGCCTTGTGGGAGGTACGTGAGGGCAAAAAAATCAAGGTATTT	TRDV2*03.TRDD3*01.TRDJ1*01.None	CACDTVGSITDKLI	TGTGCCTGTGACACCGTGGGGTCTATCACCGATAAACTCATC	TRGV9*01.TRGJP*01.TRGC2_TRDV2*03.TRDD3*01.TRDJ1*01.TRDC	TGTGCCTTGTGGGAGGTACGTGAGGGCAAAAAAATCAAGGTATTT_TGTGCCTGTGACACCGTGGGGTCTATCACCGATAAACTCATC	CALWEVREGKKIKVF_CACDTVGSITDKLI	TRGV9*01.TRGJP*01.TRGC2_TGTGCCTTGTGGGAGGTACGTGAGGGCAAAAAAATCAAGGTATTT_TRDV2*03.TRDD3*01.TRDJ1*01.None_TGTGCCTGTGACACCGTGGGGTCTATCACCGATAAACTCATC	T-GD
CGACTTCCATAAGACA-5	MO_MO	TRGV9*01.TRGJP*01.None	CALWETQELGKKIKVF	TGTGCCTTGTGGGAGACGCAAGAGTTGGGCAAAAAAATCAAGGTATTT	TRDV2*01.TRDD3*01.TRDJ1*01.None	CACDTLQYGADKLIF	TGTGCCTGTGACACCTTACAATACGGGGCCGATAAACTCATCTTT	TRGV9*01.TRGJP*01.None_TRDV2*01.TRDD3*01.TRDJ1*01.TRDC	TGTGCCTTGTGGGAGACGCAAGAGTTGGGCAAAAAAATCAAGGTATTT_TGTGCCTGTGACACCTTACAATACGGGGCCGATAAACTCATCTTT	CALWETQELGKKIKVF_CACDTLQYGADKLIF	TRGV9*01.TRGJP*01.None_TGTGCCTTGTGGGAGACGCAAGAGTTGGGCAAAAAAATCAAGGTATTT_TRDV2*01.TRDD3*01.TRDJ1*01.None_TGTGCCTGTGACACCTTACAATACGGGGCCGATAAACTCATCTTT	T-GD
CGAGAAGAGTGAATTG-3	MO_MO	TRGV9*01.TRGJP*01.None	CALWELQELGKKIKVF	TGTGCCTTGTGGGAGCTTCAAGAGTTGGGCAAAAAAATCAAGGTATTT	TRDV2*01.TRDD3*01.TRDJ1*01.None	CACDTVGGYTDKLIF	TGTGCCTGTGACACCGTGGGGGGGTACACCGATAAACTCATCTTT	TRGV9*01.TRGJP*01.None_TRDV2*01.TRDD3*01.TRDJ1*01.TRDC	TGTGCCTTGTGGGAGCTTCAAGAGTTGGGCAAAAAAATCAAGGTATTT_TGTGCCTGTGACACCGTGGGGGGGTACACCGATAAACTCATCTTT	CALWELQELGKKIKVF_CACDTVGGYTDKLIF	TRGV9*01.TRGJP*01.None_TGTGCCTTGTGGGAGCTTCAAGAGTTGGGCAAAAAAATCAAGGTATTT_TRDV2*01.TRDD3*01.TRDJ1*01.None_TGTGCCTGTGACACCGTGGGGGGGTACACCGATAAACTCATCTTT	T-GD
CGAGCCAGTATGAAAC-4	MO_MO	TRGV9*01.TRGJP*01.None	CALWEVRKELGKKIKVF	TGTGCCTTGTGGGAGGTGCGGAAGGAGTTGGGCAAAAAAATCAAGGTATTT	TRDV2*03.TRDD3*01.TRDJ1*01.None	CACDVLLGDTTSTDKLIF	TGTGCCTGTGACGTTTTACTGGGGGATACGACTAGCACCGATAAACTCATCTTT	TRGV9*01.TRGJP*01.None_TRDV2*03.TRDD3*01.TRDJ1*01.TRDC	TGTGCCTTGTGGGAGGTGCGGAAGGAGTTGGGCAAAAAAATCAAGGTATTT_TGTGCCTGTGACGTTTTACTGGGGGATACGACTAGCACCGATAAACTCATCTTT	CALWEVRKELGKKIKVF_CACDVLLGDTTSTDKLIF	TRGV9*01.TRGJP*01.None_TGTGCCTTGTGGGAGGTGCGGAAGGAGTTGGGCAAAAAAATCAAGGTATTT_TRDV2*03.TRDD3*01.TRDJ1*01.None_TGTGCCTGTGACGTTTTACTGGGGGATACGACTAGCACCGATAAACTCATCTTT	T-GD
CGATGTACACATCTTT-1	MO_MO	TRGV9*01.TRGJP*01.None	CALWEVELGKKIKVF	TGTGCCTTGTGGGAGGTGGAGTTGGGCAAAAAAATCAAGGTATTT	TRDV2*01.TRDD3*01.TRDJ1*01.None	CACDTPWGRDTDKLIF	TGTGCCTGTGACACCCCCTGGGGGAGAGACACCGATAAACTCATCTTT	TRGV9*01.TRGJP*01.None_TRDV2*01.TRDD3*01.TRDJ1*01.TRDC	TGTGCCTTGTGGGAGGTGGAGTTGGGCAAAAAAATCAAGGTATTT_TGTGCCTGTGACACCCCCTGGGGGAGAGACACCGATAAACTCATCTTT	CALWEVELGKKIKVF_CACDTPWGRDTDKLIF	TRGV9*01.TRGJP*01.None_TGTGCCTTGTGGGAGGTGGAGTTGGGCAAAAAAATCAAGGTATTT_TRDV2*01.TRDD3*01.TRDJ1*01.None_TGTGCCTGTGACACCCCCTGGGGGAGAGACACCGATAAACTCATCTTT	T-GD
CGCCAAGTCATGCATG-3	MO_MO	TRGV9*01.TRGJP*01.None	CALWDRVELGKKIKVF	TGTGCCTTGTGGGATAGGGTGGAGTTGGGCAAAAAAATCAAGGTATTT	TRDV2*01.TRDD3*01.TRDJ1*01.TRDC	CACDKLGDLITDKLIF	TGTGCCTGTGACAAACTGGGGGACCTAATCACCGATAAACTCATCTTT	TRGV9*01.TRGJP*01.None_TRDV2*01.TRDD3*01.TRDJ1*01.TRDC	TGTGCCTTGTGGGATAGGGTGGAGTTGGGCAAAAAAATCAAGGTATTT_TGTGCCTGTGACAAACTGGGGGACCTAATCACCGATAAACTCATCTTT	CALWDRVELGKKIKVF_CACDKLGDLITDKLIF	TRGV9*01.TRGJP*01.None_TGTGCCTTGTGGGATAGGGTGGAGTTGGGCAAAAAAATCAAGGTATTT_TRDV2*01.TRDD3*01.TRDJ1*01.TRDC_TGTGCCTGTGACAAACTGGGGGACCTAATCACCGATAAACTCATCTTT	T-GD
CGCGGTACAATCAGAA-3	MO_MO	TRGV3*01.TRGJ1*02.None	CATWIDKKLF	TGTGCCACCTGGATCGATAAGAAACTCTTT	TRDV2*01.TRDD3*01.TRDJ1*01.TRDC	CACDLTGGYAKELIF	TGTGCCTGTGACCTTACTGGGGGATACGCGAAGGAACTCATCTTT	TRGV3*01.TRGJ1*02.None_TRDV2*01.TRDD3*01.TRDJ1*01.TRDC	TGTGCCACCTGGATCGATAAGAAACTCTTT_TGTGCCTGTGACCTTACTGGGGGATACGCGAAGGAACTCATCTTT	CATWIDKKLF_CACDLTGGYAKELIF	TRGV3*01.TRGJ1*02.None_TGTGCCACCTGGATCGATAAGAAACTCTTT_TRDV2*01.TRDD3*01.TRDJ1*01.TRDC_TGTGCCTGTGACCTTACTGGGGGATACGCGAAGGAACTCATCTTT	T-GD
CGCGTTTCAGCCTATA-4	MO_MO	TRGV9*01.TRGJP*01.TRGC2	CALWEPVELGKKIKVF	TGTGCCTTGTGGGAGCCCGTAGAGTTGGGCAAAAAAATCAAGGTATTT	TRDV2*01.TRDD3*01.TRDJ1*01.None	CACDTVDRMGDGPDKLIF	TGTGCCTGTGACACCGTAGACCGAATGGGGGATGGTCCCGATAAACTCATCTTT	TRGV9*01.TRGJP*01.TRGC2_TRDV2*01.TRDD3*01.TRDJ1*01.TRDC	TGTGCCTTGTGGGAGCCCGTAGAGTTGGGCAAAAAAATCAAGGTATTT_TGTGCCTGTGACACCGTAGACCGAATGGGGGATGGTCCCGATAAACTCATCTTT	CALWEPVELGKKIKVF_CACDTVDRMGDGPDKLIF	TRGV9*01.TRGJP*01.TRGC2_TGTGCCTTGTGGGAGCCCGTAGAGTTGGGCAAAAAAATCAAGGTATTT_TRDV2*01.TRDD3*01.TRDJ1*01.None_TGTGCCTGTGACACCGTAGACCGAATGGGGGATGGTCCCGATAAACTCATCTTT	T-GD
CGCGTTTCAGGTGCCT-5	MO_MO	TRGV9*01.TRGJP*01.None	CALWEVHQELGKKIKV	TGTGCCTTGTGGGAGGTGCATCAAGAGTTGGGCAAAAAAATCAAGGTA	TRDV2*03.TRDD3*01.TRDJ1*01.None	CACDPLALSTNHSTGGYRTDKLIF	TGTGCCTGTGACCCCCTCGCGTTGAGTACGAACCACAGTACTGGGGGATACCGCACCGATAAACTCATCTTT	TRGV9*01.TRGJP*01.None_TRDV2*03.TRDD3*01.TRDJ1*01.TRDC	TGTGCCTTGTGGGAGGTGCATCAAGAGTTGGGCAAAAAAATCAAGGTA_TGTGCCTGTGACCCCCTCGCGTTGAGTACGAACCACAGTACTGGGGGATACCGCACCGATAAACTCATCTTT	CALWEVHQELGKKIKV_CACDPLALSTNHSTGGYRTDKLIF	TRGV9*01.TRGJP*01.None_TGTGCCTTGTGGGAGGTGCATCAAGAGTTGGGCAAAAAAATCAAGGTA_TRDV2*03.TRDD3*01.TRDJ1*01.None_TGTGCCTGTGACCCCCTCGCGTTGAGTACGAACCACAGTACTGGGGGATACCGCACCGATAAACTCATCTTT	T-GD
CGCGTTTGTTGTGGCC-1	MO_MO	TRGV9*01.TRGJP*01.None	CALWETQELGKKIKVF	TGTGCCTTGTGGGAGACCCAAGAGTTGGGCAAAAAAATCAAGGTATTT	TRDV2*01.TRDD3*01.TRDJ1*01.None	CACDTVTTWGITRGDKLIF	TGTGCCTGTGACACGGTGACAACTTGGGGGATAACCAGGGGCGATAAACTCATCTTT	TRGV9*01.TRGJP*01.None_TRDV2*01.TRDD3*01.TRDJ1*01.TRDC	TGTGCCTTGTGGGAGACCCAAGAGTTGGGCAAAAAAATCAAGGTATTT_TGTGCCTGTGACACGGTGACAACTTGGGGGATAACCAGGGGCGATAAACTCATCTTT	CALWETQELGKKIKVF_CACDTVTTWGITRGDKLIF	TRGV9*01.TRGJP*01.None_TGTGCCTTGTGGGAGACCCAAGAGTTGGGCAAAAAAATCAAGGTATTT_TRDV2*01.TRDD3*01.TRDJ1*01.None_TGTGCCTGTGACACGGTGACAACTTGGGGGATAACCAGGGGCGATAAACTCATCTTT	T-GD
CGCTATCAGGTGCTTT-3	MO_MO	TRGV9*01.TRGJP*01.None	CALWEAQELGKKIKVF	TGTGCCTTGTGGGAGGCTCAAGAGTTGGGCAAAAAAATCAAGGTATTT	TRDV2*03.TRDD3*01.TRDJ1*01.None	CACDTLGEESTDKLIF	TGTGCCTGTGACACCCTGGGGGAGGAGTCTACCGATAAACTCATCTTT	TRGV9*01.TRGJP*01.None_TRDV2*03.TRDD3*01.TRDJ1*01.TRDC	TGTGCCTTGTGGGAGGCTCAAGAGTTGGGCAAAAAAATCAAGGTATTT_TGTGCCTGTGACACCCTGGGGGAGGAGTCTACCGATAAACTCATCTTT	CALWEAQELGKKIKVF_CACDTLGEESTDKLIF	TRGV9*01.TRGJP*01.None_TGTGCCTTGTGGGAGGCTCAAGAGTTGGGCAAAAAAATCAAGGTATTT_TRDV2*03.TRDD3*01.TRDJ1*01.None_TGTGCCTGTGACACCCTGGGGGAGGAGTCTACCGATAAACTCATCTTT	T-GD
CGCTTCAGTCCAAGTT-4	MO_MO	TRGV10*02.TRGJ1*02.None	CAAWDGNYYKKLF	TGTGCTGCGTGGGATGGGAATTATTATAAGAAACTCTTT	TRDV2*03.TRDD3*01.TRDJ1*01.None	CACDTLPTGGYVIGKLIF	TGTGCCTGTGACACGCTTCCTACTGGGGGATACGTAATCGGTAAACTCATCTTT	TRGV10*02.TRGJ1*02.None_TRDV2*03.TRDD3*01.TRDJ1*01.TRDC	TGTGCTGCGTGGGATGGGAATTATTATAAGAAACTCTTT_TGTGCCTGTGACACGCTTCCTACTGGGGGATACGTAATCGGTAAACTCATCTTT	CAAWDGNYYKKLF_CACDTLPTGGYVIGKLIF	TRGV10*02.TRGJ1*02.None_TGTGCTGCGTGGGATGGGAATTATTATAAGAAACTCTTT_TRDV2*03.TRDD3*01.TRDJ1*01.None_TGTGCCTGTGACACGCTTCCTACTGGGGGATACGTAATCGGTAAACTCATCTTT	T-GD
CGGACACCACACTGCG-1	MO_MO	TRGV9*01.TRGJP*01.None	CALWEGRELGKKIKVF	TGTGCCTTGTGGGAGGGCCGGGAGTTGGGCAAAAAAATCAAGGTATTT	TRDV2*02.TRDD3*01.TRDJ1*01.None	CACDPLGDTADKLIF	TGTGCCTGTGACCCACTGGGGGATACGGCCGATAAACTCATCTTT	TRGV9*01.TRGJP*01.None_TRDV2*02.TRDD3*01.TRDJ1*01.TRDC	TGTGCCTTGTGGGAGGGCCGGGAGTTGGGCAAAAAAATCAAGGTATTT_TGTGCCTGTGACCCACTGGGGGATACGGCCGATAAACTCATCTTT	CALWEGRELGKKIKVF_CACDPLGDTADKLIF	TRGV9*01.TRGJP*01.None_TGTGCCTTGTGGGAGGGCCGGGAGTTGGGCAAAAAAATCAAGGTATTT_TRDV2*02.TRDD3*01.TRDJ1*01.None_TGTGCCTGTGACCCACTGGGGGATACGGCCGATAAACTCATCTTT	T-GD
CGGAGCTGTTTAGCTG-3	MO_MO	TRGV9*01.TRGJP*01.None	CALWEVEVELGKKIKVF	TGTGCCTTGTGGGAGGTGGAGGTTGAGTTGGGCAAAAAAATCAAGGTATTT	TRDV2*01.TRDD3*01.TRDJ1*01.None	CACDPVPQLDWGLDKLIF	TGTGCCTGTGACCCCGTTCCACAGCTCGACTGGGGGCTCGATAAACTCATCTTT	TRGV9*01.TRGJP*01.None_TRDV2*01.TRDD3*01.TRDJ1*01.TRDC	TGTGCCTTGTGGGAGGTGGAGGTTGAGTTGGGCAAAAAAATCAAGGTATTT_TGTGCCTGTGACCCCGTTCCACAGCTCGACTGGGGGCTCGATAAACTCATCTTT	CALWEVEVELGKKIKVF_CACDPVPQLDWGLDKLIF	TRGV9*01.TRGJP*01.None_TGTGCCTTGTGGGAGGTGGAGGTTGAGTTGGGCAAAAAAATCAAGGTATTT_TRDV2*01.TRDD3*01.TRDJ1*01.None_TGTGCCTGTGACCCCGTTCCACAGCTCGACTGGGGGCTCGATAAACTCATCTTT	T-GD
CGGCTAGAGAACTCGG-3	MO_MO	TRGV9*01.TRGJP1*01.None	CALWEVLGWFKIF	TGTGCCTTGTGGGAGGTGTTGGGTTGGTTCAAGATATTT	TRDV1*01.TRDD3*01.TRDJ1*01.None	CALGDPWGTTDKLIF	TGTGCTCTTGGGGACCCCTGGGGGACCACCGATAAACTCATCTTT	TRGV9*01.TRGJP1*01.None_TRDV1*01.TRDD3*01.TRDJ1*01.TRDC	TGTGCCTTGTGGGAGGTGTTGGGTTGGTTCAAGATATTT_TGTGCTCTTGGGGACCCCTGGGGGACCACCGATAAACTCATCTTT	CALWEVLGWFKIF_CALGDPWGTTDKLIF	TRGV9*01.TRGJP1*01.None_TGTGCCTTGTGGGAGGTGTTGGGTTGGTTCAAGATATTT_TRDV1*01.TRDD3*01.TRDJ1*01.None_TGTGCTCTTGGGGACCCCTGGGGGACCACCGATAAACTCATCTTT	T-GD
CGGCTAGCATCACGTA-3	MO_MO	TRGV9*01.TRGJP*01.TRGC1	CALWEVQKLGKKIKVF	TGTGCCTTGTGGGAGGTGCAGAAGTTGGGCAAAAAAATCAAGGTATTT	TRDV2*01.TRDD3*01.TRDJ1*01.None	CACDAVLGDKGVTDKLIF	TGTGCCTGTGACGCCGTACTGGGGGATAAAGGGGTCACCGATAAACTCATCTTT	TRGV9*01.TRGJP*01.TRGC1_TRDV2*01.TRDD3*01.TRDJ1*01.TRDC	TGTGCCTTGTGGGAGGTGCAGAAGTTGGGCAAAAAAATCAAGGTATTT_TGTGCCTGTGACGCCGTACTGGGGGATAAAGGGGTCACCGATAAACTCATCTTT	CALWEVQKLGKKIKVF_CACDAVLGDKGVTDKLIF	TRGV9*01.TRGJP*01.TRGC1_TGTGCCTTGTGGGAGGTGCAGAAGTTGGGCAAAAAAATCAAGGTATTT_TRDV2*01.TRDD3*01.TRDJ1*01.None_TGTGCCTGTGACGCCGTACTGGGGGATAAAGGGGTCACCGATAAACTCATCTTT	T-GD
CGTAGCGCAAACTGTC-5	MO_MO	TRGV9*01.TRGJP*01.None	CALWEAKGALELGKKIKVF	TGTGCCTTGTGGGAGGCGAAGGGGGCGTTGGAGTTGGGCAAAAAAATCAAGGTATTT	TRDV2*03.TRDD3*01.TRDJ1*01.None	CACDTILGMSELIF	TGTGCCTGTGACACCATACTGGGGATGTCGGAACTCATCTTT	TRGV9*01.TRGJP*01.None_TRDV2*03.TRDD3*01.TRDJ1*01.TRDC	TGTGCCTTGTGGGAGGCGAAGGGGGCGTTGGAGTTGGGCAAAAAAATCAAGGTATTT_TGTGCCTGTGACACCATACTGGGGATGTCGGAACTCATCTTT	CALWEAKGALELGKKIKVF_CACDTILGMSELIF	TRGV9*01.TRGJP*01.None_TGTGCCTTGTGGGAGGCGAAGGGGGCGTTGGAGTTGGGCAAAAAAATCAAGGTATTT_TRDV2*03.TRDD3*01.TRDJ1*01.None_TGTGCCTGTGACACCATACTGGGGATGTCGGAACTCATCTTT	T-GD
CGTCACTGTCAACATC-3	MO_MO	TRGV2*03.TRGJ1*02.None	CATWDGPIKKLF	TGTGCCACCTGGGACGGGCCTATAAAGAAACTCTTT	TRDV2*02.TRDD3*01.TRDJ1*01.TRDC	CACDPLRPKLGDTLGTDKLIF	TGTGCCTGTGATCCGCTACGGCCGAAACTGGGGGATACGCTGGGGACCGATAAACTCATCTTT	TRGV2*03.TRGJ1*02.None_TRDV2*02.TRDD3*01.TRDJ1*01.TRDC	TGTGCCACCTGGGACGGGCCTATAAAGAAACTCTTT_TGTGCCTGTGATCCGCTACGGCCGAAACTGGGGGATACGCTGGGGACCGATAAACTCATCTTT	CATWDGPIKKLF_CACDPLRPKLGDTLGTDKLIF	TRGV2*03.TRGJ1*02.None_TGTGCCACCTGGGACGGGCCTATAAAGAAACTCTTT_TRDV2*02.TRDD3*01.TRDJ1*01.TRDC_TGTGCCTGTGATCCGCTACGGCCGAAACTGGGGGATACGCTGGGGACCGATAAACTCATCTTT	T-GD
CGTCAGGTCGGCGGTT-4	MO_MO	TRGV9*01.TRGJP*01.None	CALWEVKELGKKIKVF	TGTGCCTTGTGGGAGGTTAAAGAGTTGGGCAAAAAAATCAAGGTATTT	TRDV2*03.TRDD3*01.TRDJ1*01.TRDC	CACDPWGITDKLIF	TGTGCCTGTGACCCCTGGGGGATAACCGATAAACTCATCTTT	TRGV9*01.TRGJP*01.None_TRDV2*03.TRDD3*01.TRDJ1*01.TRDC	TGTGCCTTGTGGGAGGTTAAAGAGTTGGGCAAAAAAATCAAGGTATTT_TGTGCCTGTGACCCCTGGGGGATAACCGATAAACTCATCTTT	CALWEVKELGKKIKVF_CACDPWGITDKLIF	TRGV9*01.TRGJP*01.None_TGTGCCTTGTGGGAGGTTAAAGAGTTGGGCAAAAAAATCAAGGTATTT_TRDV2*03.TRDD3*01.TRDJ1*01.TRDC_TGTGCCTGTGACCCCTGGGGGATAACCGATAAACTCATCTTT	T-GD
CGTTAGAAGAGACTAT-4	MO_MO	TRGV9*01.TRGJP*01.TRGC2	CALWDPQELGKKIKVF	TGTGCCTTGTGGGACCCGCAAGAGTTGGGCAAAAAAATCAAGGTATTT	TRDV2*03.TRDD3*01.TRDJ1*01.TRDC	CACDTVLGSLSRGKLIF	TGTGCCTGTGACACCGTGCTGGGGAGTCTTTCGAGGGGAAAACTCATCTTT	TRGV9*01.TRGJP*01.TRGC2_TRDV2*03.TRDD3*01.TRDJ1*01.TRDC	TGTGCCTTGTGGGACCCGCAAGAGTTGGGCAAAAAAATCAAGGTATTT_TGTGCCTGTGACACCGTGCTGGGGAGTCTTTCGAGGGGAAAACTCATCTTT	CALWDPQELGKKIKVF_CACDTVLGSLSRGKLIF	TRGV9*01.TRGJP*01.TRGC2_TGTGCCTTGTGGGACCCGCAAGAGTTGGGCAAAAAAATCAAGGTATTT_TRDV2*03.TRDD3*01.TRDJ1*01.TRDC_TGTGCCTGTGACACCGTGCTGGGGAGTCTTTCGAGGGGAAAACTCATCTTT	T-GD
CGTTAGACAATAAGCA-3	MO_MO	TRGV10*02.TRGJP1*01.None	CAAWDCTTGWFKIF	TGTGCTGCGTGGGATTGTACCACTGGTTGGTTCAAGATATTT	TRDV2*01.TRDD3*01.TRDJ1*01.TRDC	CACDTVGDITYTDKLIF	TGTGCCTGTGACACCGTGGGGGATATAACGTACACCGATAAACTCATCTTT	TRGV10*02.TRGJP1*01.None_TRDV2*01.TRDD3*01.TRDJ1*01.TRDC	TGTGCTGCGTGGGATTGTACCACTGGTTGGTTCAAGATATTT_TGTGCCTGTGACACCGTGGGGGATATAACGTACACCGATAAACTCATCTTT	CAAWDCTTGWFKIF_CACDTVGDITYTDKLIF	TRGV10*02.TRGJP1*01.None_TGTGCTGCGTGGGATTGTACCACTGGTTGGTTCAAGATATTT_TRDV2*01.TRDD3*01.TRDJ1*01.TRDC_TGTGCCTGTGACACCGTGGGGGATATAACGTACACCGATAAACTCATCTTT	T-GD
CGTTCTGTCATCACCC-1	MO_MO	TRGV9*01.TRGJP*01.None	CALWEVQELGKKIKVF	TGTGCCTTGTGGGAGGTTCAAGAGTTGGGCAAAAAAATCAAGGTATTT	TRDV2*02.TRDD3*01.TRDJ1*01.TRDC	CACDGIRRGDTDKLIF	TGTGCCTGTGACGGGATACGCCGGGGAGACACCGATAAACTCATCTTT	TRGV9*01.TRGJP*01.None_TRDV2*02.TRDD3*01.TRDJ1*01.TRDC	TGTGCCTTGTGGGAGGTTCAAGAGTTGGGCAAAAAAATCAAGGTATTT_TGTGCCTGTGACGGGATACGCCGGGGAGACACCGATAAACTCATCTTT	CALWEVQELGKKIKVF_CACDGIRRGDTDKLIF	TRGV9*01.TRGJP*01.None_TGTGCCTTGTGGGAGGTTCAAGAGTTGGGCAAAAAAATCAAGGTATTT_TRDV2*02.TRDD3*01.TRDJ1*01.TRDC_TGTGCCTGTGACGGGATACGCCGGGGAGACACCGATAAACTCATCTTT	T-GD
CTAAGACGTCTAGGTT-4	MO_MO	TRGV9*01.TRGJP*01.None	CALWEVELGKKIKVF	TGTGCCTTGTGGGAGGTTGAGTTGGGCAAAAAAATCAAGGTATTT	TRDV2*03.TRDD3*01.TRDJ1*01.None	CACDILGVLGDTRDKLIF	TGTGCCTGTGACATCCTCGGAGTCCTGGGGGATACTAGAGATAAACTCATCTTT	TRGV9*01.TRGJP*01.None_TRDV2*03.TRDD3*01.TRDJ1*01.TRDC	TGTGCCTTGTGGGAGGTTGAGTTGGGCAAAAAAATCAAGGTATTT_TGTGCCTGTGACATCCTCGGAGTCCTGGGGGATACTAGAGATAAACTCATCTTT	CALWEVELGKKIKVF_CACDILGVLGDTRDKLIF	TRGV9*01.TRGJP*01.None_TGTGCCTTGTGGGAGGTTGAGTTGGGCAAAAAAATCAAGGTATTT_TRDV2*03.TRDD3*01.TRDJ1*01.None_TGTGCCTGTGACATCCTCGGAGTCCTGGGGGATACTAGAGATAAACTCATCTTT	T-GD
CTAATGGAGTGTCTCA-4	MO_MO	TRGV9*01.TRGJP*01.None	CALWEELGKKIKVF	TGTGCCTTGTGGGAGGAGTTGGGCAAAAAAATCAAGGTATTT	TRDV2*01.TRDD3*01.TRDJ1*01.None	CACDPVGGDTDKLIF	TGTGCCTGTGACCCCGTTGGGGGTGATACCGATAAACTCATCTTT	TRGV9*01.TRGJP*01.None_TRDV2*01.TRDD3*01.TRDJ1*01.TRDC	TGTGCCTTGTGGGAGGAGTTGGGCAAAAAAATCAAGGTATTT_TGTGCCTGTGACCCCGTTGGGGGTGATACCGATAAACTCATCTTT	CALWEELGKKIKVF_CACDPVGGDTDKLIF	TRGV9*01.TRGJP*01.None_TGTGCCTTGTGGGAGGAGTTGGGCAAAAAAATCAAGGTATTT_TRDV2*01.TRDD3*01.TRDJ1*01.None_TGTGCCTGTGACCCCGTTGGGGGTGATACCGATAAACTCATCTTT	T-GD
CTACACCTCCCGACTT-2	MO_MO	TRGV9*01.TRGJP*01.None	CALWEVWELGKKIKVF	TGTGCCTTGTGGGAGGTTTGGGAGTTGGGCAAAAAAATCAAGGTATTT	TRDV2*02.TRDD3*01.TRDJ1*01.TRDC	CACDGMDEGLGNTDKLIF	TGTGCCTGTGACGGCATGGACGAGGGACTGGGGAACACCGATAAACTCATCTTT	TRGV9*01.TRGJP*01.None_TRDV2*02.TRDD3*01.TRDJ1*01.TRDC	TGTGCCTTGTGGGAGGTTTGGGAGTTGGGCAAAAAAATCAAGGTATTT_TGTGCCTGTGACGGCATGGACGAGGGACTGGGGAACACCGATAAACTCATCTTT	CALWEVWELGKKIKVF_CACDGMDEGLGNTDKLIF	TRGV9*01.TRGJP*01.None_TGTGCCTTGTGGGAGGTTTGGGAGTTGGGCAAAAAAATCAAGGTATTT_TRDV2*02.TRDD3*01.TRDJ1*01.TRDC_TGTGCCTGTGACGGCATGGACGAGGGACTGGGGAACACCGATAAACTCATCTTT	T-GD
CTACATTTCCAACCAA-5	MO_MO	TRGV9*01.TRGJ1*01.TRGC2	CALWEVPGQKKKLF	TGTGCCTTGTGGGAGGTACCGGGACAAAAGAAGAAACTCTTT	TRDV2*03.TRDD3*01.TRDJ1*01.None	CACDTLVLGDKRTDKLIF	TGTGCCTGTGACACCCTTGTACTGGGGGATAAACGCACCGATAAACTCATCTTT	TRGV9*01.TRGJ1*01.TRGC2_TRDV2*03.TRDD3*01.TRDJ1*01.TRDC	TGTGCCTTGTGGGAGGTACCGGGACAAAAGAAGAAACTCTTT_TGTGCCTGTGACACCCTTGTACTGGGGGATAAACGCACCGATAAACTCATCTTT	CALWEVPGQKKKLF_CACDTLVLGDKRTDKLIF	TRGV9*01.TRGJ1*01.TRGC2_TGTGCCTTGTGGGAGGTACCGGGACAAAAGAAGAAACTCTTT_TRDV2*03.TRDD3*01.TRDJ1*01.None_TGTGCCTGTGACACCCTTGTACTGGGGGATAAACGCACCGATAAACTCATCTTT	T-GD
CTACGTCCACCCTATC-5	MO_MO	TRGV3*01.TRGJ1*01.None	CATWDRRYYKKLF	TGTGCCACCTGGGACAGGCGTTATTATAAGAAACTCTTT	TRDV2*01.TRDD3*01.TRDJ1*01.None	CACDTLSSRGTYTDKLIF	TGTGCCTGTGACACCTTGTCTTCGAGGGGGACATACACCGATAAACTCATCTTT	TRGV3*01.TRGJ1*01.None_TRDV2*01.TRDD3*01.TRDJ1*01.TRDC	TGTGCCACCTGGGACAGGCGTTATTATAAGAAACTCTTT_TGTGCCTGTGACACCTTGTCTTCGAGGGGGACATACACCGATAAACTCATCTTT	CATWDRRYYKKLF_CACDTLSSRGTYTDKLIF	TRGV3*01.TRGJ1*01.None_TGTGCCACCTGGGACAGGCGTTATTATAAGAAACTCTTT_TRDV2*01.TRDD3*01.TRDJ1*01.None_TGTGCCTGTGACACCTTGTCTTCGAGGGGGACATACACCGATAAACTCATCTTT	T-GD
CTAGCCTTCCGTACAA-3	MO_MO	TRGV9*01.TRGJP*01.None	CALWEDLGLGKKIKVF	TGTGCCTTGTGGGAGGACCTTGGGTTGGGCAAAAAAATCAAGGTATTT	TRDV2*03.TRDD3*01.TRDJ1*01.TRDC	CACEPMGDLTDKLIF	TGTGCCTGTGAACCTATGGGGGACCTCACCGATAAACTCATCTTT	TRGV9*01.TRGJP*01.None_TRDV2*03.TRDD3*01.TRDJ1*01.TRDC	TGTGCCTTGTGGGAGGACCTTGGGTTGGGCAAAAAAATCAAGGTATTT_TGTGCCTGTGAACCTATGGGGGACCTCACCGATAAACTCATCTTT	CALWEDLGLGKKIKVF_CACEPMGDLTDKLIF	TRGV9*01.TRGJP*01.None_TGTGCCTTGTGGGAGGACCTTGGGTTGGGCAAAAAAATCAAGGTATTT_TRDV2*03.TRDD3*01.TRDJ1*01.TRDC_TGTGCCTGTGAACCTATGGGGGACCTCACCGATAAACTCATCTTT	T-GD
CTCAGAAAGGGCATGT-4	MO_MO	TRGV9*01.TRGJP*01.None	CALWEGRPRLGKKIKVF	TGTGCCTTGTGGGAGGGACGCCCGAGGTTGGGCAAAAAAATCAAGGTATTT	TRDV2*03.TRDD2*01.TRDJ1*01.None	CACDTLPTSEGSLAGGELIF	TGTGCCTGTGACACTCTTCCTACGAGCGAGGGATCCTTAGCGGGCGGGGAACTCATCTTT	TRGV9*01.TRGJP*01.None_TRDV2*03.TRDD2*01.TRDJ1*01.TRDC	TGTGCCTTGTGGGAGGGACGCCCGAGGTTGGGCAAAAAAATCAAGGTATTT_TGTGCCTGTGACACTCTTCCTACGAGCGAGGGATCCTTAGCGGGCGGGGAACTCATCTTT	CALWEGRPRLGKKIKVF_CACDTLPTSEGSLAGGELIF	TRGV9*01.TRGJP*01.None_TGTGCCTTGTGGGAGGGACGCCCGAGGTTGGGCAAAAAAATCAAGGTATTT_TRDV2*03.TRDD2*01.TRDJ1*01.None_TGTGCCTGTGACACTCTTCCTACGAGCGAGGGATCCTTAGCGGGCGGGGAACTCATCTTT	T-GD
CTCATTACACATCCGG-5	MO_MO	TRGV9*01.TRGJP*01.None	CALWEVHGTHPQELGKKIKVF	TGTGCCTTGTGGGAGGTGCATGGAACACACCCGCAAGAGTTGGGCAAAAAAATCAAGGTATTT	TRDV2*01.None.TRDJ1*01.None	CACDPLIGPGYTDKLIF	TGTGCCTGTGACCCCCTGATTGGTCCGGGGTACACCGATAAACTCATCTTT	TRGV9*01.TRGJP*01.None_TRDV2*01.None.TRDJ1*01.TRDC	TGTGCCTTGTGGGAGGTGCATGGAACACACCCGCAAGAGTTGGGCAAAAAAATCAAGGTATTT_TGTGCCTGTGACCCCCTGATTGGTCCGGGGTACACCGATAAACTCATCTTT	CALWEVHGTHPQELGKKIKVF_CACDPLIGPGYTDKLIF	TRGV9*01.TRGJP*01.None_TGTGCCTTGTGGGAGGTGCATGGAACACACCCGCAAGAGTTGGGCAAAAAAATCAAGGTATTT_TRDV2*01.None.TRDJ1*01.None_TGTGCCTGTGACCCCCTGATTGGTCCGGGGTACACCGATAAACTCATCTTT	T-GD
CTCATTAGTATCAGTC-4	MO_MO	TRGV9*01.TRGJP*01.None	CALWEVQELGKKIKVF	TGTGCCTTGTGGGAGGTTCAAGAGTTGGGCAAAAAAATCAAGGTATTT	TRDV2*01.TRDD3*01.TRDJ3*01.None	CACDVLGDSSWDTRQMFF	TGTGCCTGTGACGTACTGGGGGATAGCTCCTGGGACACCCGACAGATGTTTTTC	TRGV9*01.TRGJP*01.None_TRDV2*01.TRDD3*01.TRDJ3*01.TRDC	TGTGCCTTGTGGGAGGTTCAAGAGTTGGGCAAAAAAATCAAGGTATTT_TGTGCCTGTGACGTACTGGGGGATAGCTCCTGGGACACCCGACAGATGTTTTTC	CALWEVQELGKKIKVF_CACDVLGDSSWDTRQMFF	TRGV9*01.TRGJP*01.None_TGTGCCTTGTGGGAGGTTCAAGAGTTGGGCAAAAAAATCAAGGTATTT_TRDV2*01.TRDD3*01.TRDJ3*01.None_TGTGCCTGTGACGTACTGGGGGATAGCTCCTGGGACACCCGACAGATGTTTTTC	T-GD
CTCATTATCCAAATGC-5	MO_MO	TRGV9*01.TRGJP*01.None	CALWEVSPGLGKKIKVF	TGTGCCTTGTGGGAGGTGAGCCCGGGGTTGGGCAAAAAAATCAAGGTATTT	TRDV2*01.TRDD3*01.TRDJ1*01.TRDC	CACDTLGARPTDKLIF	TGTGCCTGTGACACCCTGGGGGCCCGCCCCACCGATAAACTCATCTTT	TRGV9*01.TRGJP*01.None_TRDV2*01.TRDD3*01.TRDJ1*01.TRDC	TGTGCCTTGTGGGAGGTGAGCCCGGGGTTGGGCAAAAAAATCAAGGTATTT_TGTGCCTGTGACACCCTGGGGGCCCGCCCCACCGATAAACTCATCTTT	CALWEVSPGLGKKIKVF_CACDTLGARPTDKLIF	TRGV9*01.TRGJP*01.None_TGTGCCTTGTGGGAGGTGAGCCCGGGGTTGGGCAAAAAAATCAAGGTATTT_TRDV2*01.TRDD3*01.TRDJ1*01.TRDC_TGTGCCTGTGACACCCTGGGGGCCCGCCCCACCGATAAACTCATCTTT	T-GD
CTCATTATCCCAAGTA-1	MO_MO	TRGV9*01.TRGJP*01.None	CALWKKELGKKIKVF	TGTGCCTTGTGGAAGAAAGAGTTGGGCAAAAAAATCAAGGTATTT	TRDV2*01.TRDD3*01.TRDJ1*01.None	CACDTVADWGIQDPDKLIF	TGTGCCTGTGACACCGTAGCCGACTGGGGGATACAAGACCCCGATAAACTCATCTTT	TRGV9*01.TRGJP*01.None_TRDV2*01.TRDD3*01.TRDJ1*01.TRDC	TGTGCCTTGTGGAAGAAAGAGTTGGGCAAAAAAATCAAGGTATTT_TGTGCCTGTGACACCGTAGCCGACTGGGGGATACAAGACCCCGATAAACTCATCTTT	CALWKKELGKKIKVF_CACDTVADWGIQDPDKLIF	TRGV9*01.TRGJP*01.None_TGTGCCTTGTGGAAGAAAGAGTTGGGCAAAAAAATCAAGGTATTT_TRDV2*01.TRDD3*01.TRDJ1*01.None_TGTGCCTGTGACACCGTAGCCGACTGGGGGATACAAGACCCCGATAAACTCATCTTT	T-GD
CTCGAAAAGCGATTCT-3	MO_MO	TRGV9*01.TRGJP*01.None	CALWEAQELGKKIKVF	TGTGCCTTGTGGGAGGCTCAAGAGTTGGGCAAAAAAATCAAGGTATTT	TRDV2*03.TRDD3*01.TRDJ1*01.None	CACEGLGNPTDKLIF	TGTGCCTGTGAAGGTCTGGGGAACCCCACCGATAAACTCATCTTT	TRGV9*01.TRGJP*01.None_TRDV2*03.TRDD3*01.TRDJ1*01.TRDC	TGTGCCTTGTGGGAGGCTCAAGAGTTGGGCAAAAAAATCAAGGTATTT_TGTGCCTGTGAAGGTCTGGGGAACCCCACCGATAAACTCATCTTT	CALWEAQELGKKIKVF_CACEGLGNPTDKLIF	TRGV9*01.TRGJP*01.None_TGTGCCTTGTGGGAGGCTCAAGAGTTGGGCAAAAAAATCAAGGTATTT_TRDV2*03.TRDD3*01.TRDJ1*01.None_TGTGCCTGTGAAGGTCTGGGGAACCCCACCGATAAACTCATCTTT	T-GD
CTCGAAATCTGAGTGT-1	MO_MO	TRGV9*01.TRGJP*01.None	CALWEVNLELGKKIKVF	TGTGCCTTGTGGGAGGTCAACCTCGAGTTGGGCAAAAAAATCAAGGTATTT	TRDV2*03.TRDD3*01.TRDJ1*01.None	CACDTVLPVLGDNSLYTDKLIF	TGTGCCTGTGACACCGTACTCCCTGTTCTGGGGGATAACTCCCTGTACACCGATAAACTCATCTTT	TRGV9*01.TRGJP*01.None_TRDV2*03.TRDD3*01.TRDJ1*01.TRDC	TGTGCCTTGTGGGAGGTCAACCTCGAGTTGGGCAAAAAAATCAAGGTATTT_TGTGCCTGTGACACCGTACTCCCTGTTCTGGGGGATAACTCCCTGTACACCGATAAACTCATCTTT	CALWEVNLELGKKIKVF_CACDTVLPVLGDNSLYTDKLIF	TRGV9*01.TRGJP*01.None_TGTGCCTTGTGGGAGGTCAACCTCGAGTTGGGCAAAAAAATCAAGGTATTT_TRDV2*03.TRDD3*01.TRDJ1*01.None_TGTGCCTGTGACACCGTACTCCCTGTTCTGGGGGATAACTCCCTGTACACCGATAAACTCATCTTT	T-GD
CTCTAATCAGCTGTGC-3	MO_MO	TRGV9*01.TRGJP*01.None	CALWEVPLQELGKKIKVF	TGTGCCTTGTGGGAGGTGCCCCTTCAAGAGTTGGGCAAAAAAATCAAGGTATTT	TRDV2*02.TRDD3*01.TRDJ1*01.None	CACDTLGDTDDKLIF	TGTGCCTGTGACACACTGGGGGATACAGACGATAAACTCATCTTT	TRGV9*01.TRGJP*01.None_TRDV2*02.TRDD3*01.TRDJ1*01.TRDC	TGTGCCTTGTGGGAGGTGCCCCTTCAAGAGTTGGGCAAAAAAATCAAGGTATTT_TGTGCCTGTGACACACTGGGGGATACAGACGATAAACTCATCTTT	CALWEVPLQELGKKIKVF_CACDTLGDTDDKLIF	TRGV9*01.TRGJP*01.None_TGTGCCTTGTGGGAGGTGCCCCTTCAAGAGTTGGGCAAAAAAATCAAGGTATTT_TRDV2*02.TRDD3*01.TRDJ1*01.None_TGTGCCTGTGACACACTGGGGGATACAGACGATAAACTCATCTTT	T-GD
CTCTGGTCAAGTCTGT-2	MO_MO	TRGV2*02.TRGJ1*02.None	CATWDEKTFYKKLF	TGTGCCACCTGGGACGAAAAAACATTTTATAAGAAACTCTTT	TRDV2*01.TRDD3*01.TRDJ1*01.None	CACDTVGNVGDTDKLIF	TGTGCCTGTGACACCGTGGGAAATGTGGGGGATACCGATAAACTCATCTTT	TRGV2*02.TRGJ1*02.None_TRDV2*01.TRDD3*01.TRDJ1*01.TRDC	TGTGCCACCTGGGACGAAAAAACATTTTATAAGAAACTCTTT_TGTGCCTGTGACACCGTGGGAAATGTGGGGGATACCGATAAACTCATCTTT	CATWDEKTFYKKLF_CACDTVGNVGDTDKLIF	TRGV2*02.TRGJ1*02.None_TGTGCCACCTGGGACGAAAAAACATTTTATAAGAAACTCTTT_TRDV2*01.TRDD3*01.TRDJ1*01.None_TGTGCCTGTGACACCGTGGGAAATGTGGGGGATACCGATAAACTCATCTTT	T-GD
CTGATAGCAGTTAACC-4	MO_MO	TRGV9*01.TRGJP*01.None	CALWEVQELGKKIKVF	TGTGCCTTGTGGGAGGTGCAGGAGTTGGGCAAAAAAATCAAGGTATTT	TRDV2*03.TRDD3*01.TRDJ1*01.None	CACDTVTGDTRLATDKLIF	TGTGCCTGTGACACCGTTACTGGGGATACGCGCCTTGCCACCGATAAACTCATCTTT	TRGV9*01.TRGJP*01.None_TRDV2*03.TRDD3*01.TRDJ1*01.TRDC	TGTGCCTTGTGGGAGGTGCAGGAGTTGGGCAAAAAAATCAAGGTATTT_TGTGCCTGTGACACCGTTACTGGGGATACGCGCCTTGCCACCGATAAACTCATCTTT	CALWEVQELGKKIKVF_CACDTVTGDTRLATDKLIF	TRGV9*01.TRGJP*01.None_TGTGCCTTGTGGGAGGTGCAGGAGTTGGGCAAAAAAATCAAGGTATTT_TRDV2*03.TRDD3*01.TRDJ1*01.None_TGTGCCTGTGACACCGTTACTGGGGATACGCGCCTTGCCACCGATAAACTCATCTTT	T-GD
CTGGTCTAGATCCCAT-1	MO_MO	TRGV9*01.TRGJP*01.None	CALWEVTKELGKKIKVF	TGTGCCTTGTGGGAGGTTACGAAAGAGTTGGGCAAAAAAATCAAGGTATTT	TRDV2*03.None.TRDJ1*01.None	CACDTVSTRSTDKLIF	TGTGCCTGTGACACCGTATCTACGAGGAGTACCGATAAACTCATCTTT	TRGV9*01.TRGJP*01.None_TRDV2*03.None.TRDJ1*01.TRDC	TGTGCCTTGTGGGAGGTTACGAAAGAGTTGGGCAAAAAAATCAAGGTATTT_TGTGCCTGTGACACCGTATCTACGAGGAGTACCGATAAACTCATCTTT	CALWEVTKELGKKIKVF_CACDTVSTRSTDKLIF	TRGV9*01.TRGJP*01.None_TGTGCCTTGTGGGAGGTTACGAAAGAGTTGGGCAAAAAAATCAAGGTATTT_TRDV2*03.None.TRDJ1*01.None_TGTGCCTGTGACACCGTATCTACGAGGAGTACCGATAAACTCATCTTT	T-GD
CTTAACTAGCCGGTAA-1	MO_MO	TRGV9*01.TRGJP*01.None	CALWEARQELGKKIKVF	TGTGCCTTGTGGGAGGCGAGACAAGAGTTGGGCAAAAAAATCAAGGTATTT	TRDV2*01.TRDD3*01.TRDJ1*01.None	CACDTLLGDTYTDKLIF	TGTGCCTGTGACACCCTACTGGGGGATACCTACACCGATAAACTCATCTTT	TRGV9*01.TRGJP*01.None_TRDV2*01.TRDD3*01.TRDJ1*01.TRDC	TGTGCCTTGTGGGAGGCGAGACAAGAGTTGGGCAAAAAAATCAAGGTATTT_TGTGCCTGTGACACCCTACTGGGGGATACCTACACCGATAAACTCATCTTT	CALWEARQELGKKIKVF_CACDTLLGDTYTDKLIF	TRGV9*01.TRGJP*01.None_TGTGCCTTGTGGGAGGCGAGACAAGAGTTGGGCAAAAAAATCAAGGTATTT_TRDV2*01.TRDD3*01.TRDJ1*01.None_TGTGCCTGTGACACCCTACTGGGGGATACCTACACCGATAAACTCATCTTT	T-GD
CTTCTCTCACGGATAG-2	MO_MO	TRGV8*01.TRGJ1*02.TRGC2	CATWDNPADPYYKKLF	TGTGCCACCTGGGATAACCCCGCAGACCCTTATTATAAGAAACTCTTT	TRDV2*03.TRDD3*01.TRDJ1*01.None	CACDSVESTGGYIDKLIF	TGTGCCTGTGACAGCGTTGAATCTACTGGGGGATACATCGATAAACTCATCTTT	TRGV8*01.TRGJ1*02.TRGC2_TRDV2*03.TRDD3*01.TRDJ1*01.TRDC	TGTGCCACCTGGGATAACCCCGCAGACCCTTATTATAAGAAACTCTTT_TGTGCCTGTGACAGCGTTGAATCTACTGGGGGATACATCGATAAACTCATCTTT	CATWDNPADPYYKKLF_CACDSVESTGGYIDKLIF	TRGV8*01.TRGJ1*02.TRGC2_TGTGCCACCTGGGATAACCCCGCAGACCCTTATTATAAGAAACTCTTT_TRDV2*03.TRDD3*01.TRDJ1*01.None_TGTGCCTGTGACAGCGTTGAATCTACTGGGGGATACATCGATAAACTCATCTTT	T-GD
CTTTGCGAGCTCCTTC-3	MO_MO	TRGV9*01.TRGJP*01.None	CALWELHQGLGKKIKVF	TGTGCCTTGTGGGAGTTGCATCAAGGGTTGGGCAAAAAAATCAAGGTATTT	TRDV2*01.TRDD3*01.TRDJ3*01.None	CACDPILGDTGSSWDTRQMFF	TGTGCCTGTGACCCCATACTGGGGGATACGGGGAGCTCCTGGGACACCCGACAGATGTTTTTC	TRGV9*01.TRGJP*01.None_TRDV2*01.TRDD3*01.TRDJ3*01.TRDC	TGTGCCTTGTGGGAGTTGCATCAAGGGTTGGGCAAAAAAATCAAGGTATTT_TGTGCCTGTGACCCCATACTGGGGGATACGGGGAGCTCCTGGGACACCCGACAGATGTTTTTC	CALWELHQGLGKKIKVF_CACDPILGDTGSSWDTRQMFF	TRGV9*01.TRGJP*01.None_TGTGCCTTGTGGGAGTTGCATCAAGGGTTGGGCAAAAAAATCAAGGTATTT_TRDV2*01.TRDD3*01.TRDJ3*01.None_TGTGCCTGTGACCCCATACTGGGGGATACGGGGAGCTCCTGGGACACCCGACAGATGTTTTTC	T-GD
GAATAAGAGAATAGGG-4	MO_MO	TRGV9*01.TRGJP*01.None	CALWEVDLELGKKIKVF	TGTGCCTTGTGGGAGGTTGATTTGGAGTTGGGCAAAAAAATCAAGGTATTT	TRDV2*03.TRDD3*01.TRDJ1*01.None	CACDILGGDTDKLIF	TGTGCCTGTGACATCTTGGGGGGGGACACCGATAAACTCATCTTT	TRGV9*01.TRGJP*01.None_TRDV2*03.TRDD3*01.TRDJ1*01.TRDC	TGTGCCTTGTGGGAGGTTGATTTGGAGTTGGGCAAAAAAATCAAGGTATTT_TGTGCCTGTGACATCTTGGGGGGGGACACCGATAAACTCATCTTT	CALWEVDLELGKKIKVF_CACDILGGDTDKLIF	TRGV9*01.TRGJP*01.None_TGTGCCTTGTGGGAGGTTGATTTGGAGTTGGGCAAAAAAATCAAGGTATTT_TRDV2*03.TRDD3*01.TRDJ1*01.None_TGTGCCTGTGACATCTTGGGGGGGGACACCGATAAACTCATCTTT	T-GD
GAATGAATCCTTGCCA-4	MO_MO	TRGV8*01.TRGJ1*02.None	CATWDRVPRVRYYKKLF	TGTGCCACCTGGGATAGAGTCCCGAGGGTTAGGTATTATAAGAAACTCTTT	TRDV2*03.TRDD3*01.TRDJ1*01.None	CACDHVLGDTGDDKLIF	TGTGCCTGTGATCACGTACTGGGGGATACCGGGGACGATAAACTCATCTTT	TRGV8*01.TRGJ1*02.None_TRDV2*03.TRDD3*01.TRDJ1*01.TRDC	TGTGCCACCTGGGATAGAGTCCCGAGGGTTAGGTATTATAAGAAACTCTTT_TGTGCCTGTGATCACGTACTGGGGGATACCGGGGACGATAAACTCATCTTT	CATWDRVPRVRYYKKLF_CACDHVLGDTGDDKLIF	TRGV8*01.TRGJ1*02.None_TGTGCCACCTGGGATAGAGTCCCGAGGGTTAGGTATTATAAGAAACTCTTT_TRDV2*03.TRDD3*01.TRDJ1*01.None_TGTGCCTGTGATCACGTACTGGGGGATACCGGGGACGATAAACTCATCTTT	T-GD
GACCAATCAACAACCT-3	MO_MO	TRGV9*01.TRGJP*01.TRGC2	CALWEVRELGKKIKVF	TGTGCCTTGTGGGAGGTGCGAGAGTTGGGCAAAAAAATCAAGGTATTT	TRDV2*01.TRDD3*01.TRDJ1*01.None	CACDTWGSDKLIF	TGTGCCTGTGACACCTGGGGATCCGATAAACTCATCTTT	TRGV9*01.TRGJP*01.TRGC2_TRDV2*01.TRDD3*01.TRDJ1*01.TRDC	TGTGCCTTGTGGGAGGTGCGAGAGTTGGGCAAAAAAATCAAGGTATTT_TGTGCCTGTGACACCTGGGGATCCGATAAACTCATCTTT	CALWEVRELGKKIKVF_CACDTWGSDKLIF	TRGV9*01.TRGJP*01.TRGC2_TGTGCCTTGTGGGAGGTGCGAGAGTTGGGCAAAAAAATCAAGGTATTT_TRDV2*01.TRDD3*01.TRDJ1*01.None_TGTGCCTGTGACACCTGGGGATCCGATAAACTCATCTTT	T-GD
GACCAATCATATGAGA-4	MO_MO	TRGV9*01.TRGJP*01.None	CALWEKLGKKIKVF	TGTGCCTTGTGGGAGAAGTTGGGCAAAAAAATCAAGGTATTT	TRDV2*03.TRDD3*01.TRDJ1*01.TRDC	CACDPVLGGGPTDKLIF	TGTGCCTGTGACCCCGTACTGGGGGGAGGACCCACCGATAAACTCATCTTT	TRGV9*01.TRGJP*01.None_TRDV2*03.TRDD3*01.TRDJ1*01.TRDC	TGTGCCTTGTGGGAGAAGTTGGGCAAAAAAATCAAGGTATTT_TGTGCCTGTGACCCCGTACTGGGGGGAGGACCCACCGATAAACTCATCTTT	CALWEKLGKKIKVF_CACDPVLGGGPTDKLIF	TRGV9*01.TRGJP*01.None_TGTGCCTTGTGGGAGAAGTTGGGCAAAAAAATCAAGGTATTT_TRDV2*03.TRDD3*01.TRDJ1*01.TRDC_TGTGCCTGTGACCCCGTACTGGGGGGAGGACCCACCGATAAACTCATCTTT	T-GD
GACCAATCATTAGCCA-3	MO_MO	TRGV9*01.TRGJP*01.None	CALWEIQELGKKIKVF	TGTGCCTTGTGGGAGATTCAAGAGTTGGGCAAAAAAATCAAGGTATTT	TRDV2*03.TRDD2*01.TRDJ1*01.TRDC	CACDTVSTYLTPGSLIF	TGTGCCTGTGACACCGTCTCGACCTACTTGACCCCGGGATCGCTCATCTTT	TRGV9*01.TRGJP*01.None_TRDV2*03.TRDD2*01.TRDJ1*01.TRDC	TGTGCCTTGTGGGAGATTCAAGAGTTGGGCAAAAAAATCAAGGTATTT_TGTGCCTGTGACACCGTCTCGACCTACTTGACCCCGGGATCGCTCATCTTT	CALWEIQELGKKIKVF_CACDTVSTYLTPGSLIF	TRGV9*01.TRGJP*01.None_TGTGCCTTGTGGGAGATTCAAGAGTTGGGCAAAAAAATCAAGGTATTT_TRDV2*03.TRDD2*01.TRDJ1*01.TRDC_TGTGCCTGTGACACCGTCTCGACCTACTTGACCCCGGGATCGCTCATCTTT	T-GD
GACCAATGTATAGTAG-5	MO_MO	TRGV9*01.TRGJ1*02.TRGC2	CALWNF	TGTGCCTTGTGGAACTTT	TRDV2*01.TRDD3*01.TRDJ1*01.None	CACDELGGYLDKLIF	TGTGCCTGTGATGAACTTGGGGGATACCTCGATAAACTCATCTTT	TRGV9*01.TRGJ1*02.TRGC2_TRDV2*01.TRDD3*01.TRDJ1*01.TRDC	TGTGCCTTGTGGAACTTT_TGTGCCTGTGATGAACTTGGGGGATACCTCGATAAACTCATCTTT	CALWNF_CACDELGGYLDKLIF	TRGV9*01.TRGJ1*02.TRGC2_TGTGCCTTGTGGAACTTT_TRDV2*01.TRDD3*01.TRDJ1*01.None_TGTGCCTGTGATGAACTTGGGGGATACCTCGATAAACTCATCTTT	T-GD
GACCAATGTGTGAATA-4	MO_MO	TRGV2*03.TRGJP2*01.TRGC2	CAPISYGSDWIKTF	TGTGCCCCTATCTCCTATGGTAGTGATTGGATCAAGACGTTT	TRDV2*01.TRDD3*01.TRDJ3*01.None	CACDAVLGDTKFEKGSWDTRQMFF	TGTGCCTGTGACGCCGTACTGGGGGATACCAAGTTCGAGAAGGGTTCCTGGGACACCCGACAGATGTTTTTC	TRGV2*03.TRGJP2*01.TRGC2_TRDV2*01.TRDD3*01.TRDJ3*01.TRDC	TGTGCCCCTATCTCCTATGGTAGTGATTGGATCAAGACGTTT_TGTGCCTGTGACGCCGTACTGGGGGATACCAAGTTCGAGAAGGGTTCCTGGGACACCCGACAGATGTTTTTC	CAPISYGSDWIKTF_CACDAVLGDTKFEKGSWDTRQMFF	TRGV2*03.TRGJP2*01.TRGC2_TGTGCCCCTATCTCCTATGGTAGTGATTGGATCAAGACGTTT_TRDV2*01.TRDD3*01.TRDJ3*01.None_TGTGCCTGTGACGCCGTACTGGGGGATACCAAGTTCGAGAAGGGTTCCTGGGACACCCGACAGATGTTTTTC	T-GD
GACGTGCAGGCATTGG-3	MO_MO	TRGV10*02.TRGJ1*02.TRGC2	CAAWDYSPQPIYYKKLF	TGTGCTGCGTGGGATTATAGTCCCCAGCCCATATATTATAAGAAACTCTTT	TRDV2*02.TRDD3*01.TRDJ1*01.None	CACDTLLGDTRSYESSYTDKLIF	TGTGCCTGTGACACTTTACTGGGGGATACGCGGTCGTACGAAAGCTCGTACACCGATAAACTCATCTTT	TRGV10*02.TRGJ1*02.TRGC2_TRDV2*02.TRDD3*01.TRDJ1*01.TRDC	TGTGCTGCGTGGGATTATAGTCCCCAGCCCATATATTATAAGAAACTCTTT_TGTGCCTGTGACACTTTACTGGGGGATACGCGGTCGTACGAAAGCTCGTACACCGATAAACTCATCTTT	CAAWDYSPQPIYYKKLF_CACDTLLGDTRSYESSYTDKLIF	TRGV10*02.TRGJ1*02.TRGC2_TGTGCTGCGTGGGATTATAGTCCCCAGCCCATATATTATAAGAAACTCTTT_TRDV2*02.TRDD3*01.TRDJ1*01.None_TGTGCCTGTGACACTTTACTGGGGGATACGCGGTCGTACGAAAGCTCGTACACCGATAAACTCATCTTT	T-GD
GACTAACAGGCACATG-1	MO_MO	TRGV9*01.TRGJ1*01.None	CALWEVHSLF	TGTGCCTTGTGGGAGGTGCATTCACTCTTT	TRDV2*01.TRDD3*01.TRDJ1*01.None	CAAQTLGDTVADKLIF	TGTGCCGCCCAAACCCTGGGGGATACTGTGGCCGATAAACTCATCTTT	TRGV9*01.TRGJ1*01.None_TRDV2*01.TRDD3*01.TRDJ1*01.TRDC	TGTGCCTTGTGGGAGGTGCATTCACTCTTT_TGTGCCGCCCAAACCCTGGGGGATACTGTGGCCGATAAACTCATCTTT	CALWEVHSLF_CAAQTLGDTVADKLIF	TRGV9*01.TRGJ1*01.None_TGTGCCTTGTGGGAGGTGCATTCACTCTTT_TRDV2*01.TRDD3*01.TRDJ1*01.None_TGTGCCGCCCAAACCCTGGGGGATACTGTGGCCGATAAACTCATCTTT	T-GD
GACTAACGTCTCTTAT-1	MO_MO	TRGV9*01.TRGJP*01.TRGC2	CALWEVQELGKKIKVF	TGTGCCTTGTGGGAGGTGCAAGAGTTGGGCAAAAAAATCAAGGTATTT	TRDV2*03.TRDD3*01.TRDJ1*01.None	CACDLLGVEYTDKLIF	TGTGCCTGTGACTTACTGGGGGTCGAATACACCGATAAACTCATCTTT	TRGV9*01.TRGJP*01.TRGC2_TRDV2*03.TRDD3*01.TRDJ1*01.TRDC	TGTGCCTTGTGGGAGGTGCAAGAGTTGGGCAAAAAAATCAAGGTATTT_TGTGCCTGTGACTTACTGGGGGTCGAATACACCGATAAACTCATCTTT	CALWEVQELGKKIKVF_CACDLLGVEYTDKLIF	TRGV9*01.TRGJP*01.TRGC2_TGTGCCTTGTGGGAGGTGCAAGAGTTGGGCAAAAAAATCAAGGTATTT_TRDV2*03.TRDD3*01.TRDJ1*01.None_TGTGCCTGTGACTTACTGGGGGTCGAATACACCGATAAACTCATCTTT	T-GD
GACTACACACATTCGA-1	MO_MO	TRGV9*01.TRGJP1*01.None	CALWEAYTTGWFKIF	TGTGCCTTGTGGGAGGCCTATACCACTGGTTGGTTCAAGATATTT	TRDV2*01.None.TRDJ1*01.None	CACDTVGPIRDKLIF	TGTGCCTGTGACACCGTGGGACCAATTCGCGATAAACTCATCTTT	TRGV9*01.TRGJP1*01.None_TRDV2*01.None.TRDJ1*01.TRDC	TGTGCCTTGTGGGAGGCCTATACCACTGGTTGGTTCAAGATATTT_TGTGCCTGTGACACCGTGGGACCAATTCGCGATAAACTCATCTTT	CALWEAYTTGWFKIF_CACDTVGPIRDKLIF	TRGV9*01.TRGJP1*01.None_TGTGCCTTGTGGGAGGCCTATACCACTGGTTGGTTCAAGATATTT_TRDV2*01.None.TRDJ1*01.None_TGTGCCTGTGACACCGTGGGACCAATTCGCGATAAACTCATCTTT	T-GD
GACTGCGAGTACATGA-1	MO_MO	TRGV9*01.TRGJP*01.None	CALWEAGELGKKIKVF	TGTGCCTTGTGGGAGGCAGGGGAGTTGGGCAAAAAAATCAAGGTATTT	TRDV2*03.TRDD3*01.TRDJ1*01.None	CACDTWGIPGTDKLIF	TGTGCCTGTGACACCTGGGGGATACCGGGCACCGATAAACTCATCTTT	TRGV9*01.TRGJP*01.None_TRDV2*03.TRDD3*01.TRDJ1*01.TRDC	TGTGCCTTGTGGGAGGCAGGGGAGTTGGGCAAAAAAATCAAGGTATTT_TGTGCCTGTGACACCTGGGGGATACCGGGCACCGATAAACTCATCTTT	CALWEAGELGKKIKVF_CACDTWGIPGTDKLIF	TRGV9*01.TRGJP*01.None_TGTGCCTTGTGGGAGGCAGGGGAGTTGGGCAAAAAAATCAAGGTATTT_TRDV2*03.TRDD3*01.TRDJ1*01.None_TGTGCCTGTGACACCTGGGGGATACCGGGCACCGATAAACTCATCTTT	T-GD
GAGGTGACAAGACGTG-5	MO_MO	TRGV9*01.TRGJP*01.None	CALRKADRLGKKIKVF	TGTGCCTTGCGGAAGGCAGACAGGCTGGGCAAAAAAATCAAGGTATTT	TRDV2*03.TRDD3*01.TRDJ1*01.TRDC	CACDSILGDTKLIF	TGTGCCTGTGACTCTATACTGGGGGATACCAAACTCATCTTT	TRGV9*01.TRGJP*01.None_TRDV2*03.TRDD3*01.TRDJ1*01.TRDC	TGTGCCTTGCGGAAGGCAGACAGGCTGGGCAAAAAAATCAAGGTATTT_TGTGCCTGTGACTCTATACTGGGGGATACCAAACTCATCTTT	CALRKADRLGKKIKVF_CACDSILGDTKLIF	TRGV9*01.TRGJP*01.None_TGTGCCTTGCGGAAGGCAGACAGGCTGGGCAAAAAAATCAAGGTATTT_TRDV2*03.TRDD3*01.TRDJ1*01.TRDC_TGTGCCTGTGACTCTATACTGGGGGATACCAAACTCATCTTT	T-GD
GATCGATAGTGTTTGC-3	MO_MO	TRGV9*01.TRGJP*01.None	CALWEVLELGKKIKVF	TGTGCCTTGTGGGAGGTGCTGGAGTTGGGCAAAAAAATCAAGGTATTT	TRDV2*02.None.TRDJ1*01.None	CACDTLSPADKLIF	TGTGCCTGTGACACCTTGTCCCCGGCCGATAAACTCATCTTT	TRGV9*01.TRGJP*01.None_TRDV2*02.None.TRDJ1*01.TRDC	TGTGCCTTGTGGGAGGTGCTGGAGTTGGGCAAAAAAATCAAGGTATTT_TGTGCCTGTGACACCTTGTCCCCGGCCGATAAACTCATCTTT	CALWEVLELGKKIKVF_CACDTLSPADKLIF	TRGV9*01.TRGJP*01.None_TGTGCCTTGTGGGAGGTGCTGGAGTTGGGCAAAAAAATCAAGGTATTT_TRDV2*02.None.TRDJ1*01.None_TGTGCCTGTGACACCTTGTCCCCGGCCGATAAACTCATCTTT	T-GD
GATCGATTCGTCCAGG-3	MO_MO	TRGV2*01.TRGJ1*02.TRGC2	CATWDGWYYKKLF	TGTGCCACCTGGGACGGTTGGTATTATAAGAAACTCTTT	TRDV1*01.TRDD3*01.TRDJ1*01.TRDC	CALGEFAPRLVMDTDKLIF	TGTGCTCTTGGGGAATTTGCGCCCCGACTGGTGATGGACACCGATAAACTCATCTTT	TRGV2*01.TRGJ1*02.TRGC2_TRDV1*01.TRDD3*01.TRDJ1*01.TRDC	TGTGCCACCTGGGACGGTTGGTATTATAAGAAACTCTTT_TGTGCTCTTGGGGAATTTGCGCCCCGACTGGTGATGGACACCGATAAACTCATCTTT	CATWDGWYYKKLF_CALGEFAPRLVMDTDKLIF	TRGV2*01.TRGJ1*02.TRGC2_TGTGCCACCTGGGACGGTTGGTATTATAAGAAACTCTTT_TRDV1*01.TRDD3*01.TRDJ1*01.TRDC_TGTGCTCTTGGGGAATTTGCGCCCCGACTGGTGATGGACACCGATAAACTCATCTTT	T-GD
GATCTAGCAACGATCT-3	MO_MO	TRGV4*01.TRGJ1*02.None	CATWVSPTTYYKKLF	TGTGCCACCTGGGTCTCCCCTACGACTTATTATAAGAAACTCTTT	TRDV1*01.TRDD3*01.TRDJ1*01.TRDC	GALGGGFPTTINWGIRSKLIF	GGTGCTCTTGGGGGGGGGTTTCCTACGACGATTAACTGGGGGATACGCTCCAAACTCATCTTT	TRGV4*01.TRGJ1*02.None_TRDV1*01.TRDD3*01.TRDJ1*01.TRDC	TGTGCCACCTGGGTCTCCCCTACGACTTATTATAAGAAACTCTTT_GGTGCTCTTGGGGGGGGGTTTCCTACGACGATTAACTGGGGGATACGCTCCAAACTCATCTTT	CATWVSPTTYYKKLF_GALGGGFPTTINWGIRSKLIF	TRGV4*01.TRGJ1*02.None_TGTGCCACCTGGGTCTCCCCTACGACTTATTATAAGAAACTCTTT_TRDV1*01.TRDD3*01.TRDJ1*01.TRDC_GGTGCTCTTGGGGGGGGGTTTCCTACGACGATTAACTGGGGGATACGCTCCAAACTCATCTTT	T-GD
GATGCTATCGGAAATA-3	MO_MO	TRGV9*01.TRGJP*01.None	CALWEVRKELGKKIKV	TGTGCCTTGTGGGAGGTGCGAAAAGAGTTGGGCAAAAAAATCAAGGTA	TRDV2*03.TRDD3*01.TRDJ1*01.None	CASLSMGNGNVSPDKLIF	TGTGCCTCCTTGAGTATGGGGAACGGCAATGTATCCCCCGATAAACTCATCTTT	TRGV9*01.TRGJP*01.None_TRDV2*03.TRDD3*01.TRDJ1*01.TRDC	TGTGCCTTGTGGGAGGTGCGAAAAGAGTTGGGCAAAAAAATCAAGGTA_TGTGCCTCCTTGAGTATGGGGAACGGCAATGTATCCCCCGATAAACTCATCTTT	CALWEVRKELGKKIKV_CASLSMGNGNVSPDKLIF	TRGV9*01.TRGJP*01.None_TGTGCCTTGTGGGAGGTGCGAAAAGAGTTGGGCAAAAAAATCAAGGTA_TRDV2*03.TRDD3*01.TRDJ1*01.None_TGTGCCTCCTTGAGTATGGGGAACGGCAATGTATCCCCCGATAAACTCATCTTT	T-GD
GCAATCAGTGTGACCC-4	MO_MO	TRGV9*01.TRGJP*01.None	CALWEVGELGKKIKVF	TGTGCCTTGTGGGAGGTGGGAGAGTTGGGCAAAAAAATCAAGGTATTT	TRDV2*03.TRDD3*01.TRDJ1*01.None	CACDIILGVGYTDKLIF	TGTGCCTGTGACATCATTCTGGGGGTAGGGTACACCGATAAACTCATCTTT	TRGV9*01.TRGJP*01.None_TRDV2*03.TRDD3*01.TRDJ1*01.TRDC	TGTGCCTTGTGGGAGGTGGGAGAGTTGGGCAAAAAAATCAAGGTATTT_TGTGCCTGTGACATCATTCTGGGGGTAGGGTACACCGATAAACTCATCTTT	CALWEVGELGKKIKVF_CACDIILGVGYTDKLIF	TRGV9*01.TRGJP*01.None_TGTGCCTTGTGGGAGGTGGGAGAGTTGGGCAAAAAAATCAAGGTATTT_TRDV2*03.TRDD3*01.TRDJ1*01.None_TGTGCCTGTGACATCATTCTGGGGGTAGGGTACACCGATAAACTCATCTTT	T-GD
GCATACACAATCAGAA-3	MO_MO	TRGV2*01.TRGJP2*01.None	CATHSSDWIKTF	TGTGCCACCCACAGTAGTGATTGGATCAAGACGTTT	TRDV1*01.TRDD3*01.TRDJ1*01.None	CALGSYTFPRWGIPANTDKLIF	TGTGCTCTTGGGTCATACACCTTCCCCCGATGGGGGATACCCGCCAACACCGATAAACTCATCTTT	TRGV2*01.TRGJP2*01.None_TRDV1*01.TRDD3*01.TRDJ1*01.TRDC	TGTGCCACCCACAGTAGTGATTGGATCAAGACGTTT_TGTGCTCTTGGGTCATACACCTTCCCCCGATGGGGGATACCCGCCAACACCGATAAACTCATCTTT	CATHSSDWIKTF_CALGSYTFPRWGIPANTDKLIF	TRGV2*01.TRGJP2*01.None_TGTGCCACCCACAGTAGTGATTGGATCAAGACGTTT_TRDV1*01.TRDD3*01.TRDJ1*01.None_TGTGCTCTTGGGTCATACACCTTCCCCCGATGGGGGATACCCGCCAACACCGATAAACTCATCTTT	T-GD
GCATGATCATTTGCTT-3	MO_MO	TRGV3*01.TRGJ1*02.TRGC2	CATWDSPNYYKKLF	TGTGCCACCTGGGACAGCCCGAATTATTATAAGAAACTCTTT	TRDV1*01.TRDD3*01.TRDJ1*01.None	CALGEPVGVPRWGIPGSDKLIF	TGTGCTCTTGGGGAACCCGTGGGGGTTCCAAGGTGGGGGATACCCGGATCCGATAAACTCATCTTT	TRGV3*01.TRGJ1*02.TRGC2_TRDV1*01.TRDD3*01.TRDJ1*01.TRDC	TGTGCCACCTGGGACAGCCCGAATTATTATAAGAAACTCTTT_TGTGCTCTTGGGGAACCCGTGGGGGTTCCAAGGTGGGGGATACCCGGATCCGATAAACTCATCTTT	CATWDSPNYYKKLF_CALGEPVGVPRWGIPGSDKLIF	TRGV3*01.TRGJ1*02.TRGC2_TGTGCCACCTGGGACAGCCCGAATTATTATAAGAAACTCTTT_TRDV1*01.TRDD3*01.TRDJ1*01.None_TGTGCTCTTGGGGAACCCGTGGGGGTTCCAAGGTGGGGGATACCCGGATCCGATAAACTCATCTTT	T-GD
GCATGTATCAAGATCC-5	MO_MO	TRGV9*01.TRGJP*01.None	CALWEVQQELGKKIKVF	TGTGCCTTGTGGGAGGTGCAGCAAGAGTTGGGCAAAAAAATCAAGGTATTT	TRDV2*01.TRDD3*01.TRDJ1*01.None	CACDFVLGDTRGDKLIF	TGTGCCTGTGACTTCGTACTGGGGGATACGCGAGGCGATAAACTCATCTTT	TRGV9*01.TRGJP*01.None_TRDV2*01.TRDD3*01.TRDJ1*01.TRDC	TGTGCCTTGTGGGAGGTGCAGCAAGAGTTGGGCAAAAAAATCAAGGTATTT_TGTGCCTGTGACTTCGTACTGGGGGATACGCGAGGCGATAAACTCATCTTT	CALWEVQQELGKKIKVF_CACDFVLGDTRGDKLIF	TRGV9*01.TRGJP*01.None_TGTGCCTTGTGGGAGGTGCAGCAAGAGTTGGGCAAAAAAATCAAGGTATTT_TRDV2*01.TRDD3*01.TRDJ1*01.None_TGTGCCTGTGACTTCGTACTGGGGGATACGCGAGGCGATAAACTCATCTTT	T-GD
GCGCAACAGATATGCA-3	MO_MO	TRGV9*01.TRGJP*01.None	CALWEVQAQLGKKIKVF	TGTGCCTTGTGGGAGGTGCAAGCGCAGTTGGGCAAAAAAATCAAGGTATTT	TRDV2*03.TRDD3*01.TRDJ1*01.None	CACDRLGGVSGDKLIF	TGTGCCTGTGACCGTCTGGGGGGTGTCTCCGGGGATAAACTCATCTTT	TRGV9*01.TRGJP*01.None_TRDV2*03.TRDD3*01.TRDJ1*01.TRDC	TGTGCCTTGTGGGAGGTGCAAGCGCAGTTGGGCAAAAAAATCAAGGTATTT_TGTGCCTGTGACCGTCTGGGGGGTGTCTCCGGGGATAAACTCATCTTT	CALWEVQAQLGKKIKVF_CACDRLGGVSGDKLIF	TRGV9*01.TRGJP*01.None_TGTGCCTTGTGGGAGGTGCAAGCGCAGTTGGGCAAAAAAATCAAGGTATTT_TRDV2*03.TRDD3*01.TRDJ1*01.None_TGTGCCTGTGACCGTCTGGGGGGTGTCTCCGGGGATAAACTCATCTTT	T-GD
GCGCGATAGGTGATAT-2	MO_MO	TRGV9*01.TRGJP*01.None	CALWEVQEELGKKIKVF	TGTGCCTTGTGGGAGGTGCAGGAAGAGTTGGGCAAAAAAATCAAGGTATTT	TRDV2*01.TRDD3*01.TRDJ1*01.None	CACDALGIRGHTDKLIF	TGTGCCTGTGACGCCTTGGGGATACGTGGGCACACCGATAAACTCATCTTT	TRGV9*01.TRGJP*01.None_TRDV2*01.TRDD3*01.TRDJ1*01.TRDC	TGTGCCTTGTGGGAGGTGCAGGAAGAGTTGGGCAAAAAAATCAAGGTATTT_TGTGCCTGTGACGCCTTGGGGATACGTGGGCACACCGATAAACTCATCTTT	CALWEVQEELGKKIKVF_CACDALGIRGHTDKLIF	TRGV9*01.TRGJP*01.None_TGTGCCTTGTGGGAGGTGCAGGAAGAGTTGGGCAAAAAAATCAAGGTATTT_TRDV2*01.TRDD3*01.TRDJ1*01.None_TGTGCCTGTGACGCCTTGGGGATACGTGGGCACACCGATAAACTCATCTTT	T-GD
GCGGGTTAGCTGCGAA-3	MO_MO	TRGV9*01.TRGJP*01.None	CALWEVRELGKKIKV	TGTGCCTTGTGGGAGGTGCGAGAGTTGGGCAAAAAAATCAAGGTA	TRDV2*03.None.TRDJ1*01.None	CACDTTGYTDKLIF	TGTGCCTGTGACACCACCGGGTACACCGATAAACTCATCTTT	TRGV9*01.TRGJP*01.None_TRDV2*03.None.TRDJ1*01.TRDC	TGTGCCTTGTGGGAGGTGCGAGAGTTGGGCAAAAAAATCAAGGTA_TGTGCCTGTGACACCACCGGGTACACCGATAAACTCATCTTT	CALWEVRELGKKIKV_CACDTTGYTDKLIF	TRGV9*01.TRGJP*01.None_TGTGCCTTGTGGGAGGTGCGAGAGTTGGGCAAAAAAATCAAGGTA_TRDV2*03.None.TRDJ1*01.None_TGTGCCTGTGACACCACCGGGTACACCGATAAACTCATCTTT	T-GD
GCTCTGTCACGTCAGC-1	MO_MO	TRGV9*01.TRGJP*01.None	CALWEGQQELGKKIKVF	TGTGCCTTGTGGGAGGGACAGCAAGAGTTGGGCAAAAAAATCAAGGTATTT	TRDV2*01.TRDD3*01.TRDJ1*01.None	CACDTLGWGIRVSNIDKLIF	TGTGCCTGTGACACCCTGGGGTGGGGGATACGCGTATCGAATATCGATAAACTCATCTTT	TRGV9*01.TRGJP*01.None_TRDV2*01.TRDD3*01.TRDJ1*01.TRDC	TGTGCCTTGTGGGAGGGACAGCAAGAGTTGGGCAAAAAAATCAAGGTATTT_TGTGCCTGTGACACCCTGGGGTGGGGGATACGCGTATCGAATATCGATAAACTCATCTTT	CALWEGQQELGKKIKVF_CACDTLGWGIRVSNIDKLIF	TRGV9*01.TRGJP*01.None_TGTGCCTTGTGGGAGGGACAGCAAGAGTTGGGCAAAAAAATCAAGGTATTT_TRDV2*01.TRDD3*01.TRDJ1*01.None_TGTGCCTGTGACACCCTGGGGTGGGGGATACGCGTATCGAATATCGATAAACTCATCTTT	T-GD
GCTCTGTGTTCCACAA-3	MO_MO	TRGV9*01.TRGJP*01.None	CALWGALGKKIKVF	TGTGCCTTGTGGGGAGCGCTGGGCAAAAAAATCAAGGTATTT	TRDV2*03.None.TRDJ1*01.None	CACDAIADTDKLIF	TGTGCCTGTGATGCCATCGCTGACACCGATAAACTCATCTTT	TRGV9*01.TRGJP*01.None_TRDV2*03.None.TRDJ1*01.TRDC	TGTGCCTTGTGGGGAGCGCTGGGCAAAAAAATCAAGGTATTT_TGTGCCTGTGATGCCATCGCTGACACCGATAAACTCATCTTT	CALWGALGKKIKVF_CACDAIADTDKLIF	TRGV9*01.TRGJP*01.None_TGTGCCTTGTGGGGAGCGCTGGGCAAAAAAATCAAGGTATTT_TRDV2*03.None.TRDJ1*01.None_TGTGCCTGTGATGCCATCGCTGACACCGATAAACTCATCTTT	T-GD
GCTGCAGAGGAGCGTT-2	MO_MO	TRGV8*01.TRGJ1*02.TRGC2	CATPLGDYKKLF	TGTGCCACCCCGCTGGGGGATTATAAGAAACTCTTT	TRDV2*01.TRDD3*01.TRDJ1*01.None	CACDPLEDRHTDKLIF	TGTGCCTGTGACCCGCTCGAGGATAGACACACCGATAAACTCATCTTT	TRGV8*01.TRGJ1*02.TRGC2_TRDV2*01.TRDD3*01.TRDJ1*01.TRDC	TGTGCCACCCCGCTGGGGGATTATAAGAAACTCTTT_TGTGCCTGTGACCCGCTCGAGGATAGACACACCGATAAACTCATCTTT	CATPLGDYKKLF_CACDPLEDRHTDKLIF	TRGV8*01.TRGJ1*02.TRGC2_TGTGCCACCCCGCTGGGGGATTATAAGAAACTCTTT_TRDV2*01.TRDD3*01.TRDJ1*01.None_TGTGCCTGTGACCCGCTCGAGGATAGACACACCGATAAACTCATCTTT	T-GD
GCTGCTTTCAATAAGG-1	MO_MO	TRGV2*01.TRGJ1*01.None	CATWDVPPYYKKLF	TGTGCCACCTGGGACGTCCCTCCTTATTATAAGAAACTCTTT	TRDV1*01.TRDD2*01.TRDJ1*01.TRDC	CALGYLPFARRISDTDKLIF	TGTGCTCTTGGGTACCTTCCCTTCGCTAGGCGGATATCGGACACCGATAAACTCATCTTT	TRGV2*01.TRGJ1*01.None_TRDV1*01.TRDD2*01.TRDJ1*01.TRDC	TGTGCCACCTGGGACGTCCCTCCTTATTATAAGAAACTCTTT_TGTGCTCTTGGGTACCTTCCCTTCGCTAGGCGGATATCGGACACCGATAAACTCATCTTT	CATWDVPPYYKKLF_CALGYLPFARRISDTDKLIF	TRGV2*01.TRGJ1*01.None_TGTGCCACCTGGGACGTCCCTCCTTATTATAAGAAACTCTTT_TRDV1*01.TRDD2*01.TRDJ1*01.TRDC_TGTGCTCTTGGGTACCTTCCCTTCGCTAGGCGGATATCGGACACCGATAAACTCATCTTT	T-GD
GCTTCCATCATCACCC-4	MO_MO	TRGV9*01.TRGJP*01.None	CALWEVGPMGKKIKVF	TGTGCCTTGTGGGAGGTGGGGCCGATGGGCAAAAAAATCAAGGTATTT	TRDV2*01.TRDD3*01.TRDJ1*01.None	CACDTLLGDTDTDKLIF	TGTGCCTGTGACACCCTACTGGGGGATACGGACACCGATAAACTCATCTTT	TRGV9*01.TRGJP*01.None_TRDV2*01.TRDD3*01.TRDJ1*01.TRDC	TGTGCCTTGTGGGAGGTGGGGCCGATGGGCAAAAAAATCAAGGTATTT_TGTGCCTGTGACACCCTACTGGGGGATACGGACACCGATAAACTCATCTTT	CALWEVGPMGKKIKVF_CACDTLLGDTDTDKLIF	TRGV9*01.TRGJP*01.None_TGTGCCTTGTGGGAGGTGGGGCCGATGGGCAAAAAAATCAAGGTATTT_TRDV2*01.TRDD3*01.TRDJ1*01.None_TGTGCCTGTGACACCCTACTGGGGGATACGGACACCGATAAACTCATCTTT	T-GD
GGACAAGTCGCTGATA-1	MO_MO	TRGV9*01.TRGJP*01.None	CALWEVRGHELGKKIKVF	TGTGCCTTGTGGGAGGTGCGGGGTCACGAGTTGGGCAAAAAAATCAAGGTATTT	TRDV2*01.TRDD3*01.TRDJ1*01.None	CACDSLGDTGTDKLIF	TGTGCCTGTGATAGCCTGGGGGATACGGGCACCGATAAACTCATCTTT	TRGV9*01.TRGJP*01.None_TRDV2*01.TRDD3*01.TRDJ1*01.TRDC	TGTGCCTTGTGGGAGGTGCGGGGTCACGAGTTGGGCAAAAAAATCAAGGTATTT_TGTGCCTGTGATAGCCTGGGGGATACGGGCACCGATAAACTCATCTTT	CALWEVRGHELGKKIKVF_CACDSLGDTGTDKLIF	TRGV9*01.TRGJP*01.None_TGTGCCTTGTGGGAGGTGCGGGGTCACGAGTTGGGCAAAAAAATCAAGGTATTT_TRDV2*01.TRDD3*01.TRDJ1*01.None_TGTGCCTGTGATAGCCTGGGGGATACGGGCACCGATAAACTCATCTTT	T-GD
GGACATTAGTAGGCCA-1	MO_MO	TRGV9*01.TRGJ1*02.TRGC2	CALCQYKKLF	TGTGCCTTGTGTCAATATAAGAAACTCTTT	TRDV2*01.TRDD3*01.TRDJ1*01.None	CACDSLGDSDKLIF	TGTGCCTGTGACTCTCTGGGGGATTCCGATAAACTCATCTTT	TRGV9*01.TRGJ1*02.TRGC2_TRDV2*01.TRDD3*01.TRDJ1*01.TRDC	TGTGCCTTGTGTCAATATAAGAAACTCTTT_TGTGCCTGTGACTCTCTGGGGGATTCCGATAAACTCATCTTT	CALCQYKKLF_CACDSLGDSDKLIF	TRGV9*01.TRGJ1*02.TRGC2_TGTGCCTTGTGTCAATATAAGAAACTCTTT_TRDV2*01.TRDD3*01.TRDJ1*01.None_TGTGCCTGTGACTCTCTGGGGGATTCCGATAAACTCATCTTT	T-GD
GGATTACGTTGGTAAA-4	MO_MO	TRGV9*01.TRGJP*01.None	CALWEVRELGKKIKVF	TGTGCCTTGTGGGAGGTGCGGGAGTTGGGCAAAAAAATCAAGGTATTT	TRDV2*02.TRDD3*01.TRDJ1*01.None	CACDSVLGDTSFPVDKLIF	TGTGCCTGTGACTCCGTACTGGGGGATACTAGTTTTCCCGTCGATAAACTCATCTTT	TRGV9*01.TRGJP*01.None_TRDV2*02.TRDD3*01.TRDJ1*01.TRDC	TGTGCCTTGTGGGAGGTGCGGGAGTTGGGCAAAAAAATCAAGGTATTT_TGTGCCTGTGACTCCGTACTGGGGGATACTAGTTTTCCCGTCGATAAACTCATCTTT	CALWEVRELGKKIKVF_CACDSVLGDTSFPVDKLIF	TRGV9*01.TRGJP*01.None_TGTGCCTTGTGGGAGGTGCGGGAGTTGGGCAAAAAAATCAAGGTATTT_TRDV2*02.TRDD3*01.TRDJ1*01.None_TGTGCCTGTGACTCCGTACTGGGGGATACTAGTTTTCCCGTCGATAAACTCATCTTT	T-GD
GGCAATTAGCCGCCTA-5	MO_MO	TRGV9*01.TRGJP*01.None	CALWEAELGKKIKVF	TGTGCCTTGTGGGAGGCTGAGTTGGGCAAAAAAATCAAGGTATTT	TRDV2*01.TRDD3*01.TRDJ3*01.None	CACDLLGAPKSSWDTRQMFF	TGTGCCTGTGATTTACTGGGGGCCCCTAAAAGCTCCTGGGACACCCGACAGATGTTTTTC	TRGV9*01.TRGJP*01.None_TRDV2*01.TRDD3*01.TRDJ3*01.TRDC	TGTGCCTTGTGGGAGGCTGAGTTGGGCAAAAAAATCAAGGTATTT_TGTGCCTGTGATTTACTGGGGGCCCCTAAAAGCTCCTGGGACACCCGACAGATGTTTTTC	CALWEAELGKKIKVF_CACDLLGAPKSSWDTRQMFF	TRGV9*01.TRGJP*01.None_TGTGCCTTGTGGGAGGCTGAGTTGGGCAAAAAAATCAAGGTATTT_TRDV2*01.TRDD3*01.TRDJ3*01.None_TGTGCCTGTGATTTACTGGGGGCCCCTAAAAGCTCCTGGGACACCCGACAGATGTTTTTC	T-GD
GGCGACTAGCGGCTTC-4	MO_MO	TRGV9*01.TRGJP*01.TRGC1	CALWERQELGKKIKVF	TGTGCCTTGTGGGAGAGACAAGAGTTGGGCAAAAAAATCAAGGTATTT	TRDV2*03.TRDD3*01.TRDJ1*01.None	CACDPVAGTDKLIF	TGTGCCTGTGACCCTGTGGCGGGGACCGATAAACTCATCTTT	TRGV9*01.TRGJP*01.TRGC1_TRDV2*03.TRDD3*01.TRDJ1*01.TRDC	TGTGCCTTGTGGGAGAGACAAGAGTTGGGCAAAAAAATCAAGGTATTT_TGTGCCTGTGACCCTGTGGCGGGGACCGATAAACTCATCTTT	CALWERQELGKKIKVF_CACDPVAGTDKLIF	TRGV9*01.TRGJP*01.TRGC1_TGTGCCTTGTGGGAGAGACAAGAGTTGGGCAAAAAAATCAAGGTATTT_TRDV2*03.TRDD3*01.TRDJ1*01.None_TGTGCCTGTGACCCTGTGGCGGGGACCGATAAACTCATCTTT	T-GD
GGCGACTCAAGCCCAC-5	MO_MO	TRGV8*01.TRGJP1*01.None	CATWDRRTGWFKIF	TGTGCCACCTGGGATAGGAGAACTGGTTGGTTCAAGATATTT	TRDV1*01.TRDD3*01.TRDJ1*01.None	CALERKLSLRTGGSYTDKLIF	TGTGCTCTTGAGAGGAAACTAAGCCTCCGTACTGGGGGATCCTACACCGATAAACTCATCTTT	TRGV8*01.TRGJP1*01.None_TRDV1*01.TRDD3*01.TRDJ1*01.TRDC	TGTGCCACCTGGGATAGGAGAACTGGTTGGTTCAAGATATTT_TGTGCTCTTGAGAGGAAACTAAGCCTCCGTACTGGGGGATCCTACACCGATAAACTCATCTTT	CATWDRRTGWFKIF_CALERKLSLRTGGSYTDKLIF	TRGV8*01.TRGJP1*01.None_TGTGCCACCTGGGATAGGAGAACTGGTTGGTTCAAGATATTT_TRDV1*01.TRDD3*01.TRDJ1*01.None_TGTGCTCTTGAGAGGAAACTAAGCCTCCGTACTGGGGGATCCTACACCGATAAACTCATCTTT	T-GD
GGCTGGTAGCTCAACT-4	MO_MO	TRGV9*01.TRGJP*01.None	CALWELVELEKKIKVF	TGTGCCTTGTGGGAGCTCGTGGAGTTGGAAAAAAAAATCAAGGTATTT	TRDV2*03.TRDD3*01.TRDJ1*01.None	CACDSLTGGDKLIF	TGTGCCTGTGACTCCCTTACTGGGGGAGATAAACTCATCTTT	TRGV9*01.TRGJP*01.None_TRDV2*03.TRDD3*01.TRDJ1*01.TRDC	TGTGCCTTGTGGGAGCTCGTGGAGTTGGAAAAAAAAATCAAGGTATTT_TGTGCCTGTGACTCCCTTACTGGGGGAGATAAACTCATCTTT	CALWELVELEKKIKVF_CACDSLTGGDKLIF	TRGV9*01.TRGJP*01.None_TGTGCCTTGTGGGAGCTCGTGGAGTTGGAAAAAAAAATCAAGGTATTT_TRDV2*03.TRDD3*01.TRDJ1*01.None_TGTGCCTGTGACTCCCTTACTGGGGGAGATAAACTCATCTTT	T-GD
GGCTGGTGTGACTCAT-1	MO_MO	TRGV9*01.TRGJP*01.None	CALWEMQELGKKIKVF	TGTGCCTTGTGGGAAATGCAAGAGTTGGGCAAAAAAATCAAGGTATTT	TRDV2*01.TRDD3*01.TRDJ1*01.None	CACEPLPNVGGYTSDKLIF	TGTGCCTGTGAACCCCTTCCTAATGTTGGGGGATACACTTCCGATAAACTCATCTTT	TRGV9*01.TRGJP*01.None_TRDV2*01.TRDD3*01.TRDJ1*01.TRDC	TGTGCCTTGTGGGAAATGCAAGAGTTGGGCAAAAAAATCAAGGTATTT_TGTGCCTGTGAACCCCTTCCTAATGTTGGGGGATACACTTCCGATAAACTCATCTTT	CALWEMQELGKKIKVF_CACEPLPNVGGYTSDKLIF	TRGV9*01.TRGJP*01.None_TGTGCCTTGTGGGAAATGCAAGAGTTGGGCAAAAAAATCAAGGTATTT_TRDV2*01.TRDD3*01.TRDJ1*01.None_TGTGCCTGTGAACCCCTTCCTAATGTTGGGGGATACACTTCCGATAAACTCATCTTT	T-GD
GGCTGGTTCAGTTGAC-5	MO_MO	TRGV9*01.TRGJP*01.None	CALWEVRIELGKKIKVF	TGTGCCTTGTGGGAGGTGCGAATAGAGTTGGGCAAAAAAATCAAGGTATTT	TRDV2*01.TRDD3*01.TRDJ1*01.None	CACDTLLGDTTDKLIF	TGTGCCTGTGACACCTTACTGGGGGATACCACCGATAAACTCATCTTT	TRGV9*01.TRGJP*01.None_TRDV2*01.TRDD3*01.TRDJ1*01.TRDC	TGTGCCTTGTGGGAGGTGCGAATAGAGTTGGGCAAAAAAATCAAGGTATTT_TGTGCCTGTGACACCTTACTGGGGGATACCACCGATAAACTCATCTTT	CALWEVRIELGKKIKVF_CACDTLLGDTTDKLIF	TRGV9*01.TRGJP*01.None_TGTGCCTTGTGGGAGGTGCGAATAGAGTTGGGCAAAAAAATCAAGGTATTT_TRDV2*01.TRDD3*01.TRDJ1*01.None_TGTGCCTGTGACACCTTACTGGGGGATACCACCGATAAACTCATCTTT	T-GD
GGGAATGAGGCAGGTT-4	MO_MO	TRGV9*01.TRGJP*01.None	CALWEVHGSELGKKIKVF	TGTGCCTTGTGGGAGGTGCACGGCTCAGAGTTGGGCAAAAAAATCAAGGTATTT	TRDV2*01.None.TRDJ1*01.None	CACDSLLRVEPQTDKLIF	TGTGCCTGTGACTCTTTACTCAGAGTAGAGCCTCAAACCGATAAACTCATCTTT	TRGV9*01.TRGJP*01.None_TRDV2*01.None.TRDJ1*01.TRDC	TGTGCCTTGTGGGAGGTGCACGGCTCAGAGTTGGGCAAAAAAATCAAGGTATTT_TGTGCCTGTGACTCTTTACTCAGAGTAGAGCCTCAAACCGATAAACTCATCTTT	CALWEVHGSELGKKIKVF_CACDSLLRVEPQTDKLIF	TRGV9*01.TRGJP*01.None_TGTGCCTTGTGGGAGGTGCACGGCTCAGAGTTGGGCAAAAAAATCAAGGTATTT_TRDV2*01.None.TRDJ1*01.None_TGTGCCTGTGACTCTTTACTCAGAGTAGAGCCTCAAACCGATAAACTCATCTTT	T-GD
GGGAATGTCGTACGGC-1	MO_MO	TRGV9*01.TRGJP*01.None	CALWEAGELGKKIKVF	TGTGCCTTGTGGGAAGCAGGAGAGTTGGGCAAAAAAATCAAGGTATTT	TRDV2*01.TRDD3*01.TRDJ1*01.None	CACDTVYVTGDTRIPANTDKLIF	TGTGCCTGTGACACCGTCTACGTGACGGGGGATACGCGGATCCCAGCGAACACCGATAAACTCATCTTT	TRGV9*01.TRGJP*01.None_TRDV2*01.TRDD3*01.TRDJ1*01.TRDC	TGTGCCTTGTGGGAAGCAGGAGAGTTGGGCAAAAAAATCAAGGTATTT_TGTGCCTGTGACACCGTCTACGTGACGGGGGATACGCGGATCCCAGCGAACACCGATAAACTCATCTTT	CALWEAGELGKKIKVF_CACDTVYVTGDTRIPANTDKLIF	TRGV9*01.TRGJP*01.None_TGTGCCTTGTGGGAAGCAGGAGAGTTGGGCAAAAAAATCAAGGTATTT_TRDV2*01.TRDD3*01.TRDJ1*01.None_TGTGCCTGTGACACCGTCTACGTGACGGGGGATACGCGGATCCCAGCGAACACCGATAAACTCATCTTT	T-GD
GGGAGATGTAATAGCA-5	MO_MO	TRGV9*01.TRGJP*01.None	CALWEPAEELGKKIKVF	TGTGCCTTGTGGGAGCCGGCGGAAGAGTTGGGCAAAAAAATCAAGGTATTT	TRDV2*03.TRDD3*01.TRDJ1*01.TRDC	CACEELGDTWGRTDKLIF	TGTGCCTGTGAGGAACTGGGGGATACTTGGGGTCGCACCGATAAACTCATCTTT	TRGV9*01.TRGJP*01.None_TRDV2*03.TRDD3*01.TRDJ1*01.TRDC	TGTGCCTTGTGGGAGCCGGCGGAAGAGTTGGGCAAAAAAATCAAGGTATTT_TGTGCCTGTGAGGAACTGGGGGATACTTGGGGTCGCACCGATAAACTCATCTTT	CALWEPAEELGKKIKVF_CACEELGDTWGRTDKLIF	TRGV9*01.TRGJP*01.None_TGTGCCTTGTGGGAGCCGGCGGAAGAGTTGGGCAAAAAAATCAAGGTATTT_TRDV2*03.TRDD3*01.TRDJ1*01.TRDC_TGTGCCTGTGAGGAACTGGGGGATACTTGGGGTCGCACCGATAAACTCATCTTT	T-GD
GGGCACTTCGGAAATA-5	MO_MO	TRGV9*01.TRGJP*01.None	CALWEPAEELGKKIKVF	TGTGCCTTGTGGGAGCCGGCGGAAGAGTTGGGCAAAAAAATCAAGGTATTT	TRDV2*01.TRDD3*01.TRDJ1*01.None	CACEELGDTWGRTDKLIF	TGTGCCTGTGAGGAACTGGGGGATACTTGGGGTCGCACCGATAAACTCATCTTT	TRGV9*01.TRGJP*01.None_TRDV2*01.TRDD3*01.TRDJ1*01.TRDC	TGTGCCTTGTGGGAGCCGGCGGAAGAGTTGGGCAAAAAAATCAAGGTATTT_TGTGCCTGTGAGGAACTGGGGGATACTTGGGGTCGCACCGATAAACTCATCTTT	CALWEPAEELGKKIKVF_CACEELGDTWGRTDKLIF	TRGV9*01.TRGJP*01.None_TGTGCCTTGTGGGAGCCGGCGGAAGAGTTGGGCAAAAAAATCAAGGTATTT_TRDV2*01.TRDD3*01.TRDJ1*01.None_TGTGCCTGTGAGGAACTGGGGGATACTTGGGGTCGCACCGATAAACTCATCTTT	T-GD
GGGCATCAGTGCAAGC-4	MO_MO	TRGV9*01.TRGJP*01.None	CALWEVRELGKKIKVF	TGTGCCTTGTGGGAGGTGCGAGAGTTGGGCAAAAAAATCAAGGTATTT	TRDV2*03.TRDD3*01.TRDJ1*01.TRDC	CACDSMLELFTGGYARSGDDKLIF	TGTGCCTGTGACTCGATGTTGGAACTTTTTACTGGGGGATACGCGAGGTCGGGGGACGATAAACTCATCTTT	TRGV9*01.TRGJP*01.None_TRDV2*03.TRDD3*01.TRDJ1*01.TRDC	TGTGCCTTGTGGGAGGTGCGAGAGTTGGGCAAAAAAATCAAGGTATTT_TGTGCCTGTGACTCGATGTTGGAACTTTTTACTGGGGGATACGCGAGGTCGGGGGACGATAAACTCATCTTT	CALWEVRELGKKIKVF_CACDSMLELFTGGYARSGDDKLIF	TRGV9*01.TRGJP*01.None_TGTGCCTTGTGGGAGGTGCGAGAGTTGGGCAAAAAAATCAAGGTATTT_TRDV2*03.TRDD3*01.TRDJ1*01.TRDC_TGTGCCTGTGACTCGATGTTGGAACTTTTTACTGGGGGATACGCGAGGTCGGGGGACGATAAACTCATCTTT	T-GD
GGGTCTGCATGCAACT-3	MO_MO	TRGV8*01.TRGJP1*01.TRGC1	CATWDRLGF	TGTGCCACCTGGGATAGGCTGGGATTT	TRDV2*03.TRDD2*01.TRDJ1*01.TRDC	CACDPLIPTWGRYTDKLIF	TGTGCCTGTGATCCCCTAATTCCTACCTGGGGACGGTACACCGATAAACTCATCTTT	TRGV8*01.TRGJP1*01.TRGC1_TRDV2*03.TRDD2*01.TRDJ1*01.TRDC	TGTGCCACCTGGGATAGGCTGGGATTT_TGTGCCTGTGATCCCCTAATTCCTACCTGGGGACGGTACACCGATAAACTCATCTTT	CATWDRLGF_CACDPLIPTWGRYTDKLIF	TRGV8*01.TRGJP1*01.TRGC1_TGTGCCACCTGGGATAGGCTGGGATTT_TRDV2*03.TRDD2*01.TRDJ1*01.TRDC_TGTGCCTGTGATCCCCTAATTCCTACCTGGGGACGGTACACCGATAAACTCATCTTT	T-GD
GGGTCTGTCCAGATCA-3	MO_MO	TRGV9*01.TRGJP*01.None	CALWEVQELGKKIKVF	TGTGCCTTGTGGGAGGTGCAAGAGTTGGGCAAAAAAATCAAGGTATTT	TRDV2*01.TRDD3*01.TRDJ1*01.None	CACDTLGPYTDKLIF	TGTGCCTGTGACACCCTGGGGCCCTACACCGATAAACTCATCTTT	TRGV9*01.TRGJP*01.None_TRDV2*01.TRDD3*01.TRDJ1*01.TRDC	TGTGCCTTGTGGGAGGTGCAAGAGTTGGGCAAAAAAATCAAGGTATTT_TGTGCCTGTGACACCCTGGGGCCCTACACCGATAAACTCATCTTT	CALWEVQELGKKIKVF_CACDTLGPYTDKLIF	TRGV9*01.TRGJP*01.None_TGTGCCTTGTGGGAGGTGCAAGAGTTGGGCAAAAAAATCAAGGTATTT_TRDV2*01.TRDD3*01.TRDJ1*01.None_TGTGCCTGTGACACCCTGGGGCCCTACACCGATAAACTCATCTTT	T-GD
GGTATTGCACGGCCAT-3	MO_MO	TRGV9*01.TRGJP*01.None	CALWELQELGKKIKVF	TGTGCCTTGTGGGAGCTTCAAGAGTTGGGCAAAAAAATCAAGGTATTT	TRDV2*02.TRDD3*01.TRDJ1*01.TRDC	CACDTVAGAIKYTDKLIF	TGTGCCTGTGACACCGTTGCTGGGGCTATAAAGTACACCGATAAACTCATCTTT	TRGV9*01.TRGJP*01.None_TRDV2*02.TRDD3*01.TRDJ1*01.TRDC	TGTGCCTTGTGGGAGCTTCAAGAGTTGGGCAAAAAAATCAAGGTATTT_TGTGCCTGTGACACCGTTGCTGGGGCTATAAAGTACACCGATAAACTCATCTTT	CALWELQELGKKIKVF_CACDTVAGAIKYTDKLIF	TRGV9*01.TRGJP*01.None_TGTGCCTTGTGGGAGCTTCAAGAGTTGGGCAAAAAAATCAAGGTATTT_TRDV2*02.TRDD3*01.TRDJ1*01.TRDC_TGTGCCTGTGACACCGTTGCTGGGGCTATAAAGTACACCGATAAACTCATCTTT	T-GD
GGTATTGGTATCGCAT-3	MO_MO	TRGV9*01.TRGJP*01.None	CALWEVELGKKIKVF	TGTGCCTTGTGGGAGGTGGAGTTGGGCAAAAAAATCAAGGTATTT	TRDV2*03.None.TRDJ1*01.TRDC	CACDTSFGEYTDKLIF	TGTGCCTGTGACACCTCTTTCGGAGAGTACACCGATAAACTCATCTTT	TRGV9*01.TRGJP*01.None_TRDV2*03.None.TRDJ1*01.TRDC	TGTGCCTTGTGGGAGGTGGAGTTGGGCAAAAAAATCAAGGTATTT_TGTGCCTGTGACACCTCTTTCGGAGAGTACACCGATAAACTCATCTTT	CALWEVELGKKIKVF_CACDTSFGEYTDKLIF	TRGV9*01.TRGJP*01.None_TGTGCCTTGTGGGAGGTGGAGTTGGGCAAAAAAATCAAGGTATTT_TRDV2*03.None.TRDJ1*01.TRDC_TGTGCCTGTGACACCTCTTTCGGAGAGTACACCGATAAACTCATCTTT	T-GD
GGTGCGTGTGTATGGG-3	MO_MO	TRGV9*01.TRGJP*01.TRGC2	CALWEVKELGKKIKVF	TGTGCCTTGTGGGAGGTGAAAGAGTTGGGCAAAAAAATCAAGGTATTT	TRDV2*03.TRDD3*01.TRDJ1*01.None	CACDTVSTGGYGTDKLIF	TGTGCCTGTGACACCGTTAGTACTGGGGGATACGGAACCGATAAACTCATCTTT	TRGV9*01.TRGJP*01.TRGC2_TRDV2*03.TRDD3*01.TRDJ1*01.TRDC	TGTGCCTTGTGGGAGGTGAAAGAGTTGGGCAAAAAAATCAAGGTATTT_TGTGCCTGTGACACCGTTAGTACTGGGGGATACGGAACCGATAAACTCATCTTT	CALWEVKELGKKIKVF_CACDTVSTGGYGTDKLIF	TRGV9*01.TRGJP*01.TRGC2_TGTGCCTTGTGGGAGGTGAAAGAGTTGGGCAAAAAAATCAAGGTATTT_TRDV2*03.TRDD3*01.TRDJ1*01.None_TGTGCCTGTGACACCGTTAGTACTGGGGGATACGGAACCGATAAACTCATCTTT	T-GD
GGTGCGTTCTTGTACT-3	MO_MO	TRGV9*01.TRGJP*01.None	CALWEKAELGKKIKVF	TGTGCCTTGTGGGAGAAAGCGGAGTTGGGCAAAAAAATCAAGGTATTT	TRDV2*03.TRDD3*01.TRDJ1*01.TRDC	CACDTLLGDTEGTGKLIF	TGTGCCTGTGACACTCTACTGGGGGATACGGAGGGGACCGGCAAACTCATCTTT	TRGV9*01.TRGJP*01.None_TRDV2*03.TRDD3*01.TRDJ1*01.TRDC	TGTGCCTTGTGGGAGAAAGCGGAGTTGGGCAAAAAAATCAAGGTATTT_TGTGCCTGTGACACTCTACTGGGGGATACGGAGGGGACCGGCAAACTCATCTTT	CALWEKAELGKKIKVF_CACDTLLGDTEGTGKLIF	TRGV9*01.TRGJP*01.None_TGTGCCTTGTGGGAGAAAGCGGAGTTGGGCAAAAAAATCAAGGTATTT_TRDV2*03.TRDD3*01.TRDJ1*01.TRDC_TGTGCCTGTGACACTCTACTGGGGGATACGGAGGGGACCGGCAAACTCATCTTT	T-GD
GTAACGTCAAGAAAGG-2	MO_MO	TRGV10*02.TRGJP1*01.TRGC2	CAAWDCGWFKIF	TGTGCTGCGTGGGATTGTGGATGGTTCAAGATATTT	TRDV2*02.TRDD3*01.TRDJ3*01.None	CACDTLGEELGDEKTARSWDTRQMFF	TGTGCCTGTGACACACTTGGGGAAGAACTGGGGGATGAAAAGACGGCTAGGTCCTGGGACACCCGACAGATGTTTTTC	TRGV10*02.TRGJP1*01.TRGC2_TRDV2*02.TRDD3*01.TRDJ3*01.TRDC	TGTGCTGCGTGGGATTGTGGATGGTTCAAGATATTT_TGTGCCTGTGACACACTTGGGGAAGAACTGGGGGATGAAAAGACGGCTAGGTCCTGGGACACCCGACAGATGTTTTTC	CAAWDCGWFKIF_CACDTLGEELGDEKTARSWDTRQMFF	TRGV10*02.TRGJP1*01.TRGC2_TGTGCTGCGTGGGATTGTGGATGGTTCAAGATATTT_TRDV2*02.TRDD3*01.TRDJ3*01.None_TGTGCCTGTGACACACTTGGGGAAGAACTGGGGGATGAAAAGACGGCTAGGTCCTGGGACACCCGACAGATGTTTTTC	T-GD
GTAACGTGTGCCTGCA-1	MO_MO	TRGV9*01.TRGJP*01.None	CALWEVRELGKKIKVF	TGTGCCTTGTGGGAGGTGAGAGAGTTGGGCAAAAAAATCAAGGTATTT	TRDV2*01.TRDD3*01.TRDJ1*01.None	CACDTVGFRRDTDKLIF	TGTGCCTGTGACACCGTGGGGTTCCGGCGGGACACCGATAAACTCATCTTT	TRGV9*01.TRGJP*01.None_TRDV2*01.TRDD3*01.TRDJ1*01.TRDC	TGTGCCTTGTGGGAGGTGAGAGAGTTGGGCAAAAAAATCAAGGTATTT_TGTGCCTGTGACACCGTGGGGTTCCGGCGGGACACCGATAAACTCATCTTT	CALWEVRELGKKIKVF_CACDTVGFRRDTDKLIF	TRGV9*01.TRGJP*01.None_TGTGCCTTGTGGGAGGTGAGAGAGTTGGGCAAAAAAATCAAGGTATTT_TRDV2*01.TRDD3*01.TRDJ1*01.None_TGTGCCTGTGACACCGTGGGGTTCCGGCGGGACACCGATAAACTCATCTTT	T-GD
GTAGGCCCAACAACCT-1	MO_MO	TRGV9*01.TRGJP*01.None	CALWEAEKLGKKIKVF	TGTGCCTTGTGGGAGGCAGAGAAGTTGGGCAAAAAAATCAAGGTATTT	TRDV2*03.TRDD3*01.TRDJ3*01.None	CACDTGWGSWDTRQMFF	TGTGCCTGTGACACGGGCTGGGGATCCTGGGACACCCGACAGATGTTTTTC	TRGV9*01.TRGJP*01.None_TRDV2*03.TRDD3*01.TRDJ3*01.TRDC	TGTGCCTTGTGGGAGGCAGAGAAGTTGGGCAAAAAAATCAAGGTATTT_TGTGCCTGTGACACGGGCTGGGGATCCTGGGACACCCGACAGATGTTTTTC	CALWEAEKLGKKIKVF_CACDTGWGSWDTRQMFF	TRGV9*01.TRGJP*01.None_TGTGCCTTGTGGGAGGCAGAGAAGTTGGGCAAAAAAATCAAGGTATTT_TRDV2*03.TRDD3*01.TRDJ3*01.None_TGTGCCTGTGACACGGGCTGGGGATCCTGGGACACCCGACAGATGTTTTTC	T-GD
GTAGGCCTCTAACTGG-3	MO_MO	TRGV2*01.TRGJ1*01.None	CATWARYYKKLF	TGTGCCACCTGGGCCCGCTATTATAAGAAACTCTTT	TRDV1*01.TRDD3*01.TRDJ1*01.None	CALGSYTFPRWGIPANTDKLIF	TGTGCTCTTGGGTCATACACCTTCCCCCGATGGGGGATACCCGCCAACACCGATAAACTCATCTTT	TRGV2*01.TRGJ1*01.None_TRDV1*01.TRDD3*01.TRDJ1*01.TRDC	TGTGCCACCTGGGCCCGCTATTATAAGAAACTCTTT_TGTGCTCTTGGGTCATACACCTTCCCCCGATGGGGGATACCCGCCAACACCGATAAACTCATCTTT	CATWARYYKKLF_CALGSYTFPRWGIPANTDKLIF	TRGV2*01.TRGJ1*01.None_TGTGCCACCTGGGCCCGCTATTATAAGAAACTCTTT_TRDV1*01.TRDD3*01.TRDJ1*01.None_TGTGCTCTTGGGTCATACACCTTCCCCCGATGGGGGATACCCGCCAACACCGATAAACTCATCTTT	T-GD
GTAGTCAAGGCCGAAT-4	MO_MO	TRGV9*01.TRGJP*01.None	CALWEIQELGKKIKVF	TGTGCCTTGTGGGAGATCCAAGAGTTGGGCAAAAAAATCAAGGTATTT	TRDV2*03.None.TRDJ1*01.None	CACDTVAKPVVYTDKLI	TGTGCCTGTGACACGGTGGCAAAGCCCGTGGTGTACACCGATAAACTCATC	TRGV9*01.TRGJP*01.None_TRDV2*03.None.TRDJ1*01.TRDC	TGTGCCTTGTGGGAGATCCAAGAGTTGGGCAAAAAAATCAAGGTATTT_TGTGCCTGTGACACGGTGGCAAAGCCCGTGGTGTACACCGATAAACTCATC	CALWEIQELGKKIKVF_CACDTVAKPVVYTDKLI	TRGV9*01.TRGJP*01.None_TGTGCCTTGTGGGAGATCCAAGAGTTGGGCAAAAAAATCAAGGTATTT_TRDV2*03.None.TRDJ1*01.None_TGTGCCTGTGACACGGTGGCAAAGCCCGTGGTGTACACCGATAAACTCATC	T-GD
GTAGTCAGTGTTCTTT-5	MO_MO	TRGV9*01.TRGJP*01.TRGC2	CALWEIQELGKKIKVF	TGTGCCTTGTGGGAAATTCAAGAGTTGGGCAAAAAAATCAAGGTATTT	TRDV2*01.TRDD3*01.TRDJ3*01.None	CACDTLGDTGAWDTRQMFF	TGTGCCTGTGACACCCTGGGGGATACGGGCGCCTGGGACACCCGACAGATGTTTTTC	TRGV9*01.TRGJP*01.TRGC2_TRDV2*01.TRDD3*01.TRDJ3*01.TRDC	TGTGCCTTGTGGGAAATTCAAGAGTTGGGCAAAAAAATCAAGGTATTT_TGTGCCTGTGACACCCTGGGGGATACGGGCGCCTGGGACACCCGACAGATGTTTTTC	CALWEIQELGKKIKVF_CACDTLGDTGAWDTRQMFF	TRGV9*01.TRGJP*01.TRGC2_TGTGCCTTGTGGGAAATTCAAGAGTTGGGCAAAAAAATCAAGGTATTT_TRDV2*01.TRDD3*01.TRDJ3*01.None_TGTGCCTGTGACACCCTGGGGGATACGGGCGCCTGGGACACCCGACAGATGTTTTTC	T-GD
GTATCTTCAAATCCGT-1	MO_MO	TRGV9*01.TRGJP*01.None	CALWVTQELGKKIKVF	TGTGCCTTGTGGGTCACCCAAGAGTTGGGCAAAAAAATCAAGGTATTT	TRDV2*01.TRDD3*01.TRDJ1*01.None	CACDTLGDTREYTDKLIF	TGTGCCTGTGACACGCTGGGGGATACACGAGAGTACACCGATAAACTCATCTTT	TRGV9*01.TRGJP*01.None_TRDV2*01.TRDD3*01.TRDJ1*01.TRDC	TGTGCCTTGTGGGTCACCCAAGAGTTGGGCAAAAAAATCAAGGTATTT_TGTGCCTGTGACACGCTGGGGGATACACGAGAGTACACCGATAAACTCATCTTT	CALWVTQELGKKIKVF_CACDTLGDTREYTDKLIF	TRGV9*01.TRGJP*01.None_TGTGCCTTGTGGGTCACCCAAGAGTTGGGCAAAAAAATCAAGGTATTT_TRDV2*01.TRDD3*01.TRDJ1*01.None_TGTGCCTGTGACACGCTGGGGGATACACGAGAGTACACCGATAAACTCATCTTT	T-GD
GTATCTTGTTCATGGT-5	MO_MO	TRGV9*01.TRGJP*01.TRGC1	CALWEDTQELGKKIKVF	TGTGCCTTGTGGGAGGATACGCAAGAGTTGGGCAAAAAAATCAAGGTATTT	TRDV2*01.TRDD3*01.TRDJ3*01.None	CACDPVLGVISWDTRQMFF	TGTGCCTGTGACCCAGTACTGGGGGTTATCTCCTGGGACACCCGACAGATGTTTTTC	TRGV9*01.TRGJP*01.TRGC1_TRDV2*01.TRDD3*01.TRDJ3*01.TRDC	TGTGCCTTGTGGGAGGATACGCAAGAGTTGGGCAAAAAAATCAAGGTATTT_TGTGCCTGTGACCCAGTACTGGGGGTTATCTCCTGGGACACCCGACAGATGTTTTTC	CALWEDTQELGKKIKVF_CACDPVLGVISWDTRQMFF	TRGV9*01.TRGJP*01.TRGC1_TGTGCCTTGTGGGAGGATACGCAAGAGTTGGGCAAAAAAATCAAGGTATTT_TRDV2*01.TRDD3*01.TRDJ3*01.None_TGTGCCTGTGACCCAGTACTGGGGGTTATCTCCTGGGACACCCGACAGATGTTTTTC	T-GD
GTATTCTTCCGATATG-3	MO_MO	TRGV9*01.TRGJP*01.None	CALWEVRRELGKKIKVF	TGTGCCTTGTGGGAGGTGCGTCGAGAGTTGGGCAAAAAAATCAAGGTATTT	TRDV2*03.TRDD3*01.TRDJ1*01.None	CACDTVGSGGLYTDKLIF	TGTGCCTGTGACACCGTCGGGTCTGGGGGATTGTACACCGATAAACTCATCTTT	TRGV9*01.TRGJP*01.None_TRDV2*03.TRDD3*01.TRDJ1*01.TRDC	TGTGCCTTGTGGGAGGTGCGTCGAGAGTTGGGCAAAAAAATCAAGGTATTT_TGTGCCTGTGACACCGTCGGGTCTGGGGGATTGTACACCGATAAACTCATCTTT	CALWEVRRELGKKIKVF_CACDTVGSGGLYTDKLIF	TRGV9*01.TRGJP*01.None_TGTGCCTTGTGGGAGGTGCGTCGAGAGTTGGGCAAAAAAATCAAGGTATTT_TRDV2*03.TRDD3*01.TRDJ1*01.None_TGTGCCTGTGACACCGTCGGGTCTGGGGGATTGTACACCGATAAACTCATCTTT	T-GD
GTCACGGGTTGGTAAA-1	MO_MO	TRGV9*01.TRGJP*01.TRGC2	CALWEHQELGKKIKVF	TGTGCCTTGTGGGAACATCAAGAGTTGGGCAAAAAAATCAAGGTATTT	TRDV2*01.TRDD3*01.TRDJ1*01.None	CACDSVLGDSRVYTDKLIF	TGTGCCTGTGACTCCGTACTGGGGGATAGTCGAGTCTACACCGATAAACTCATCTTT	TRGV9*01.TRGJP*01.TRGC2_TRDV2*01.TRDD3*01.TRDJ1*01.TRDC	TGTGCCTTGTGGGAACATCAAGAGTTGGGCAAAAAAATCAAGGTATTT_TGTGCCTGTGACTCCGTACTGGGGGATAGTCGAGTCTACACCGATAAACTCATCTTT	CALWEHQELGKKIKVF_CACDSVLGDSRVYTDKLIF	TRGV9*01.TRGJP*01.TRGC2_TGTGCCTTGTGGGAACATCAAGAGTTGGGCAAAAAAATCAAGGTATTT_TRDV2*01.TRDD3*01.TRDJ1*01.None_TGTGCCTGTGACTCCGTACTGGGGGATAGTCGAGTCTACACCGATAAACTCATCTTT	T-GD
GTCACGGTCTTATCTG-3	MO_MO	TRGV3*01.TRGJ1*01.None	CATWDSPNYYKKLF	TGTGCCACCTGGGACAGCCCGAATTATTATAAGAAACTCTTT	TRDV1*01.TRDD3*01.TRDJ1*01.None	CALGEPVGVPRWGIPGSDKLIF	TGTGCTCTTGGGGAACCCGTGGGGGTTCCAAGGTGGGGGATACCCGGATCCGATAAACTCATCTTT	TRGV3*01.TRGJ1*01.None_TRDV1*01.TRDD3*01.TRDJ1*01.TRDC	TGTGCCACCTGGGACAGCCCGAATTATTATAAGAAACTCTTT_TGTGCTCTTGGGGAACCCGTGGGGGTTCCAAGGTGGGGGATACCCGGATCCGATAAACTCATCTTT	CATWDSPNYYKKLF_CALGEPVGVPRWGIPGSDKLIF	TRGV3*01.TRGJ1*01.None_TGTGCCACCTGGGACAGCCCGAATTATTATAAGAAACTCTTT_TRDV1*01.TRDD3*01.TRDJ1*01.None_TGTGCTCTTGGGGAACCCGTGGGGGTTCCAAGGTGGGGGATACCCGGATCCGATAAACTCATCTTT	T-GD
GTCATTTGTCATGCAT-5	MO_MO	TRGV9*01.TRGJP*01.None	CALWEVMKELGKKIKVF	TGTGCCTTGTGGGAGGTGATGAAAGAGTTGGGCAAAAAAATCAAGGTATTT	TRDV2*03.None.TRDJ1*01.None	CACDTVRSGTHTTSYTDKLIF	TGTGCCTGTGACACCGTGAGGTCCGGGACACACACCACCTCGTACACCGATAAACTCATCTTT	TRGV9*01.TRGJP*01.None_TRDV2*03.None.TRDJ1*01.TRDC	TGTGCCTTGTGGGAGGTGATGAAAGAGTTGGGCAAAAAAATCAAGGTATTT_TGTGCCTGTGACACCGTGAGGTCCGGGACACACACCACCTCGTACACCGATAAACTCATCTTT	CALWEVMKELGKKIKVF_CACDTVRSGTHTTSYTDKLIF	TRGV9*01.TRGJP*01.None_TGTGCCTTGTGGGAGGTGATGAAAGAGTTGGGCAAAAAAATCAAGGTATTT_TRDV2*03.None.TRDJ1*01.None_TGTGCCTGTGACACCGTGAGGTCCGGGACACACACCACCTCGTACACCGATAAACTCATCTTT	T-GD
GTCCTCAGTACATCCA-3	MO_MO	TRGV9*01.TRGJP*01.TRGC2	CALWDDNQELGKKIKVF	TGTGCCTTGTGGGACGATAACCAAGAGTTGGGCAAAAAAATCAAGGTATTT	TRDV2*01.TRDD3*01.TRDJ1*01.None	CACDLLGEYTDKLIF	TGTGCCTGTGATTTACTGGGGGAATACACCGATAAACTCATCTTT	TRGV9*01.TRGJP*01.TRGC2_TRDV2*01.TRDD3*01.TRDJ1*01.TRDC	TGTGCCTTGTGGGACGATAACCAAGAGTTGGGCAAAAAAATCAAGGTATTT_TGTGCCTGTGATTTACTGGGGGAATACACCGATAAACTCATCTTT	CALWDDNQELGKKIKVF_CACDLLGEYTDKLIF	TRGV9*01.TRGJP*01.TRGC2_TGTGCCTTGTGGGACGATAACCAAGAGTTGGGCAAAAAAATCAAGGTATTT_TRDV2*01.TRDD3*01.TRDJ1*01.None_TGTGCCTGTGATTTACTGGGGGAATACACCGATAAACTCATCTTT	T-GD
GTCTCGTCACTGAAGG-1	MO_MO	TRGV9*01.TRGJP*01.None	CALWYSQELGKKIKVF	TGTGCCTTGTGGTATTCCCAAGAGTTGGGCAAAAAAATCAAGGTATTT	TRDV2*01.TRDD3*01.TRDJ1*01.None	CACDMITGGYAQVKTDKLI	TGTGCCTGTGATATGATTACTGGGGGATACGCCCAAGTCAAAACCGATAAACTCATC	TRGV9*01.TRGJP*01.None_TRDV2*01.TRDD3*01.TRDJ1*01.TRDC	TGTGCCTTGTGGTATTCCCAAGAGTTGGGCAAAAAAATCAAGGTATTT_TGTGCCTGTGATATGATTACTGGGGGATACGCCCAAGTCAAAACCGATAAACTCATC	CALWYSQELGKKIKVF_CACDMITGGYAQVKTDKLI	TRGV9*01.TRGJP*01.None_TGTGCCTTGTGGTATTCCCAAGAGTTGGGCAAAAAAATCAAGGTATTT_TRDV2*01.TRDD3*01.TRDJ1*01.None_TGTGCCTGTGATATGATTACTGGGGGATACGCCCAAGTCAAAACCGATAAACTCATC	T-GD
GTGAAGGCAAGCTGAG-5	MO_MO	TRGV9*01.TRGJP*01.None	CALWEALGLGKKIKVF	TGTGCCTTGTGGGAGGCCCTAGGGTTGGGCAAAAAAATCAAGGTATTT	TRDV2*03.TRDD3*01.TRDJ1*01.TRDC	CACDTVRPLGGPGDTDKLIF	TGTGCCTGTGACACCGTACGCCCCCTTGGGGGACCAGGGGACACCGATAAACTCATCTTT	TRGV9*01.TRGJP*01.None_TRDV2*03.TRDD3*01.TRDJ1*01.TRDC	TGTGCCTTGTGGGAGGCCCTAGGGTTGGGCAAAAAAATCAAGGTATTT_TGTGCCTGTGACACCGTACGCCCCCTTGGGGGACCAGGGGACACCGATAAACTCATCTTT	CALWEALGLGKKIKVF_CACDTVRPLGGPGDTDKLIF	TRGV9*01.TRGJP*01.None_TGTGCCTTGTGGGAGGCCCTAGGGTTGGGCAAAAAAATCAAGGTATTT_TRDV2*03.TRDD3*01.TRDJ1*01.TRDC_TGTGCCTGTGACACCGTACGCCCCCTTGGGGGACCAGGGGACACCGATAAACTCATCTTT	T-GD
GTGAAGGCACAGACTT-3	MO_MO	TRGV9*01.TRGJP*01.TRGC2	CALWEVQLGKKIKVF	TGTGCCTTGTGGGAGGTGCAGTTGGGCAAAAAAATCAAGGTATTT	TRDV2*03.TRDD3*01.TRDJ1*01.None	CACDEVGSGGTDKLIF	TGTGCCTGTGACGAGGTGGGATCGGGGGGGACCGATAAACTCATCTTT	TRGV9*01.TRGJP*01.TRGC2_TRDV2*03.TRDD3*01.TRDJ1*01.TRDC	TGTGCCTTGTGGGAGGTGCAGTTGGGCAAAAAAATCAAGGTATTT_TGTGCCTGTGACGAGGTGGGATCGGGGGGGACCGATAAACTCATCTTT	CALWEVQLGKKIKVF_CACDEVGSGGTDKLIF	TRGV9*01.TRGJP*01.TRGC2_TGTGCCTTGTGGGAGGTGCAGTTGGGCAAAAAAATCAAGGTATTT_TRDV2*03.TRDD3*01.TRDJ1*01.None_TGTGCCTGTGACGAGGTGGGATCGGGGGGGACCGATAAACTCATCTTT	T-GD
GTGCAGCCACACGCTG-5	MO_MO	TRGV9*01.TRGJP*01.None	CALWEVQELGKKIKVF	TGTGCCTTGTGGGAGGTCCAAGAGTTGGGCAAAAAAATCAAGGTATTT	TRDV2*01.TRDD3*01.TRDJ3*01.None	CACDMLGDGSSWDTRQMF	TGTGCCTGTGACATGCTGGGGGACGGAAGCTCCTGGGACACCCGACAGATGTTT	TRGV9*01.TRGJP*01.None_TRDV2*01.TRDD3*01.TRDJ3*01.TRDC	TGTGCCTTGTGGGAGGTCCAAGAGTTGGGCAAAAAAATCAAGGTATTT_TGTGCCTGTGACATGCTGGGGGACGGAAGCTCCTGGGACACCCGACAGATGTTT	CALWEVQELGKKIKVF_CACDMLGDGSSWDTRQMF	TRGV9*01.TRGJP*01.None_TGTGCCTTGTGGGAGGTCCAAGAGTTGGGCAAAAAAATCAAGGTATTT_TRDV2*01.TRDD3*01.TRDJ3*01.None_TGTGCCTGTGACATGCTGGGGGACGGAAGCTCCTGGGACACCCGACAGATGTTT	T-GD
GTGGGTCCAGGGATTG-4	MO_MO	TRGV9*01.TRGJP*01.None	CALWEVKELGKKIKVF	TGTGCCTTGTGGGAGGTTAAAGAGTTGGGCAAAAAAATCAAGGTATTT	TRDV2*03.TRDD3*01.TRDJ1*01.None	CACDPWGITDKLIF	TGTGCCTGTGACCCCTGGGGGATAACCGATAAACTCATCTTT	TRGV9*01.TRGJP*01.None_TRDV2*03.TRDD3*01.TRDJ1*01.TRDC	TGTGCCTTGTGGGAGGTTAAAGAGTTGGGCAAAAAAATCAAGGTATTT_TGTGCCTGTGACCCCTGGGGGATAACCGATAAACTCATCTTT	CALWEVKELGKKIKVF_CACDPWGITDKLIF	TRGV9*01.TRGJP*01.None_TGTGCCTTGTGGGAGGTTAAAGAGTTGGGCAAAAAAATCAAGGTATTT_TRDV2*03.TRDD3*01.TRDJ1*01.None_TGTGCCTGTGACCCCTGGGGGATAACCGATAAACTCATCTTT	T-GD
GTGTTAGTCGCAAGCC-3	MO_MO	TRGV9*01.TRGJP*01.None	CALWEDKELGKKIKVF	TGTGCCTTGTGGGAGGACAAAGAGTTGGGCAAAAAAATCAAGGTATTT	TRDV2*03.TRDD3*01.TRDJ1*01.None	CACDTLLGDTRDTDKLIF	TGTGCCTGTGACACCCTACTGGGGGATACTCGAGACACCGATAAACTCATCTTT	TRGV9*01.TRGJP*01.None_TRDV2*03.TRDD3*01.TRDJ1*01.TRDC	TGTGCCTTGTGGGAGGACAAAGAGTTGGGCAAAAAAATCAAGGTATTT_TGTGCCTGTGACACCCTACTGGGGGATACTCGAGACACCGATAAACTCATCTTT	CALWEDKELGKKIKVF_CACDTLLGDTRDTDKLIF	TRGV9*01.TRGJP*01.None_TGTGCCTTGTGGGAGGACAAAGAGTTGGGCAAAAAAATCAAGGTATTT_TRDV2*03.TRDD3*01.TRDJ1*01.None_TGTGCCTGTGACACCCTACTGGGGGATACTCGAGACACCGATAAACTCATCTTT	T-GD
GTTACAGGTCATTAGC-1	MO_MO	TRGV10*02.TRGJ1*01.None	CAAWDNIHIYRRNYYKKLF	TGTGCTGCGTGGGATAATATACACATTTACAGAAGGAATTATTATAAGAAACTCTTT	TRDV2*02.TRDD3*01.TRDJ3*01.None	CACDTVLGDKSSWDTRQMFF	TGTGCCTGTGACACCGTACTGGGGGATAAGAGCTCCTGGGACACCCGACAGATGTTTTTC	TRGV10*02.TRGJ1*01.None_TRDV2*02.TRDD3*01.TRDJ3*01.TRDC	TGTGCTGCGTGGGATAATATACACATTTACAGAAGGAATTATTATAAGAAACTCTTT_TGTGCCTGTGACACCGTACTGGGGGATAAGAGCTCCTGGGACACCCGACAGATGTTTTTC	CAAWDNIHIYRRNYYKKLF_CACDTVLGDKSSWDTRQMFF	TRGV10*02.TRGJ1*01.None_TGTGCTGCGTGGGATAATATACACATTTACAGAAGGAATTATTATAAGAAACTCTTT_TRDV2*02.TRDD3*01.TRDJ3*01.None_TGTGCCTGTGACACCGTACTGGGGGATAAGAGCTCCTGGGACACCCGACAGATGTTTTTC	T-GD
GTTCATTTCGCTAGCG-4	MO_MO	TRGV8*01.TRGJP1*01.None	CATWDRRTGWFKIF	TGTGCCACCTGGGATAGGAGAACTGGTTGGTTCAAGATATTT	TRDV1*01.TRDD3*01.TRDJ1*01.None	CALERKLSLRTGGSYTDKLIF	TGTGCTCTTGAGAGGAAACTAAGCCTCCGTACTGGGGGATCCTACACCGATAAACTCATCTTT	TRGV8*01.TRGJP1*01.None_TRDV1*01.TRDD3*01.TRDJ1*01.TRDC	TGTGCCACCTGGGATAGGAGAACTGGTTGGTTCAAGATATTT_TGTGCTCTTGAGAGGAAACTAAGCCTCCGTACTGGGGGATCCTACACCGATAAACTCATCTTT	CATWDRRTGWFKIF_CALERKLSLRTGGSYTDKLIF	TRGV8*01.TRGJP1*01.None_TGTGCCACCTGGGATAGGAGAACTGGTTGGTTCAAGATATTT_TRDV1*01.TRDD3*01.TRDJ1*01.None_TGTGCTCTTGAGAGGAAACTAAGCCTCCGTACTGGGGGATCCTACACCGATAAACTCATCTTT	T-GD
TAAACCGGTACTCTCC-1	MO_MO	TRGV3*01.TRGJ1*01.None	CATWASNYYKKLF	TGTGCCACCTGGGCCTCGAATTATTATAAGAAACTCTTT	TRDV2*01.TRDD3*01.TRDJ1*01.None	CACDTILRTGGLDKLIF	TGTGCCTGTGACACCATCCTCCGGACTGGGGGCCTCGATAAACTCATCTTT	TRGV3*01.TRGJ1*01.None_TRDV2*01.TRDD3*01.TRDJ1*01.TRDC	TGTGCCACCTGGGCCTCGAATTATTATAAGAAACTCTTT_TGTGCCTGTGACACCATCCTCCGGACTGGGGGCCTCGATAAACTCATCTTT	CATWASNYYKKLF_CACDTILRTGGLDKLIF	TRGV3*01.TRGJ1*01.None_TGTGCCACCTGGGCCTCGAATTATTATAAGAAACTCTTT_TRDV2*01.TRDD3*01.TRDJ1*01.None_TGTGCCTGTGACACCATCCTCCGGACTGGGGGCCTCGATAAACTCATCTTT	T-GD
TAAACCGTCAAACCAC-3	MO_MO	TRGV3*01.TRGJ1*02.TRGC2	CATWDRLYYKKLF	TGTGCCACCTGGGACAGGCTCTATTATAAGAAACTCTTT	TRDV1*01.TRDD3*01.TRDJ1*01.None	CALGEIYRFALLGTQGTDKLIF	TGTGCTCTTGGGGAAATCTATCGTTTTGCCCTACTGGGGACCCAGGGGACCGATAAACTCATCTTT	TRGV3*01.TRGJ1*02.TRGC2_TRDV1*01.TRDD3*01.TRDJ1*01.TRDC	TGTGCCACCTGGGACAGGCTCTATTATAAGAAACTCTTT_TGTGCTCTTGGGGAAATCTATCGTTTTGCCCTACTGGGGACCCAGGGGACCGATAAACTCATCTTT	CATWDRLYYKKLF_CALGEIYRFALLGTQGTDKLIF	TRGV3*01.TRGJ1*02.TRGC2_TGTGCCACCTGGGACAGGCTCTATTATAAGAAACTCTTT_TRDV1*01.TRDD3*01.TRDJ1*01.None_TGTGCTCTTGGGGAAATCTATCGTTTTGCCCTACTGGGGACCCAGGGGACCGATAAACTCATCTTT	T-GD
TAAACCGTCTGTCCGT-4	MO_MO	TRGV9*01.TRGJP*01.TRGC1	CALWDPLELGKKIKVF	TGTGCCTTGTGGGATCCTCTAGAGTTGGGCAAAAAAATCAAGGTATTT	TRDV2*01.TRDD3*01.TRDJ1*01.TRDC	CACDTLEGDTRSTDKLIF	TGTGCCTGTGACACCTTAGAGGGGGATACGCGTAGCACCGATAAACTCATCTTT	TRGV9*01.TRGJP*01.TRGC1_TRDV2*01.TRDD3*01.TRDJ1*01.TRDC	TGTGCCTTGTGGGATCCTCTAGAGTTGGGCAAAAAAATCAAGGTATTT_TGTGCCTGTGACACCTTAGAGGGGGATACGCGTAGCACCGATAAACTCATCTTT	CALWDPLELGKKIKVF_CACDTLEGDTRSTDKLIF	TRGV9*01.TRGJP*01.TRGC1_TGTGCCTTGTGGGATCCTCTAGAGTTGGGCAAAAAAATCAAGGTATTT_TRDV2*01.TRDD3*01.TRDJ1*01.TRDC_TGTGCCTGTGACACCTTAGAGGGGGATACGCGTAGCACCGATAAACTCATCTTT	T-GD
TAAGAGATCACCAGGC-5	MO_MO	TRGV10*02.TRGJ1*02.TRGC2	CAAWDYKKLF	TGTGCTGCGTGGGATTATAAGAAACTCTTT	TRDV2*03.TRDD3*01.TRDJ1*01.None	CACDTLVLGDKRTDKLIF	TGTGCCTGTGACACCCTTGTACTGGGGGATAAACGCACCGATAAACTCATCTTT	TRGV10*02.TRGJ1*02.TRGC2_TRDV2*03.TRDD3*01.TRDJ1*01.TRDC	TGTGCTGCGTGGGATTATAAGAAACTCTTT_TGTGCCTGTGACACCCTTGTACTGGGGGATAAACGCACCGATAAACTCATCTTT	CAAWDYKKLF_CACDTLVLGDKRTDKLIF	TRGV10*02.TRGJ1*02.TRGC2_TGTGCTGCGTGGGATTATAAGAAACTCTTT_TRDV2*03.TRDD3*01.TRDJ1*01.None_TGTGCCTGTGACACCCTTGTACTGGGGGATAAACGCACCGATAAACTCATCTTT	T-GD
TAAGCGTAGTCGCCGT-3	MO_MO	TRGV9*01.TRGJP*01.TRGC2	CALWEVQELGKKIKVF	TGTGCCTTGTGGGAGGTGCAAGAGTTGGGCAAAAAAATCAAGGTATTT	TRDV2*02.TRDD3*01.TRDJ1*01.None	CACDTVTPTGDTFQLIF	TGTGCCTGTGACACCGTGACCCCTACGGGGGATACTTTCCAACTCATCTTT	TRGV9*01.TRGJP*01.TRGC2_TRDV2*02.TRDD3*01.TRDJ1*01.TRDC	TGTGCCTTGTGGGAGGTGCAAGAGTTGGGCAAAAAAATCAAGGTATTT_TGTGCCTGTGACACCGTGACCCCTACGGGGGATACTTTCCAACTCATCTTT	CALWEVQELGKKIKVF_CACDTVTPTGDTFQLIF	TRGV9*01.TRGJP*01.TRGC2_TGTGCCTTGTGGGAGGTGCAAGAGTTGGGCAAAAAAATCAAGGTATTT_TRDV2*02.TRDD3*01.TRDJ1*01.None_TGTGCCTGTGACACCGTGACCCCTACGGGGGATACTTTCCAACTCATCTTT	T-GD
TACGGGCCAATAGCGG-4	MO_MO	TRGV9*01.TRGJP*01.None	CALWEVRELGKKIKVF	TGTGCCTTGTGGGAGGTGCGAGAGTTGGGCAAAAAAATCAAGGTATTT	TRDV2*03.TRDD3*01.TRDJ1*01.None	CACDSMLELFTGGYARSGDDKLIF	TGTGCCTGTGACTCGATGTTGGAACTTTTTACTGGGGGATACGCGAGGTCGGGGGACGATAAACTCATCTTT	TRGV9*01.TRGJP*01.None_TRDV2*03.TRDD3*01.TRDJ1*01.TRDC	TGTGCCTTGTGGGAGGTGCGAGAGTTGGGCAAAAAAATCAAGGTATTT_TGTGCCTGTGACTCGATGTTGGAACTTTTTACTGGGGGATACGCGAGGTCGGGGGACGATAAACTCATCTTT	CALWEVRELGKKIKVF_CACDSMLELFTGGYARSGDDKLIF	TRGV9*01.TRGJP*01.None_TGTGCCTTGTGGGAGGTGCGAGAGTTGGGCAAAAAAATCAAGGTATTT_TRDV2*03.TRDD3*01.TRDJ1*01.None_TGTGCCTGTGACTCGATGTTGGAACTTTTTACTGGGGGATACGCGAGGTCGGGGGACGATAAACTCATCTTT	T-GD
TACGGTATCACCATAG-4	MO_MO	TRGV9*01.TRGJP*01.None	CALWENRKQELGKKIKVF	TGTGCCTTGTGGGAAAACCGGAAGCAAGAGTTGGGCAAAAAAATCAAGGTATTT	TRDV2*03.TRDD3*01.TRDJ1*01.None	CACDPLTGVNTDKLIF	TGTGCCTGTGACCCCCTTACTGGGGTCAACACCGATAAACTCATCTTT	TRGV9*01.TRGJP*01.None_TRDV2*03.TRDD3*01.TRDJ1*01.TRDC	TGTGCCTTGTGGGAAAACCGGAAGCAAGAGTTGGGCAAAAAAATCAAGGTATTT_TGTGCCTGTGACCCCCTTACTGGGGTCAACACCGATAAACTCATCTTT	CALWENRKQELGKKIKVF_CACDPLTGVNTDKLIF	TRGV9*01.TRGJP*01.None_TGTGCCTTGTGGGAAAACCGGAAGCAAGAGTTGGGCAAAAAAATCAAGGTATTT_TRDV2*03.TRDD3*01.TRDJ1*01.None_TGTGCCTGTGACCCCCTTACTGGGGTCAACACCGATAAACTCATCTTT	T-GD
TAGACCATCTGCTGTC-1	MO_MO	TRGV9*01.TRGJP*01.None	CALWEVRELGKKIKVF	TGTGCCTTGTGGGAGGTGCGTGAGTTGGGCAAAAAAATCAAGGTATTT	TRDV2*01.TRDD3*01.TRDJ1*01.None	CACDTVAGGSKQSTDKLIF	TGTGCCTGTGACACCGTAGCTGGGGGATCCAAGCAATCCACCGATAAACTCATCTTT	TRGV9*01.TRGJP*01.None_TRDV2*01.TRDD3*01.TRDJ1*01.TRDC	TGTGCCTTGTGGGAGGTGCGTGAGTTGGGCAAAAAAATCAAGGTATTT_TGTGCCTGTGACACCGTAGCTGGGGGATCCAAGCAATCCACCGATAAACTCATCTTT	CALWEVRELGKKIKVF_CACDTVAGGSKQSTDKLIF	TRGV9*01.TRGJP*01.None_TGTGCCTTGTGGGAGGTGCGTGAGTTGGGCAAAAAAATCAAGGTATTT_TRDV2*01.TRDD3*01.TRDJ1*01.None_TGTGCCTGTGACACCGTAGCTGGGGGATCCAAGCAATCCACCGATAAACTCATCTTT	T-GD
TAGGCATTCCTTTCTC-1	MO_MO	TRGV9*01.TRGJP*01.None	CALWDVQELGKKIKVF	TGTGCCTTGTGGGACGTGCAAGAGTTGGGCAAAAAAATCAAGGTATTT	TRDV2*03.TRDD3*01.TRDJ3*01.None	CACDAILGDASWDTRQMFF	TGTGCCTGTGACGCGATACTGGGGGATGCCTCCTGGGACACCCGACAGATGTTTTTC	TRGV9*01.TRGJP*01.None_TRDV2*03.TRDD3*01.TRDJ3*01.TRDC	TGTGCCTTGTGGGACGTGCAAGAGTTGGGCAAAAAAATCAAGGTATTT_TGTGCCTGTGACGCGATACTGGGGGATGCCTCCTGGGACACCCGACAGATGTTTTTC	CALWDVQELGKKIKVF_CACDAILGDASWDTRQMFF	TRGV9*01.TRGJP*01.None_TGTGCCTTGTGGGACGTGCAAGAGTTGGGCAAAAAAATCAAGGTATTT_TRDV2*03.TRDD3*01.TRDJ3*01.None_TGTGCCTGTGACGCGATACTGGGGGATGCCTCCTGGGACACCCGACAGATGTTTTTC	T-GD
TAGTGGTAGGGTCGAT-1	MO_MO	TRGV9*01.TRGJP*01.None	CALWDGTRGLGKKIKVF	TGTGCCTTGTGGGATGGCACCCGAGGGTTGGGCAAAAAAATCAAGGTATTT	TRDV2*01.TRDD3*01.TRDJ1*01.None	CACDTLLPGDTETDKLIF	TGTGCCTGTGACACCCTCCTACCGGGGGATACTGAAACCGATAAACTCATCTTT	TRGV9*01.TRGJP*01.None_TRDV2*01.TRDD3*01.TRDJ1*01.TRDC	TGTGCCTTGTGGGATGGCACCCGAGGGTTGGGCAAAAAAATCAAGGTATTT_TGTGCCTGTGACACCCTCCTACCGGGGGATACTGAAACCGATAAACTCATCTTT	CALWDGTRGLGKKIKVF_CACDTLLPGDTETDKLIF	TRGV9*01.TRGJP*01.None_TGTGCCTTGTGGGATGGCACCCGAGGGTTGGGCAAAAAAATCAAGGTATTT_TRDV2*01.TRDD3*01.TRDJ1*01.None_TGTGCCTGTGACACCCTCCTACCGGGGGATACTGAAACCGATAAACTCATCTTT	T-GD
TAGTTGGTCGGAGGTA-3	MO_MO	TRGV9*01.TRGJP*01.None	CALWEVELGKKIKVF	TGTGCCTTGTGGGAGGTGGAGTTGGGCAAAAAAATCAAGGTATTT	TRDV2*03.TRDD3*01.TRDJ1*01.TRDC	CACDPLSRTVLGRELIF	TGTGCCTGTGACCCGCTCTCACGGACTGTACTGGGGCGGGAACTCATCTTT	TRGV9*01.TRGJP*01.None_TRDV2*03.TRDD3*01.TRDJ1*01.TRDC	TGTGCCTTGTGGGAGGTGGAGTTGGGCAAAAAAATCAAGGTATTT_TGTGCCTGTGACCCGCTCTCACGGACTGTACTGGGGCGGGAACTCATCTTT	CALWEVELGKKIKVF_CACDPLSRTVLGRELIF	TRGV9*01.TRGJP*01.None_TGTGCCTTGTGGGAGGTGGAGTTGGGCAAAAAAATCAAGGTATTT_TRDV2*03.TRDD3*01.TRDJ1*01.TRDC_TGTGCCTGTGACCCGCTCTCACGGACTGTACTGGGGCGGGAACTCATCTTT	T-GD
TCACAAGCACCACCAG-5	MO_MO	TRGV8*01.TRGJ1*02.TRGC2	CHLGSGVDYKKLF	TGCCACCTGGGATCAGGCGTTGATTATAAGAAACTCTTT	TRDV2*01.TRDD3*01.TRDJ1*01.TRDC	CACDPLGDGDTDKLIF	TGTGCCTGTGACCCACTGGGGGATGGGGACACCGATAAACTCATCTTT	TRGV8*01.TRGJ1*02.TRGC2_TRDV2*01.TRDD3*01.TRDJ1*01.TRDC	TGCCACCTGGGATCAGGCGTTGATTATAAGAAACTCTTT_TGTGCCTGTGACCCACTGGGGGATGGGGACACCGATAAACTCATCTTT	CHLGSGVDYKKLF_CACDPLGDGDTDKLIF	TRGV8*01.TRGJ1*02.TRGC2_TGCCACCTGGGATCAGGCGTTGATTATAAGAAACTCTTT_TRDV2*01.TRDD3*01.TRDJ1*01.TRDC_TGTGCCTGTGACCCACTGGGGGATGGGGACACCGATAAACTCATCTTT	T-GD
TCACAAGGTCTTGTCC-1	MO_MO	TRGV9*01.TRGJP*01.None	CALWEVQGELGKKIKVF	TGTGCCTTGTGGGAGGTGCAGGGAGAGTTGGGCAAAAAAATCAAGGTATTT	TRDV2*01.TRDD3*01.TRDJ1*01.None	CACDHMAGDTPSGYTDKLIF	TGTGCCTGTGACCACATGGCGGGGGATACTCCATCCGGGTACACCGATAAACTCATCTTT	TRGV9*01.TRGJP*01.None_TRDV2*01.TRDD3*01.TRDJ1*01.TRDC	TGTGCCTTGTGGGAGGTGCAGGGAGAGTTGGGCAAAAAAATCAAGGTATTT_TGTGCCTGTGACCACATGGCGGGGGATACTCCATCCGGGTACACCGATAAACTCATCTTT	CALWEVQGELGKKIKVF_CACDHMAGDTPSGYTDKLIF	TRGV9*01.TRGJP*01.None_TGTGCCTTGTGGGAGGTGCAGGGAGAGTTGGGCAAAAAAATCAAGGTATTT_TRDV2*01.TRDD3*01.TRDJ1*01.None_TGTGCCTGTGACCACATGGCGGGGGATACTCCATCCGGGTACACCGATAAACTCATCTTT	T-GD
TCAGCAAAGACTGGGT-1	MO_MO	TRGV9*01.TRGJP*01.TRGC2	CALWEAQELGKKIKVF	TGTGCCTTGTGGGAGGCACAAGAGTTGGGCAAAAAAATCAAGGTATTT	TRDV2*02.TRDD3*01.TRDJ1*01.None	CACDGIRRGDTDKLIF	TGTGCCTGTGACGGGATACGCCGGGGAGACACCGATAAACTCATCTTT	TRGV9*01.TRGJP*01.TRGC2_TRDV2*02.TRDD3*01.TRDJ1*01.TRDC	TGTGCCTTGTGGGAGGCACAAGAGTTGGGCAAAAAAATCAAGGTATTT_TGTGCCTGTGACGGGATACGCCGGGGAGACACCGATAAACTCATCTTT	CALWEAQELGKKIKVF_CACDGIRRGDTDKLIF	TRGV9*01.TRGJP*01.TRGC2_TGTGCCTTGTGGGAGGCACAAGAGTTGGGCAAAAAAATCAAGGTATTT_TRDV2*02.TRDD3*01.TRDJ1*01.None_TGTGCCTGTGACGGGATACGCCGGGGAGACACCGATAAACTCATCTTT	T-GD
TCAGCAATCAAACGGG-4	MO_MO	TRGV9*01.TRGJ1*02.TRGC2	CALWNF	TGTGCCTTGTGGAACTTT	TRDV2*01.TRDD3*01.TRDJ1*01.None	CACDELGGYLDKLIF	TGTGCCTGTGATGAACTTGGGGGATACCTCGATAAACTCATCTTT	TRGV9*01.TRGJ1*02.TRGC2_TRDV2*01.TRDD3*01.TRDJ1*01.TRDC	TGTGCCTTGTGGAACTTT_TGTGCCTGTGATGAACTTGGGGGATACCTCGATAAACTCATCTTT	CALWNF_CACDELGGYLDKLIF	TRGV9*01.TRGJ1*02.TRGC2_TGTGCCTTGTGGAACTTT_TRDV2*01.TRDD3*01.TRDJ1*01.None_TGTGCCTGTGATGAACTTGGGGGATACCTCGATAAACTCATCTTT	T-GD
TCAGCTCAGAAGGCCT-4	MO_MO	TRGV9*01.TRGJP*01.None	CALWEVQELGKKIKVF	TGTGCCTTGTGGGAGGTACAGGAGTTGGGCAAAAAAATCAAGGTATTT	TRDV2*01.TRDD3*01.TRDJ1*01.None	CACDILGDTSEKLIF	TGTGCCTGTGACATACTGGGGGATACGTCTGAGAAACTCATCTTT	TRGV9*01.TRGJP*01.None_TRDV2*01.TRDD3*01.TRDJ1*01.TRDC	TGTGCCTTGTGGGAGGTACAGGAGTTGGGCAAAAAAATCAAGGTATTT_TGTGCCTGTGACATACTGGGGGATACGTCTGAGAAACTCATCTTT	CALWEVQELGKKIKVF_CACDILGDTSEKLIF	TRGV9*01.TRGJP*01.None_TGTGCCTTGTGGGAGGTACAGGAGTTGGGCAAAAAAATCAAGGTATTT_TRDV2*01.TRDD3*01.TRDJ1*01.None_TGTGCCTGTGACATACTGGGGGATACGTCTGAGAAACTCATCTTT	T-GD
TCAGGATAGGCCGAAT-5	MO_MO	TRGV9*01.TRGJP*01.None	CALWEVFELGNKIKVF	TGTGCCTTGTGGGAGGTCTTCGAGTTGGGCAACAAAATCAAGGTATTT	TRDV2*03.TRDD3*01.TRDJ1*01.None	CACDSLWGILTDKLIF	TGTGCCTGTGACTCACTCTGGGGGATACTCACCGATAAACTCATCTTT	TRGV9*01.TRGJP*01.None_TRDV2*03.TRDD3*01.TRDJ1*01.TRDC	TGTGCCTTGTGGGAGGTCTTCGAGTTGGGCAACAAAATCAAGGTATTT_TGTGCCTGTGACTCACTCTGGGGGATACTCACCGATAAACTCATCTTT	CALWEVFELGNKIKVF_CACDSLWGILTDKLIF	TRGV9*01.TRGJP*01.None_TGTGCCTTGTGGGAGGTCTTCGAGTTGGGCAACAAAATCAAGGTATTT_TRDV2*03.TRDD3*01.TRDJ1*01.None_TGTGCCTGTGACTCACTCTGGGGGATACTCACCGATAAACTCATCTTT	T-GD
TCAGGATGTTCATGGT-5	MO_MO	TRGV8*01.TRGJ1*02.TRGC2	CATWDWVGKKLF	TGTGCCACCTGGGATTGGGTAGGTAAGAAACTCTTT	TRDV1*01.TRDD3*01.TRDJ2*01.None	CALGGHALPLTAQLFF	TGTGCTCTTGGGGGCCATGCACTCCCTTTGACAGCACAACTCTTCTTT	TRGV8*01.TRGJ1*02.TRGC2_TRDV1*01.TRDD3*01.TRDJ2*01.TRDC	TGTGCCACCTGGGATTGGGTAGGTAAGAAACTCTTT_TGTGCTCTTGGGGGCCATGCACTCCCTTTGACAGCACAACTCTTCTTT	CATWDWVGKKLF_CALGGHALPLTAQLFF	TRGV8*01.TRGJ1*02.TRGC2_TGTGCCACCTGGGATTGGGTAGGTAAGAAACTCTTT_TRDV1*01.TRDD3*01.TRDJ2*01.None_TGTGCTCTTGGGGGCCATGCACTCCCTTTGACAGCACAACTCTTCTTT	T-GD
TCATTACAGGTCATCT-1	MO_MO	TRGV9*01.TRGJP*01.None	CALWSQELGKKIKVF	TGTGCCTTGTGGTCACAAGAGTTGGGCAAAAAAATCAAGGTATTT	TRDV2*01.TRDD3*01.TRDJ1*01.None	CACDTVPLGDKEADKLIF	TGTGCCTGTGACACCGTTCCACTGGGGGATAAGGAGGCCGATAAACTCATCTTT	TRGV9*01.TRGJP*01.None_TRDV2*01.TRDD3*01.TRDJ1*01.TRDC	TGTGCCTTGTGGTCACAAGAGTTGGGCAAAAAAATCAAGGTATTT_TGTGCCTGTGACACCGTTCCACTGGGGGATAAGGAGGCCGATAAACTCATCTTT	CALWSQELGKKIKVF_CACDTVPLGDKEADKLIF	TRGV9*01.TRGJP*01.None_TGTGCCTTGTGGTCACAAGAGTTGGGCAAAAAAATCAAGGTATTT_TRDV2*01.TRDD3*01.TRDJ1*01.None_TGTGCCTGTGACACCGTTCCACTGGGGGATAAGGAGGCCGATAAACTCATCTTT	T-GD
TCATTTGAGCGAAGGG-1	MO_MO	TRGV9*01.TRGJP*01.None	CALWEVREELGKKIKVF	TGTGCCTTGTGGGAGGTGCGGGAAGAGTTGGGCAAAAAAATCAAGGTATTT	TRDV2*03.TRDD3*01.TRDJ1*01.None	CACDTLGDTAPDKLIF	TGTGCCTGTGACACTCTGGGGGATACAGCCCCCGATAAACTCATCTTT	TRGV9*01.TRGJP*01.None_TRDV2*03.TRDD3*01.TRDJ1*01.TRDC	TGTGCCTTGTGGGAGGTGCGGGAAGAGTTGGGCAAAAAAATCAAGGTATTT_TGTGCCTGTGACACTCTGGGGGATACAGCCCCCGATAAACTCATCTTT	CALWEVREELGKKIKVF_CACDTLGDTAPDKLIF	TRGV9*01.TRGJP*01.None_TGTGCCTTGTGGGAGGTGCGGGAAGAGTTGGGCAAAAAAATCAAGGTATTT_TRDV2*03.TRDD3*01.TRDJ1*01.None_TGTGCCTGTGACACTCTGGGGGATACAGCCCCCGATAAACTCATCTTT	T-GD
TCATTTGGTCTCTTTA-2	MO_MO	TRGV9*01.TRGJP*01.None	CALWEDQELGKKIKVF	TGTGCCTTGTGGGAAGACCAAGAGTTGGGCAAAAAAATCAAGGTATTT	TRDV2*03.TRDD3*01.TRDJ1*01.TRDC	CACDTVGDSDKLIF	TGTGCCTGTGACACCGTGGGGGATTCCGATAAACTCATCTTT	TRGV9*01.TRGJP*01.None_TRDV2*03.TRDD3*01.TRDJ1*01.TRDC	TGTGCCTTGTGGGAAGACCAAGAGTTGGGCAAAAAAATCAAGGTATTT_TGTGCCTGTGACACCGTGGGGGATTCCGATAAACTCATCTTT	CALWEDQELGKKIKVF_CACDTVGDSDKLIF	TRGV9*01.TRGJP*01.None_TGTGCCTTGTGGGAAGACCAAGAGTTGGGCAAAAAAATCAAGGTATTT_TRDV2*03.TRDD3*01.TRDJ1*01.TRDC_TGTGCCTGTGACACCGTGGGGGATTCCGATAAACTCATCTTT	T-GD
TCGAGGCGTTCACGGC-1	MO_MO	TRGV9*01.TRGJP1*01.None	CALWESPTTGWFKIF	TGTGCCTTGTGGGAGTCCCCTACCACTGGTTGGTTCAAGATATTT	TRDV2*03.TRDD3*01.TRDJ3*01.None	CACDTVGSSGRSGSWDTRQMF	TGTGCCTGTGACACGGTCGGGTCGAGTGGGAGGAGCGGCTCCTGGGACACCCGACAGATGTTT	TRGV9*01.TRGJP1*01.None_TRDV2*03.TRDD3*01.TRDJ3*01.TRDC	TGTGCCTTGTGGGAGTCCCCTACCACTGGTTGGTTCAAGATATTT_TGTGCCTGTGACACGGTCGGGTCGAGTGGGAGGAGCGGCTCCTGGGACACCCGACAGATGTTT	CALWESPTTGWFKIF_CACDTVGSSGRSGSWDTRQMF	TRGV9*01.TRGJP1*01.None_TGTGCCTTGTGGGAGTCCCCTACCACTGGTTGGTTCAAGATATTT_TRDV2*03.TRDD3*01.TRDJ3*01.None_TGTGCCTGTGACACGGTCGGGTCGAGTGGGAGGAGCGGCTCCTGGGACACCCGACAGATGTTT	T-GD
TCGTACCGTAAGTGTA-1	MO_MO	TRGV9*01.TRGJP*01.None	CALWEGRELGKKIKVF	TGTGCCTTGTGGGAGGGCCGGGAGTTGGGCAAAAAAATCAAGGTATTT	TRDV2*02.TRDD3*01.TRDJ1*01.None	CACDPLGDTADKLIF	TGTGCCTGTGACCCACTGGGGGATACGGCCGATAAACTCATCTTT	TRGV9*01.TRGJP*01.None_TRDV2*02.TRDD3*01.TRDJ1*01.TRDC	TGTGCCTTGTGGGAGGGCCGGGAGTTGGGCAAAAAAATCAAGGTATTT_TGTGCCTGTGACCCACTGGGGGATACGGCCGATAAACTCATCTTT	CALWEGRELGKKIKVF_CACDPLGDTADKLIF	TRGV9*01.TRGJP*01.None_TGTGCCTTGTGGGAGGGCCGGGAGTTGGGCAAAAAAATCAAGGTATTT_TRDV2*02.TRDD3*01.TRDJ1*01.None_TGTGCCTGTGACCCACTGGGGGATACGGCCGATAAACTCATCTTT	T-GD
TCTCATATCATGTCCC-3	MO_MO	TRGV9*01.TRGJP*01.None	CALWEVLELGKKIKVF	TGTGCCTTGTGGGAGGTGCTCGAGTTGGGCAAAAAAATCAAGGTATTT	TRDV2*02.TRDD3*01.TRDJ1*01.None	CACDTVLGESYTDKLIF	TGTGCCTGTGACACCGTACTGGGGGAAAGTTACACCGATAAACTCATCTTT	TRGV9*01.TRGJP*01.None_TRDV2*02.TRDD3*01.TRDJ1*01.TRDC	TGTGCCTTGTGGGAGGTGCTCGAGTTGGGCAAAAAAATCAAGGTATTT_TGTGCCTGTGACACCGTACTGGGGGAAAGTTACACCGATAAACTCATCTTT	CALWEVLELGKKIKVF_CACDTVLGESYTDKLIF	TRGV9*01.TRGJP*01.None_TGTGCCTTGTGGGAGGTGCTCGAGTTGGGCAAAAAAATCAAGGTATTT_TRDV2*02.TRDD3*01.TRDJ1*01.None_TGTGCCTGTGACACCGTACTGGGGGAAAGTTACACCGATAAACTCATCTTT	T-GD
TCTCTAAGTACAGTGG-4	MO_MO	TRGV9*01.TRGJP*01.TRGC1	CALWEVKELGKKIKVF	TGTGCCTTGTGGGAGGTTAAAGAGTTGGGCAAAAAAATCAAGGTATTT	TRDV2*03.TRDD3*01.TRDJ1*01.TRDC	CACDPWGITDKLIF	TGTGCCTGTGACCCCTGGGGGATAACCGATAAACTCATCTTT	TRGV9*01.TRGJP*01.TRGC1_TRDV2*03.TRDD3*01.TRDJ1*01.TRDC	TGTGCCTTGTGGGAGGTTAAAGAGTTGGGCAAAAAAATCAAGGTATTT_TGTGCCTGTGACCCCTGGGGGATAACCGATAAACTCATCTTT	CALWEVKELGKKIKVF_CACDPWGITDKLIF	TRGV9*01.TRGJP*01.TRGC1_TGTGCCTTGTGGGAGGTTAAAGAGTTGGGCAAAAAAATCAAGGTATTT_TRDV2*03.TRDD3*01.TRDJ1*01.TRDC_TGTGCCTGTGACCCCTGGGGGATAACCGATAAACTCATCTTT	T-GD
TCTGGAAAGACACGAC-2	MO_MO	TRGV9*01.TRGJP*01.None	CALWEMQELGKKIKVF	TGTGCCTTGTGGGAAATGCAAGAGTTGGGCAAAAAAATCAAGGTATTT	TRDV2*02.TRDD3*01.TRDJ1*01.None	CACEPLPNVGGYTSDKLIF	TGTGCCTGTGAACCCCTTCCTAATGTTGGGGGATACACTTCCGATAAACTCATCTTT	TRGV9*01.TRGJP*01.None_TRDV2*02.TRDD3*01.TRDJ1*01.TRDC	TGTGCCTTGTGGGAAATGCAAGAGTTGGGCAAAAAAATCAAGGTATTT_TGTGCCTGTGAACCCCTTCCTAATGTTGGGGGATACACTTCCGATAAACTCATCTTT	CALWEMQELGKKIKVF_CACEPLPNVGGYTSDKLIF	TRGV9*01.TRGJP*01.None_TGTGCCTTGTGGGAAATGCAAGAGTTGGGCAAAAAAATCAAGGTATTT_TRDV2*02.TRDD3*01.TRDJ1*01.None_TGTGCCTGTGAACCCCTTCCTAATGTTGGGGGATACACTTCCGATAAACTCATCTTT	T-GD
TCTGGAACACCCAGTG-1	MO_MO	TRGV9*01.TRGJP*01.None	CALWEVRELGKKIKVF	TGTGCCTTGTGGGAGGTGCGTGAGTTGGGCAAAAAAATCAAGGTATTT	TRDV2*01.TRDD3*01.TRDJ1*01.None	CACDTVAGGSKQSTDKLIF	TGTGCCTGTGACACCGTAGCTGGGGGATCCAAGCAATCCACCGATAAACTCATCTTT	TRGV9*01.TRGJP*01.None_TRDV2*01.TRDD3*01.TRDJ1*01.TRDC	TGTGCCTTGTGGGAGGTGCGTGAGTTGGGCAAAAAAATCAAGGTATTT_TGTGCCTGTGACACCGTAGCTGGGGGATCCAAGCAATCCACCGATAAACTCATCTTT	CALWEVRELGKKIKVF_CACDTVAGGSKQSTDKLIF	TRGV9*01.TRGJP*01.None_TGTGCCTTGTGGGAGGTGCGTGAGTTGGGCAAAAAAATCAAGGTATTT_TRDV2*01.TRDD3*01.TRDJ1*01.None_TGTGCCTGTGACACCGTAGCTGGGGGATCCAAGCAATCCACCGATAAACTCATCTTT	T-GD
TCTTTCCTCACGACTA-3	MO_MO	TRGV2*01.TRGJ1*02.None	CATWDGWYYKKLF	TGTGCCACCTGGGACGGTTGGTATTATAAGAAACTCTTT	TRDV1*01.TRDD3*01.TRDJ1*01.TRDC	CALGEFAPRLVMDTDKLIF	TGTGCTCTTGGGGAATTTGCGCCCCGACTGGTGATGGACACCGATAAACTCATCTTT	TRGV2*01.TRGJ1*02.None_TRDV1*01.TRDD3*01.TRDJ1*01.TRDC	TGTGCCACCTGGGACGGTTGGTATTATAAGAAACTCTTT_TGTGCTCTTGGGGAATTTGCGCCCCGACTGGTGATGGACACCGATAAACTCATCTTT	CATWDGWYYKKLF_CALGEFAPRLVMDTDKLIF	TRGV2*01.TRGJ1*02.None_TGTGCCACCTGGGACGGTTGGTATTATAAGAAACTCTTT_TRDV1*01.TRDD3*01.TRDJ1*01.TRDC_TGTGCTCTTGGGGAATTTGCGCCCCGACTGGTGATGGACACCGATAAACTCATCTTT	T-GD
TGAGAGGAGACGCAAC-4	MO_MO	TRGV9*01.TRGJP*01.None	CALWEVEELGKKIKVF	TGTGCCTTGTGGGAGGTCGAAGAGTTGGGCAAAAAAATCAAGGTATTT	TRDV2*01.TRDD3*01.TRDJ1*01.None	CACDSLDAVLGATEHTDKLIF	TGTGCCTGTGACTCCCTTGACGCCGTACTGGGGGCCACGGAACACACCGATAAACTCATCTTT	TRGV9*01.TRGJP*01.None_TRDV2*01.TRDD3*01.TRDJ1*01.TRDC	TGTGCCTTGTGGGAGGTCGAAGAGTTGGGCAAAAAAATCAAGGTATTT_TGTGCCTGTGACTCCCTTGACGCCGTACTGGGGGCCACGGAACACACCGATAAACTCATCTTT	CALWEVEELGKKIKVF_CACDSLDAVLGATEHTDKLIF	TRGV9*01.TRGJP*01.None_TGTGCCTTGTGGGAGGTCGAAGAGTTGGGCAAAAAAATCAAGGTATTT_TRDV2*01.TRDD3*01.TRDJ1*01.None_TGTGCCTGTGACTCCCTTGACGCCGTACTGGGGGCCACGGAACACACCGATAAACTCATCTTT	T-GD
TGAGCCGCATCTCGCT-4	MO_MO	TRGV9*01.TRGJP*01.None	CALWEVKELGKKIKVF	TGTGCCTTGTGGGAGGTTAAAGAGTTGGGCAAAAAAATCAAGGTATTT	TRDV2*03.TRDD3*01.TRDJ1*01.None	CACDPWGITDKLIF	TGTGCCTGTGACCCCTGGGGGATAACCGATAAACTCATCTTT	TRGV9*01.TRGJP*01.None_TRDV2*03.TRDD3*01.TRDJ1*01.TRDC	TGTGCCTTGTGGGAGGTTAAAGAGTTGGGCAAAAAAATCAAGGTATTT_TGTGCCTGTGACCCCTGGGGGATAACCGATAAACTCATCTTT	CALWEVKELGKKIKVF_CACDPWGITDKLIF	TRGV9*01.TRGJP*01.None_TGTGCCTTGTGGGAGGTTAAAGAGTTGGGCAAAAAAATCAAGGTATTT_TRDV2*03.TRDD3*01.TRDJ1*01.None_TGTGCCTGTGACCCCTGGGGGATAACCGATAAACTCATCTTT	T-GD
TGAGGGAAGAACAATC-3	MO_MO	TRGV9*01.TRGJP*01.None	CALWEVREELGKKIKVF	TGTGCCTTGTGGGAGGTGAGGGAAGAGTTGGGCAAAAAAATCAAGGTATTT	TRDV2*03.TRDD3*01.TRDJ1*01.None	CACYSMGGFDKLIF	TGTGCCTGTTACTCCATGGGGGGATTCGATAAACTCATCTTT	TRGV9*01.TRGJP*01.None_TRDV2*03.TRDD3*01.TRDJ1*01.TRDC	TGTGCCTTGTGGGAGGTGAGGGAAGAGTTGGGCAAAAAAATCAAGGTATTT_TGTGCCTGTTACTCCATGGGGGGATTCGATAAACTCATCTTT	CALWEVREELGKKIKVF_CACYSMGGFDKLIF	TRGV9*01.TRGJP*01.None_TGTGCCTTGTGGGAGGTGAGGGAAGAGTTGGGCAAAAAAATCAAGGTATTT_TRDV2*03.TRDD3*01.TRDJ1*01.None_TGTGCCTGTTACTCCATGGGGGGATTCGATAAACTCATCTTT	T-GD
TGAGGGAGTTAAGTAG-3	MO_MO	TRGV9*01.TRGJP*01.None	CALWEVQELGKKIKVF	TGTGCCTTGTGGGAGGTTCAAGAGTTGGGCAAAAAAATCAAGGTATTT	TRDV2*01.TRDD3*01.TRDJ1*01.None	CACDKLGDLITDKLIF	TGTGCCTGTGACAAACTGGGGGACCTAATCACCGATAAACTCATCTTT	TRGV9*01.TRGJP*01.None_TRDV2*01.TRDD3*01.TRDJ1*01.TRDC	TGTGCCTTGTGGGAGGTTCAAGAGTTGGGCAAAAAAATCAAGGTATTT_TGTGCCTGTGACAAACTGGGGGACCTAATCACCGATAAACTCATCTTT	CALWEVQELGKKIKVF_CACDKLGDLITDKLIF	TRGV9*01.TRGJP*01.None_TGTGCCTTGTGGGAGGTTCAAGAGTTGGGCAAAAAAATCAAGGTATTT_TRDV2*01.TRDD3*01.TRDJ1*01.None_TGTGCCTGTGACAAACTGGGGGACCTAATCACCGATAAACTCATCTTT	T-GD
TGCCCATCATGCAATC-1	MO_MO	TRGV9*01.TRGJP*01.None	CALWDRELGKKIKVF	TGTGCCTTGTGGGACAGAGAGTTGGGCAAAAAAATCAAGGTATTT	TRDV2*01.TRDD3*01.TRDJ1*01.None	CACDPLTNLGDKNTDKLIF	TGTGCCTGTGACCCCCTTACAAACCTGGGGGATAAAAACACCGATAAACTCATCTTT	TRGV9*01.TRGJP*01.None_TRDV2*01.TRDD3*01.TRDJ1*01.TRDC	TGTGCCTTGTGGGACAGAGAGTTGGGCAAAAAAATCAAGGTATTT_TGTGCCTGTGACCCCCTTACAAACCTGGGGGATAAAAACACCGATAAACTCATCTTT	CALWDRELGKKIKVF_CACDPLTNLGDKNTDKLIF	TRGV9*01.TRGJP*01.None_TGTGCCTTGTGGGACAGAGAGTTGGGCAAAAAAATCAAGGTATTT_TRDV2*01.TRDD3*01.TRDJ1*01.None_TGTGCCTGTGACCCCCTTACAAACCTGGGGGATAAAAACACCGATAAACTCATCTTT	T-GD
TGCCCTAAGACGCACA-3	MO_MO	TRGV9*01.TRGJP*01.None	CALWEVEVELGKKIKVF	TGTGCCTTGTGGGAGGTGGAGGTTGAGTTGGGCAAAAAAATCAAGGTATTT	TRDV2*01.TRDD3*01.TRDJ1*01.None	CACDPVPQLDWGLDKLIF	TGTGCCTGTGACCCCGTTCCACAGCTCGACTGGGGGCTCGATAAACTCATCTTT	TRGV9*01.TRGJP*01.None_TRDV2*01.TRDD3*01.TRDJ1*01.TRDC	TGTGCCTTGTGGGAGGTGGAGGTTGAGTTGGGCAAAAAAATCAAGGTATTT_TGTGCCTGTGACCCCGTTCCACAGCTCGACTGGGGGCTCGATAAACTCATCTTT	CALWEVEVELGKKIKVF_CACDPVPQLDWGLDKLIF	TRGV9*01.TRGJP*01.None_TGTGCCTTGTGGGAGGTGGAGGTTGAGTTGGGCAAAAAAATCAAGGTATTT_TRDV2*01.TRDD3*01.TRDJ1*01.None_TGTGCCTGTGACCCCGTTCCACAGCTCGACTGGGGGCTCGATAAACTCATCTTT	T-GD
TGCGCAGAGAAGGCCT-1	MO_MO	TRGV9*01.TRGJP*01.None	CALWEVQRELGKKIKVF	TGTGCCTTGTGGGAGGTGCAGCGAGAGTTGGGCAAAAAAATCAAGGTATTT	TRDV2*03.TRDD3*01.TRDJ1*01.TRDC	CACDSLLGDTLSPYTDKLIF	TGTGCCTGTGACTCCTTACTGGGGGATACGCTTAGTCCTTACACCGATAAACTCATCTTT	TRGV9*01.TRGJP*01.None_TRDV2*03.TRDD3*01.TRDJ1*01.TRDC	TGTGCCTTGTGGGAGGTGCAGCGAGAGTTGGGCAAAAAAATCAAGGTATTT_TGTGCCTGTGACTCCTTACTGGGGGATACGCTTAGTCCTTACACCGATAAACTCATCTTT	CALWEVQRELGKKIKVF_CACDSLLGDTLSPYTDKLIF	TRGV9*01.TRGJP*01.None_TGTGCCTTGTGGGAGGTGCAGCGAGAGTTGGGCAAAAAAATCAAGGTATTT_TRDV2*03.TRDD3*01.TRDJ1*01.TRDC_TGTGCCTGTGACTCCTTACTGGGGGATACGCTTAGTCCTTACACCGATAAACTCATCTTT	T-GD
TGCGCAGGTCACTGGC-1	MO_MO	TRGV9*01.TRGJP*01.None	CALWEDKIELGKKIKVF	TGTGCCTTGTGGGAGGATAAGATCGAGTTGGGCAAAAAAATCAAGGTATTT	TRDV2*03.TRDD3*01.TRDJ1*01.None	CACVLLGSPDKLIF	TGTGCCTGTGTCCTACTGGGGTCTCCCGATAAACTCATCTTT	TRGV9*01.TRGJP*01.None_TRDV2*03.TRDD3*01.TRDJ1*01.TRDC	TGTGCCTTGTGGGAGGATAAGATCGAGTTGGGCAAAAAAATCAAGGTATTT_TGTGCCTGTGTCCTACTGGGGTCTCCCGATAAACTCATCTTT	CALWEDKIELGKKIKVF_CACVLLGSPDKLIF	TRGV9*01.TRGJP*01.None_TGTGCCTTGTGGGAGGATAAGATCGAGTTGGGCAAAAAAATCAAGGTATTT_TRDV2*03.TRDD3*01.TRDJ1*01.None_TGTGCCTGTGTCCTACTGGGGTCTCCCGATAAACTCATCTTT	T-GD
TGCTACCCAATTCCTT-2	MO_MO	TRGV9*01.TRGJP*01.None	CALWEDQELGKKIKVF	TGTGCCTTGTGGGAAGACCAAGAGTTGGGCAAAAAAATCAAGGTATTT	TRDV2*03.TRDD3*01.TRDJ1*01.TRDC	CACDTVGDSDKLIF	TGTGCCTGTGACACCGTGGGGGATTCCGATAAACTCATCTTT	TRGV9*01.TRGJP*01.None_TRDV2*03.TRDD3*01.TRDJ1*01.TRDC	TGTGCCTTGTGGGAAGACCAAGAGTTGGGCAAAAAAATCAAGGTATTT_TGTGCCTGTGACACCGTGGGGGATTCCGATAAACTCATCTTT	CALWEDQELGKKIKVF_CACDTVGDSDKLIF	TRGV9*01.TRGJP*01.None_TGTGCCTTGTGGGAAGACCAAGAGTTGGGCAAAAAAATCAAGGTATTT_TRDV2*03.TRDD3*01.TRDJ1*01.TRDC_TGTGCCTGTGACACCGTGGGGGATTCCGATAAACTCATCTTT	T-GD
TGGACGCCACGAGAGT-4	MO_MO	TRGV10*02.TRGJP1*01.TRGC2	CAAWDLLVGSRYLLKGATTGWFKIF	TGTGCTGCGTGGGATCTACTGGTTGGTTCAAGATATTTGCTGAAGGGAGCTACCACTGGTTGGTTCAAGATATTT	TRDV2*03.TRDD3*01.TRDJ1*01.None	CACDPLGGDTDKLIF	TGTGCCTGTGACCCACTTGGGGGGGACACCGATAAACTCATCTTT	TRGV10*02.TRGJP1*01.TRGC2_TRDV2*03.TRDD3*01.TRDJ1*01.TRDC	TGTGCTGCGTGGGATCTACTGGTTGGTTCAAGATATTTGCTGAAGGGAGCTACCACTGGTTGGTTCAAGATATTT_TGTGCCTGTGACCCACTTGGGGGGGACACCGATAAACTCATCTTT	CAAWDLLVGSRYLLKGATTGWFKIF_CACDPLGGDTDKLIF	TRGV10*02.TRGJP1*01.TRGC2_TGTGCTGCGTGGGATCTACTGGTTGGTTCAAGATATTTGCTGAAGGGAGCTACCACTGGTTGGTTCAAGATATTT_TRDV2*03.TRDD3*01.TRDJ1*01.None_TGTGCCTGTGACCCACTTGGGGGGGACACCGATAAACTCATCTTT	T-GD
TGGCGCACACGTTGGC-5	MO_MO	TRGV2*01.TRGJ1*01.None	CATWDGPLLDGKLF	TGTGCCACCTGGGACGGGCCCCTCCTGGATGGGAAACTCTTT	TRDV2*01.TRDD3*01.TRDJ1*01.None	CACEELGDTWGRTEKLIF	TGTGCCTGTGAGGAACTGGGGGATACTTGGGGTCGCACCGAAAAACTCATCTTT	TRGV2*01.TRGJ1*01.None_TRDV2*01.TRDD3*01.TRDJ1*01.TRDC	TGTGCCACCTGGGACGGGCCCCTCCTGGATGGGAAACTCTTT_TGTGCCTGTGAGGAACTGGGGGATACTTGGGGTCGCACCGAAAAACTCATCTTT	CATWDGPLLDGKLF_CACEELGDTWGRTEKLIF	TRGV2*01.TRGJ1*01.None_TGTGCCACCTGGGACGGGCCCCTCCTGGATGGGAAACTCTTT_TRDV2*01.TRDD3*01.TRDJ1*01.None_TGTGCCTGTGAGGAACTGGGGGATACTTGGGGTCGCACCGAAAAACTCATCTTT	T-GD
TGGCGCATCTTGCAAG-3	MO_MO	TRGV9*01.TRGJP*01.TRGC1	CALWEGRQELGKKIKVF	TGTGCCTTGTGGGAGGGACGGCAAGAGTTGGGCAAAAAAATCAAGGTATTT	TRDV2*03.TRDD3*01.TRDJ1*01.None	CACDTVTGGYEPPPPSPYTDKLIF	TGTGCCTGTGACACCGTTACTGGGGGATACGAACCGCCCCCCCCATCGCCGTACACCGATAAACTCATCTTT	TRGV9*01.TRGJP*01.TRGC1_TRDV2*03.TRDD3*01.TRDJ1*01.TRDC	TGTGCCTTGTGGGAGGGACGGCAAGAGTTGGGCAAAAAAATCAAGGTATTT_TGTGCCTGTGACACCGTTACTGGGGGATACGAACCGCCCCCCCCATCGCCGTACACCGATAAACTCATCTTT	CALWEGRQELGKKIKVF_CACDTVTGGYEPPPPSPYTDKLIF	TRGV9*01.TRGJP*01.TRGC1_TGTGCCTTGTGGGAGGGACGGCAAGAGTTGGGCAAAAAAATCAAGGTATTT_TRDV2*03.TRDD3*01.TRDJ1*01.None_TGTGCCTGTGACACCGTTACTGGGGGATACGAACCGCCCCCCCCATCGCCGTACACCGATAAACTCATCTTT	T-GD
TGGCTGGTCGGAGGTA-1	MO_MO	TRGV9*01.TRGJ1*02.TRGC2	CALWEAPQPYKKLF	TGTGCCTTGTGGGAGGCCCCCCAACCTTATAAGAAACTCTTT	TRDV2*01.TRDD3*01.TRDJ1*01.None	CACDAVGTGGTDKLIF	TGTGCCTGTGACGCGGTCGGTACTGGGGGCACCGATAAACTCATCTTT	TRGV9*01.TRGJ1*02.TRGC2_TRDV2*01.TRDD3*01.TRDJ1*01.TRDC	TGTGCCTTGTGGGAGGCCCCCCAACCTTATAAGAAACTCTTT_TGTGCCTGTGACGCGGTCGGTACTGGGGGCACCGATAAACTCATCTTT	CALWEAPQPYKKLF_CACDAVGTGGTDKLIF	TRGV9*01.TRGJ1*02.TRGC2_TGTGCCTTGTGGGAGGCCCCCCAACCTTATAAGAAACTCTTT_TRDV2*01.TRDD3*01.TRDJ1*01.None_TGTGCCTGTGACGCGGTCGGTACTGGGGGCACCGATAAACTCATCTTT	T-GD
TGGGAAGGTATTACCG-3	MO_MO	TRGV9*01.TRGJP*01.None	CALWEDKELGKKIKVF	TGTGCCTTGTGGGAGGACAAAGAGTTGGGCAAAAAAATCAAGGTATTT	TRDV2*01.TRDD3*01.TRDJ1*01.None	CACDTLLGDTRDTDKLIF	TGTGCCTGTGACACCCTACTGGGGGATACTCGAGACACCGATAAACTCATCTTT	TRGV9*01.TRGJP*01.None_TRDV2*01.TRDD3*01.TRDJ1*01.TRDC	TGTGCCTTGTGGGAGGACAAAGAGTTGGGCAAAAAAATCAAGGTATTT_TGTGCCTGTGACACCCTACTGGGGGATACTCGAGACACCGATAAACTCATCTTT	CALWEDKELGKKIKVF_CACDTLLGDTRDTDKLIF	TRGV9*01.TRGJP*01.None_TGTGCCTTGTGGGAGGACAAAGAGTTGGGCAAAAAAATCAAGGTATTT_TRDV2*01.TRDD3*01.TRDJ1*01.None_TGTGCCTGTGACACCCTACTGGGGGATACTCGAGACACCGATAAACTCATCTTT	T-GD
TGGGCGTTCGGATGGA-3	MO_MO	TRGV9*01.TRGJP*01.None	CALWEVQELGKKIKVF	TGTGCCTTGTGGGAGGTCCAAGAGTTGGGCAAAAAAATCAAGGTATTT	TRDV2*02.TRDD3*01.TRDJ3*01.None	CACDTVLGDTSSWDTRQMFF	TGTGCCTGTGACACCGTACTGGGGGATACCAGCTCCTGGGACACCCGACAGATGTTTTTC	TRGV9*01.TRGJP*01.None_TRDV2*02.TRDD3*01.TRDJ3*01.TRDC	TGTGCCTTGTGGGAGGTCCAAGAGTTGGGCAAAAAAATCAAGGTATTT_TGTGCCTGTGACACCGTACTGGGGGATACCAGCTCCTGGGACACCCGACAGATGTTTTTC	CALWEVQELGKKIKVF_CACDTVLGDTSSWDTRQMFF	TRGV9*01.TRGJP*01.None_TGTGCCTTGTGGGAGGTCCAAGAGTTGGGCAAAAAAATCAAGGTATTT_TRDV2*02.TRDD3*01.TRDJ3*01.None_TGTGCCTGTGACACCGTACTGGGGGATACCAGCTCCTGGGACACCCGACAGATGTTTTTC	T-GD
TGGTTAGGTTGACGTT-3	MO_MO	TRGV9*01.TRGJP*01.None	CALWEVQELGKKIKVF	TGTGCCTTGTGGGAGGTGCAAGAGTTGGGCAAAAAAATCAAGGTATTT	TRDV2*01.TRDD3*01.TRDJ1*01.TRDC	CACDGLGDDTDKLIF	TGTGCCTGTGACGGACTGGGGGATGACACCGATAAACTCATCTTT	TRGV9*01.TRGJP*01.None_TRDV2*01.TRDD3*01.TRDJ1*01.TRDC	TGTGCCTTGTGGGAGGTGCAAGAGTTGGGCAAAAAAATCAAGGTATTT_TGTGCCTGTGACGGACTGGGGGATGACACCGATAAACTCATCTTT	CALWEVQELGKKIKVF_CACDGLGDDTDKLIF	TRGV9*01.TRGJP*01.None_TGTGCCTTGTGGGAGGTGCAAGAGTTGGGCAAAAAAATCAAGGTATTT_TRDV2*01.TRDD3*01.TRDJ1*01.TRDC_TGTGCCTGTGACGGACTGGGGGATGACACCGATAAACTCATCTTT	T-GD
TGGTTCCCAGTATCTG-4	MO_MO	TRGV9*01.TRGJP*01.None	CALWDRKGQKLGKKIKVF	TGTGCCTTGTGGGACCGAAAAGGCCAAAAGTTGGGCAAAAAAATCAAGGTATTT	TRDV2*03.TRDD3*01.TRDJ1*01.None	CACDPLGELYTDKLIF	TGTGCCTGTGACCCCCTGGGGGAATTGTACACCGATAAACTCATCTTT	TRGV9*01.TRGJP*01.None_TRDV2*03.TRDD3*01.TRDJ1*01.TRDC	TGTGCCTTGTGGGACCGAAAAGGCCAAAAGTTGGGCAAAAAAATCAAGGTATTT_TGTGCCTGTGACCCCCTGGGGGAATTGTACACCGATAAACTCATCTTT	CALWDRKGQKLGKKIKVF_CACDPLGELYTDKLIF	TRGV9*01.TRGJP*01.None_TGTGCCTTGTGGGACCGAAAAGGCCAAAAGTTGGGCAAAAAAATCAAGGTATTT_TRDV2*03.TRDD3*01.TRDJ1*01.None_TGTGCCTGTGACCCCCTGGGGGAATTGTACACCGATAAACTCATCTTT	T-GD
TGGTTCCGTACCATCA-1	MO_MO	TRGV9*01.TRGJP*01.None	CALWEVLGIQELGKKIKVF	TGTGCCTTGTGGGAGGTGTTAGGTATCCAAGAGTTGGGCAAAAAAATCAAGGTATTT	TRDV2*03.TRDD2*01.TRDJ1*01.None	CACDPLLGRTDKLIF	TGTGCCTGTGACCCCTTACTAGGGAGGACCGATAAACTCATCTTT	TRGV9*01.TRGJP*01.None_TRDV2*03.TRDD2*01.TRDJ1*01.TRDC	TGTGCCTTGTGGGAGGTGTTAGGTATCCAAGAGTTGGGCAAAAAAATCAAGGTATTT_TGTGCCTGTGACCCCTTACTAGGGAGGACCGATAAACTCATCTTT	CALWEVLGIQELGKKIKVF_CACDPLLGRTDKLIF	TRGV9*01.TRGJP*01.None_TGTGCCTTGTGGGAGGTGTTAGGTATCCAAGAGTTGGGCAAAAAAATCAAGGTATTT_TRDV2*03.TRDD2*01.TRDJ1*01.None_TGTGCCTGTGACCCCTTACTAGGGAGGACCGATAAACTCATCTTT	T-GD
TGTGTTTCAATTCCTT-3	MO_MO	TRGV9*01.TRGJP1*01.None	CALWEVLGWFKIF	TGTGCCTTGTGGGAGGTGTTGGGTTGGTTCAAGATATTT	TRDV1*01.TRDD3*01.TRDJ1*01.None	CALGDPWGTTDKLIF	TGTGCTCTTGGGGACCCCTGGGGGACCACCGATAAACTCATCTTT	TRGV9*01.TRGJP1*01.None_TRDV1*01.TRDD3*01.TRDJ1*01.TRDC	TGTGCCTTGTGGGAGGTGTTGGGTTGGTTCAAGATATTT_TGTGCTCTTGGGGACCCCTGGGGGACCACCGATAAACTCATCTTT	CALWEVLGWFKIF_CALGDPWGTTDKLIF	TRGV9*01.TRGJP1*01.None_TGTGCCTTGTGGGAGGTGTTGGGTTGGTTCAAGATATTT_TRDV1*01.TRDD3*01.TRDJ1*01.None_TGTGCTCTTGGGGACCCCTGGGGGACCACCGATAAACTCATCTTT	T-GD
TGTGTTTGTCAGAGGT-2	MO_MO	TRGV9*01.TRGJP*01.TRGC2	CALWGELGKKIKVF	TGTGCCTTGTGGGGGGAGTTGGGCAAAAAAATCAAGGTATTT	TRDV2*01.TRDD3*01.TRDJ1*01.None	CACDLLGIPGRNTTDKLIF	TGTGCCTGTGACCTACTGGGGATCCCCGGCCGTAATACTACCGATAAACTCATCTTT	TRGV9*01.TRGJP*01.TRGC2_TRDV2*01.TRDD3*01.TRDJ1*01.TRDC	TGTGCCTTGTGGGGGGAGTTGGGCAAAAAAATCAAGGTATTT_TGTGCCTGTGACCTACTGGGGATCCCCGGCCGTAATACTACCGATAAACTCATCTTT	CALWGELGKKIKVF_CACDLLGIPGRNTTDKLIF	TRGV9*01.TRGJP*01.TRGC2_TGTGCCTTGTGGGGGGAGTTGGGCAAAAAAATCAAGGTATTT_TRDV2*01.TRDD3*01.TRDJ1*01.None_TGTGCCTGTGACCTACTGGGGATCCCCGGCCGTAATACTACCGATAAACTCATCTTT	T-GD
TGTGTTTGTCGCTTCT-3	MO_MO	TRGV2*01.TRGJ1*02.TRGC2	CATWDGWYYKKLF	TGTGCCACCTGGGACGGTTGGTATTATAAGAAACTCTTT	TRDV1*01.TRDD3*01.TRDJ1*01.None	CALGEFAPRLVMDTDKLIF	TGTGCTCTTGGGGAATTTGCGCCCCGACTGGTGATGGACACAGATAAACTCATCTTT	TRGV2*01.TRGJ1*02.TRGC2_TRDV1*01.TRDD3*01.TRDJ1*01.TRDC	TGTGCCACCTGGGACGGTTGGTATTATAAGAAACTCTTT_TGTGCTCTTGGGGAATTTGCGCCCCGACTGGTGATGGACACAGATAAACTCATCTTT	CATWDGWYYKKLF_CALGEFAPRLVMDTDKLIF	TRGV2*01.TRGJ1*02.TRGC2_TGTGCCACCTGGGACGGTTGGTATTATAAGAAACTCTTT_TRDV1*01.TRDD3*01.TRDJ1*01.None_TGTGCTCTTGGGGAATTTGCGCCCCGACTGGTGATGGACACAGATAAACTCATCTTT	T-GD
TTAACTCTCACAATGC-5	MO_MO	TRGV3*01.TRGJ1*02.TRGC2	CATWDWYYKKLF	TGTGCCACCTGGGACTGGTATTATAAGAAACTCTTT	TRDV1*01.TRDD3*01.TRDJ1*01.None	CALGDGKGTTYRAMSLGDRDDKLIF	TGTGCTCTTGGGGATGGTAAGGGGACCACCTATCGAGCTATGAGTCTGGGGGATCGGGACGATAAACTCATCTTT	TRGV3*01.TRGJ1*02.TRGC2_TRDV1*01.TRDD3*01.TRDJ1*01.TRDC	TGTGCCACCTGGGACTGGTATTATAAGAAACTCTTT_TGTGCTCTTGGGGATGGTAAGGGGACCACCTATCGAGCTATGAGTCTGGGGGATCGGGACGATAAACTCATCTTT	CATWDWYYKKLF_CALGDGKGTTYRAMSLGDRDDKLIF	TRGV3*01.TRGJ1*02.TRGC2_TGTGCCACCTGGGACTGGTATTATAAGAAACTCTTT_TRDV1*01.TRDD3*01.TRDJ1*01.None_TGTGCTCTTGGGGATGGTAAGGGGACCACCTATCGAGCTATGAGTCTGGGGGATCGGGACGATAAACTCATCTTT	T-GD
TTAGGCACACAGGTTT-4	MO_MO	TRGV9*01.TRGJ1*02.TRGC2	CAQYYKKLF	TGTGCCCAATATTATAAGAAACTCTTT	TRDV2*03.TRDD3*01.TRDJ1*01.None	CACDFVGDTIYTDKLIF	TGTGCCTGTGATTTTGTGGGGGATACGATCTACACCGATAAACTCATCTTT	TRGV9*01.TRGJ1*02.TRGC2_TRDV2*03.TRDD3*01.TRDJ1*01.TRDC	TGTGCCCAATATTATAAGAAACTCTTT_TGTGCCTGTGATTTTGTGGGGGATACGATCTACACCGATAAACTCATCTTT	CAQYYKKLF_CACDFVGDTIYTDKLIF	TRGV9*01.TRGJ1*02.TRGC2_TGTGCCCAATATTATAAGAAACTCTTT_TRDV2*03.TRDD3*01.TRDJ1*01.None_TGTGCCTGTGATTTTGTGGGGGATACGATCTACACCGATAAACTCATCTTT	T-GD
TTCCCAGGTGTGACCC-1	MO_MO	TRGV9*01.TRGJP*01.None	CALWNPELGKKIKVF	TGTGCCTTGTGGAACCCGGAGTTGGGCAAAAAAATCAAGGTATTT	TRDV2*01.TRDD3*01.TRDJ1*01.TRDC	CACDPIPGTGGSSNTDKLIF	TGTGCCTGTGACCCTATCCCCGGTACTGGGGGATCCTCGAACACCGATAAACTCATCTTT	TRGV9*01.TRGJP*01.None_TRDV2*01.TRDD3*01.TRDJ1*01.TRDC	TGTGCCTTGTGGAACCCGGAGTTGGGCAAAAAAATCAAGGTATTT_TGTGCCTGTGACCCTATCCCCGGTACTGGGGGATCCTCGAACACCGATAAACTCATCTTT	CALWNPELGKKIKVF_CACDPIPGTGGSSNTDKLIF	TRGV9*01.TRGJP*01.None_TGTGCCTTGTGGAACCCGGAGTTGGGCAAAAAAATCAAGGTATTT_TRDV2*01.TRDD3*01.TRDJ1*01.TRDC_TGTGCCTGTGACCCTATCCCCGGTACTGGGGGATCCTCGAACACCGATAAACTCATCTTT	T-GD
TTCGAAGGTTCGCTAA-1	MO_MO	TRGV9*01.TRGJP*01.None	CALWEHQELGKKIKVF	TGTGCCTTGTGGGAACATCAAGAGTTGGGCAAAAAAATCAAGGTATTT	TRDV2*01.TRDD3*01.TRDJ1*01.None	CACDSVLGDSRVYTDKLIF	TGTGCCTGTGACTCCGTACTGGGGGATAGTCGAGTCTACACCGATAAACTCATCTTT	TRGV9*01.TRGJP*01.None_TRDV2*01.TRDD3*01.TRDJ1*01.TRDC	TGTGCCTTGTGGGAACATCAAGAGTTGGGCAAAAAAATCAAGGTATTT_TGTGCCTGTGACTCCGTACTGGGGGATAGTCGAGTCTACACCGATAAACTCATCTTT	CALWEHQELGKKIKVF_CACDSVLGDSRVYTDKLIF	TRGV9*01.TRGJP*01.None_TGTGCCTTGTGGGAACATCAAGAGTTGGGCAAAAAAATCAAGGTATTT_TRDV2*01.TRDD3*01.TRDJ1*01.None_TGTGCCTGTGACTCCGTACTGGGGGATAGTCGAGTCTACACCGATAAACTCATCTTT	T-GD
TTCTACATCGGTTAAC-1	MO_MO	TRGV9*01.TRGJP*01.None	CALWEVHELGKKIKVF	TGTGCCTTGTGGGAGGTGCACGAGTTGGGCAAAAAAATCAAGGTATTT	TRDV2*02.TRDD3*01.TRDJ1*01.None	CACDTLGRNEDVKLIF	TGTGCCTGTGACACCCTGGGGAGAAACGAAGACGTTAAACTCATCTTT	TRGV9*01.TRGJP*01.None_TRDV2*02.TRDD3*01.TRDJ1*01.TRDC	TGTGCCTTGTGGGAGGTGCACGAGTTGGGCAAAAAAATCAAGGTATTT_TGTGCCTGTGACACCCTGGGGAGAAACGAAGACGTTAAACTCATCTTT	CALWEVHELGKKIKVF_CACDTLGRNEDVKLIF	TRGV9*01.TRGJP*01.None_TGTGCCTTGTGGGAGGTGCACGAGTTGGGCAAAAAAATCAAGGTATTT_TRDV2*02.TRDD3*01.TRDJ1*01.None_TGTGCCTGTGACACCCTGGGGAGAAACGAAGACGTTAAACTCATCTTT	T-GD
TTGAACGGTAGCCTAT-3	MO_MO	TRGV9*01.TRGJP*01.None	CALWEQELGKKIKVF	TGTGCCTTGTGGGAGCAAGAGTTGGGCAAAAAAATCAAGGTATTT	TRDV2*01.TRDD3*01.TRDJ1*01.TRDC	CACDSLVYTDKLIF	TGTGCCTGTGACTCACTGGTATACACCGATAAACTCATCTTT	TRGV9*01.TRGJP*01.None_TRDV2*01.TRDD3*01.TRDJ1*01.TRDC	TGTGCCTTGTGGGAGCAAGAGTTGGGCAAAAAAATCAAGGTATTT_TGTGCCTGTGACTCACTGGTATACACCGATAAACTCATCTTT	CALWEQELGKKIKVF_CACDSLVYTDKLIF	TRGV9*01.TRGJP*01.None_TGTGCCTTGTGGGAGCAAGAGTTGGGCAAAAAAATCAAGGTATTT_TRDV2*01.TRDD3*01.TRDJ1*01.TRDC_TGTGCCTGTGACTCACTGGTATACACCGATAAACTCATCTTT	T-GD
TTGACTTGTGTTTGTG-5	MO_MO	TRGV9*01.TRGJP*01.None	CALWEVQELGKKIKVF	TGTGCCTTGTGGGAGGTGCAAGAGTTGGGCAAAAAAATCAAGGTATTT	TRDV2*01.TRDD3*01.TRDJ1*01.None	CACENLGDRTDKLIF	TGTGCCTGTGAAAACCTGGGGGATAGGACCGATAAACTCATCTTT	TRGV9*01.TRGJP*01.None_TRDV2*01.TRDD3*01.TRDJ1*01.TRDC	TGTGCCTTGTGGGAGGTGCAAGAGTTGGGCAAAAAAATCAAGGTATTT_TGTGCCTGTGAAAACCTGGGGGATAGGACCGATAAACTCATCTTT	CALWEVQELGKKIKVF_CACENLGDRTDKLIF	TRGV9*01.TRGJP*01.None_TGTGCCTTGTGGGAGGTGCAAGAGTTGGGCAAAAAAATCAAGGTATTT_TRDV2*01.TRDD3*01.TRDJ1*01.None_TGTGCCTGTGAAAACCTGGGGGATAGGACCGATAAACTCATCTTT	T-GD
TTGCGTCTCTTCTGGC-4	MO_MO	TRGV9*02.TRGJP*01.None	CALWEAQELGKKIKVF	TGTGCCTTGTGGGAGGCACAAGAGTTGGGCAAAAAAATCAAGGTATTT	TRDV2*01.TRDD3*01.TRDJ1*01.None	CDTVGAKQLGVSYTDKLIF	TGTGACACCGTTGGAGCGAAACAACTGGGGGTTTCCTACACCGATAAACTCATCTTT	TRGV9*02.TRGJP*01.None_TRDV2*01.TRDD3*01.TRDJ1*01.TRDC	TGTGCCTTGTGGGAGGCACAAGAGTTGGGCAAAAAAATCAAGGTATTT_TGTGACACCGTTGGAGCGAAACAACTGGGGGTTTCCTACACCGATAAACTCATCTTT	CALWEAQELGKKIKVF_CDTVGAKQLGVSYTDKLIF	TRGV9*02.TRGJP*01.None_TGTGCCTTGTGGGAGGCACAAGAGTTGGGCAAAAAAATCAAGGTATTT_TRDV2*01.TRDD3*01.TRDJ1*01.None_TGTGACACCGTTGGAGCGAAACAACTGGGGGTTTCCTACACCGATAAACTCATCTTT	T-GD
TTTACTGTCACAAACC-3	MO_MO	TRGV9*01.TRGJP*01.None	CALWEVQELGKKIKVF	TGTGCCTTGTGGGAGGTGCAGGAGTTGGGCAAAAAAATCAAGGTATTT	TRDV2*03.TRDD3*01.TRDJ1*01.TRDC	CACDAILGDTVPTDKLIF	TGTGCCTGTGACGCAATACTGGGGGATACGGTCCCGACCGATAAACTCATCTTT	TRGV9*01.TRGJP*01.None_TRDV2*03.TRDD3*01.TRDJ1*01.TRDC	TGTGCCTTGTGGGAGGTGCAGGAGTTGGGCAAAAAAATCAAGGTATTT_TGTGCCTGTGACGCAATACTGGGGGATACGGTCCCGACCGATAAACTCATCTTT	CALWEVQELGKKIKVF_CACDAILGDTVPTDKLIF	TRGV9*01.TRGJP*01.None_TGTGCCTTGTGGGAGGTGCAGGAGTTGGGCAAAAAAATCAAGGTATTT_TRDV2*03.TRDD3*01.TRDJ1*01.TRDC_TGTGCCTGTGACGCAATACTGGGGGATACGGTCCCGACCGATAAACTCATCTTT	T-GD
TTTCCTCCAATCGAAA-1	MO_MO	TRGV9*01.TRGJP*01.None	CALWEVDQELGKKIKVF	TGTGCCTTGTGGGAGGTCGATCAAGAGTTGGGCAAAAAAATCAAGGTATTT	TRDV2*01.TRDD3*01.TRDJ1*01.None	CACDVLGDRTTDKLIF	TGTGCCTGTGACGTACTGGGGGATAGGACGACCGATAAACTCATCTTT	TRGV9*01.TRGJP*01.None_TRDV2*01.TRDD3*01.TRDJ1*01.TRDC	TGTGCCTTGTGGGAGGTCGATCAAGAGTTGGGCAAAAAAATCAAGGTATTT_TGTGCCTGTGACGTACTGGGGGATAGGACGACCGATAAACTCATCTTT	CALWEVDQELGKKIKVF_CACDVLGDRTTDKLIF	TRGV9*01.TRGJP*01.None_TGTGCCTTGTGGGAGGTCGATCAAGAGTTGGGCAAAAAAATCAAGGTATTT_TRDV2*01.TRDD3*01.TRDJ1*01.None_TGTGCCTGTGACGTACTGGGGGATAGGACGACCGATAAACTCATCTTT	T-GD
TTTGGTTCACACATGT-5	MO_MO	TRGV9*01.TRGJP*01.None	CALWERQELGKKIKVF	TGTGCCTTGTGGGAGAGACAAGAGTTGGGCAAAAAAATCAAGGTATTT	TRDV2*03.TRDD3*01.TRDJ1*01.None	CACDPVAGTDKLIF	TGTGCCTGTGACCCTGTGGCGGGGACCGATAAACTCATCTTT	TRGV9*01.TRGJP*01.None_TRDV2*03.TRDD3*01.TRDJ1*01.TRDC	TGTGCCTTGTGGGAGAGACAAGAGTTGGGCAAAAAAATCAAGGTATTT_TGTGCCTGTGACCCTGTGGCGGGGACCGATAAACTCATCTTT	CALWERQELGKKIKVF_CACDPVAGTDKLIF	TRGV9*01.TRGJP*01.None_TGTGCCTTGTGGGAGAGACAAGAGTTGGGCAAAAAAATCAAGGTATTT_TRDV2*03.TRDD3*01.TRDJ1*01.None_TGTGCCTGTGACCCTGTGGCGGGGACCGATAAACTCATCTTT	T-GD
TTTGGTTCAGCAGTTT-4	MO_MO	TRGV9*01.TRGJP*01.None	CALWDSGELGKKIKVF	TGTGCCTTGTGGGACTCAGGGGAGTTGGGCAAAAAAATCAAGGTATTT	TRDV2*02.TRDD3*01.TRDJ1*01.TRDC	CACDTVPWPPGAPGTDKLIF	TGTGCCTGTGACACCGTACCCTGGCCTCCTGGGGCCCCCGGCACCGATAAACTCATCTTT	TRGV9*01.TRGJP*01.None_TRDV2*02.TRDD3*01.TRDJ1*01.TRDC	TGTGCCTTGTGGGACTCAGGGGAGTTGGGCAAAAAAATCAAGGTATTT_TGTGCCTGTGACACCGTACCCTGGCCTCCTGGGGCCCCCGGCACCGATAAACTCATCTTT	CALWDSGELGKKIKVF_CACDTVPWPPGAPGTDKLIF	TRGV9*01.TRGJP*01.None_TGTGCCTTGTGGGACTCAGGGGAGTTGGGCAAAAAAATCAAGGTATTT_TRDV2*02.TRDD3*01.TRDJ1*01.TRDC_TGTGCCTGTGACACCGTACCCTGGCCTCCTGGGGCCCCCGGCACCGATAAACTCATCTTT	T-GD

## Sheet: NonA_CR
barcode	sample	TCR1	cdr3_aa1	cdr3_nt1	TCR2	cdr3_aa2	cdr3_nt2	CTgene	CTnt	CTaa	CTstrict	cellType
AAACCTGGTTCCACAA-10	NonA_CR	TRGV9*01.TRGJP*01.TRGC2	CALWETGKKIKVF	TGTGCCTTGTGGGAGACGGGCAAAAAAATCAAGGTATTT	TRDV2*01.TRDD3*01.TRDJ3*01.None	CACDTVRGAPDRSSWDTRQMFF	TGTGCCTGTGACACGGTAAGAGGGGCCCCGGACCGGAGCTCCTGGGACACCCGACAGATGTTTTTC	TRGV9*01.TRGJP*01.TRGC2_TRDV2*01.TRDD3*01.TRDJ3*01.TRDC	TGTGCCTTGTGGGAGACGGGCAAAAAAATCAAGGTATTT_TGTGCCTGTGACACGGTAAGAGGGGCCCCGGACCGGAGCTCCTGGGACACCCGACAGATGTTTTTC	CALWETGKKIKVF_CACDTVRGAPDRSSWDTRQMFF	TRGV9*01.TRGJP*01.TRGC2_TGTGCCTTGTGGGAGACGGGCAAAAAAATCAAGGTATTT_TRDV2*01.TRDD3*01.TRDJ3*01.None_TGTGCCTGTGACACGGTAAGAGGGGCCCCGGACCGGAGCTCCTGGGACACCCGACAGATGTTTTTC	T-GD
AAATGCCGTTTAGGAA-12	NonA_CR	TRGV10*02.TRGJP2*01.None	CAAWDWIKTF	TGTGCTGCGTGGGATTGGATCAAGACGTTT	TRDV2*01.TRDD3*01.TRDJ1*01.None	CACDVLGDTGDKLIF	TGTGCCTGTGACGTACTGGGGGATACGGGAGATAAACTCATCTTT	TRGV10*02.TRGJP2*01.None_TRDV2*01.TRDD3*01.TRDJ1*01.TRDC	TGTGCTGCGTGGGATTGGATCAAGACGTTT_TGTGCCTGTGACGTACTGGGGGATACGGGAGATAAACTCATCTTT	CAAWDWIKTF_CACDVLGDTGDKLIF	TRGV10*02.TRGJP2*01.None_TGTGCTGCGTGGGATTGGATCAAGACGTTT_TRDV2*01.TRDD3*01.TRDJ1*01.None_TGTGCCTGTGACGTACTGGGGGATACGGGAGATAAACTCATCTTT	T-GD
AACCATGAGCTCCTCT-8	NonA_CR	TRGV9*01.TRGJP*01.None	CALWEEELGKKIKVF	TGTGCCTTGTGGGAGGAAGAGTTGGGCAAAAAAATCAAGGTATTT	TRDV2*01.TRDD3*01.TRDJ3*01.None	CACDTLGDTRSSWDTRQMFF	TGTGCCTGTGACACGCTGGGGGATACGCGTAGCTCCTGGGACACCCGACAGATGTTTTTC	TRGV9*01.TRGJP*01.None_TRDV2*01.TRDD3*01.TRDJ3*01.TRDC	TGTGCCTTGTGGGAGGAAGAGTTGGGCAAAAAAATCAAGGTATTT_TGTGCCTGTGACACGCTGGGGGATACGCGTAGCTCCTGGGACACCCGACAGATGTTTTTC	CALWEEELGKKIKVF_CACDTLGDTRSSWDTRQMFF	TRGV9*01.TRGJP*01.None_TGTGCCTTGTGGGAGGAAGAGTTGGGCAAAAAAATCAAGGTATTT_TRDV2*01.TRDD3*01.TRDJ3*01.None_TGTGCCTGTGACACGCTGGGGGATACGCGTAGCTCCTGGGACACCCGACAGATGTTTTTC	T-GD
AACCATGCATATGCTG-9	NonA_CR	TRGV9*01.TRGJP*01.None	CALWEVQELGKKIKVF	TGTGCCTTGTGGGAGGTGCAGGAATTGGGCAAAAAAATCAAGGTATTT	TRDV2*03.TRDD3*01.TRDJ1*01.None	CACDTVGFTGGYLTDKLIF	TGTGCCTGTGACACCGTCGGGTTTACTGGGGGATACTTAACCGATAAACTCATCTTT	TRGV9*01.TRGJP*01.None_TRDV2*03.TRDD3*01.TRDJ1*01.TRDC	TGTGCCTTGTGGGAGGTGCAGGAATTGGGCAAAAAAATCAAGGTATTT_TGTGCCTGTGACACCGTCGGGTTTACTGGGGGATACTTAACCGATAAACTCATCTTT	CALWEVQELGKKIKVF_CACDTVGFTGGYLTDKLIF	TRGV9*01.TRGJP*01.None_TGTGCCTTGTGGGAGGTGCAGGAATTGGGCAAAAAAATCAAGGTATTT_TRDV2*03.TRDD3*01.TRDJ1*01.None_TGTGCCTGTGACACCGTCGGGTTTACTGGGGGATACTTAACCGATAAACTCATCTTT	T-GD
AACCATGTCATGCAAC-11	NonA_CR	TRGV9*01.TRGJ1*02.TRGC2	CALWDYYYKKLF	TGTGCCTTGTGGGATTATTATTATAAGAAACTCTTT	TRDV1*01.TRDD3*01.TRDJ1*01.TRDC	CALGESEAGGYECTDKLIF	TGTGCTCTTGGGGAATCTGAGGCTGGGGGATACGAGTGCACCGATAAACTCATCTTT	TRGV9*01.TRGJ1*02.TRGC2_TRDV1*01.TRDD3*01.TRDJ1*01.TRDC	TGTGCCTTGTGGGATTATTATTATAAGAAACTCTTT_TGTGCTCTTGGGGAATCTGAGGCTGGGGGATACGAGTGCACCGATAAACTCATCTTT	CALWDYYYKKLF_CALGESEAGGYECTDKLIF	TRGV9*01.TRGJ1*02.TRGC2_TGTGCCTTGTGGGATTATTATTATAAGAAACTCTTT_TRDV1*01.TRDD3*01.TRDJ1*01.TRDC_TGTGCTCTTGGGGAATCTGAGGCTGGGGGATACGAGTGCACCGATAAACTCATCTTT	T-GD
AACGTTGCATCACCCT-7	NonA_CR	TRGV8*01.TRGJP2*01.None	CATWDRKSPSSDWIKTF	TGTGCCACCTGGGATCGAAAGTCCCCTAGTAGTGATTGGATCAAGACGTTT	TRDV1*01.TRDD3*01.TRDJ1*01.TRDC	CALGELSSLAYTDKLIF	TGTGCTCTTGGGGAACTTAGTTCCCTGGCGTACACCGATAAACTCATCTTT	TRGV8*01.TRGJP2*01.None_TRDV1*01.TRDD3*01.TRDJ1*01.TRDC	TGTGCCACCTGGGATCGAAAGTCCCCTAGTAGTGATTGGATCAAGACGTTT_TGTGCTCTTGGGGAACTTAGTTCCCTGGCGTACACCGATAAACTCATCTTT	CATWDRKSPSSDWIKTF_CALGELSSLAYTDKLIF	TRGV8*01.TRGJP2*01.None_TGTGCCACCTGGGATCGAAAGTCCCCTAGTAGTGATTGGATCAAGACGTTT_TRDV1*01.TRDD3*01.TRDJ1*01.TRDC_TGTGCTCTTGGGGAACTTAGTTCCCTGGCGTACACCGATAAACTCATCTTT	T-GD
AACTCAGGTAATCGTC-8	NonA_CR	TRGV9*01.TRGJP*01.None	CALWEDKELGKKIKVF	TGTGCCTTGTGGGAAGATAAAGAGTTGGGCAAAAAAATCAAGGTATTT	TRDV2*01.TRDD2*01.TRDJ1*01.None	CACDTVVPSPSYNVGGQYTDKLIF	TGTGCCTGTGACACCGTAGTCCCGTCGCCTTCCTACAACGTTGGGGGTCAGTACACCGATAAACTCATCTTT	TRGV9*01.TRGJP*01.None_TRDV2*01.TRDD2*01.TRDJ1*01.TRDC	TGTGCCTTGTGGGAAGATAAAGAGTTGGGCAAAAAAATCAAGGTATTT_TGTGCCTGTGACACCGTAGTCCCGTCGCCTTCCTACAACGTTGGGGGTCAGTACACCGATAAACTCATCTTT	CALWEDKELGKKIKVF_CACDTVVPSPSYNVGGQYTDKLIF	TRGV9*01.TRGJP*01.None_TGTGCCTTGTGGGAAGATAAAGAGTTGGGCAAAAAAATCAAGGTATTT_TRDV2*01.TRDD2*01.TRDJ1*01.None_TGTGCCTGTGACACCGTAGTCCCGTCGCCTTCCTACAACGTTGGGGGTCAGTACACCGATAAACTCATCTTT	T-GD
AACTCTTGTCCGACGT-12	NonA_CR	TRGV9*01.TRGJP*01.None	CALWEVREQELGKKIKVF	TGTGCCTTGTGGGAGGTGCGGGAGCAAGAGTTGGGCAAAAAAATCAAGGTATTT	TRDV2*03.TRDD3*01.TRDJ1*01.None	CACDNLGDTDKLIF	TGTGCCTGTGACAATCTGGGGGATACCGATAAACTCATCTTT	TRGV9*01.TRGJP*01.None_TRDV2*03.TRDD3*01.TRDJ1*01.TRDC	TGTGCCTTGTGGGAGGTGCGGGAGCAAGAGTTGGGCAAAAAAATCAAGGTATTT_TGTGCCTGTGACAATCTGGGGGATACCGATAAACTCATCTTT	CALWEVREQELGKKIKVF_CACDNLGDTDKLIF	TRGV9*01.TRGJP*01.None_TGTGCCTTGTGGGAGGTGCGGGAGCAAGAGTTGGGCAAAAAAATCAAGGTATTT_TRDV2*03.TRDD3*01.TRDJ1*01.None_TGTGCCTGTGACAATCTGGGGGATACCGATAAACTCATCTTT	T-GD
AAGTCTGTCACGCATA-8	NonA_CR	TRGV8*01.TRGJ1*02.TRGC1	CATWSENYYKKLF	TGTGCCACCTGGTCCGAGAATTATTATAAGAAACTCTTT	TRDV1*01.TRDD3*01.TRDJ1*01.None	CALGELPGGPYTDKLIF	TGTGCTCTTGGGGAACTTCCTGGGGGACCCTACACCGATAAACTCATCTTT	TRGV8*01.TRGJ1*02.TRGC1_TRDV1*01.TRDD3*01.TRDJ1*01.TRDC	TGTGCCACCTGGTCCGAGAATTATTATAAGAAACTCTTT_TGTGCTCTTGGGGAACTTCCTGGGGGACCCTACACCGATAAACTCATCTTT	CATWSENYYKKLF_CALGELPGGPYTDKLIF	TRGV8*01.TRGJ1*02.TRGC1_TGTGCCACCTGGTCCGAGAATTATTATAAGAAACTCTTT_TRDV1*01.TRDD3*01.TRDJ1*01.None_TGTGCTCTTGGGGAACTTCCTGGGGGACCCTACACCGATAAACTCATCTTT	T-GD
ACACCAATCCAAACTG-9	NonA_CR	TRGV9*01.TRGJP*01.None	CALWSREELGKKIKVF	TGTGCCTTGTGGTCCAGGGAAGAGTTGGGCAAAAAAATCAAGGTATTT	TRDV2*03.TRDD3*01.TRDJ1*01.None	CACDTVLGPVSSPDGGSRLIF	TGTGCCTGTGACACCGTACTCGGACCAGTTTCCTCGCCAGATGGGGGATCTCGACTCATCTTT	TRGV9*01.TRGJP*01.None_TRDV2*03.TRDD3*01.TRDJ1*01.TRDC	TGTGCCTTGTGGTCCAGGGAAGAGTTGGGCAAAAAAATCAAGGTATTT_TGTGCCTGTGACACCGTACTCGGACCAGTTTCCTCGCCAGATGGGGGATCTCGACTCATCTTT	CALWSREELGKKIKVF_CACDTVLGPVSSPDGGSRLIF	TRGV9*01.TRGJP*01.None_TGTGCCTTGTGGTCCAGGGAAGAGTTGGGCAAAAAAATCAAGGTATTT_TRDV2*03.TRDD3*01.TRDJ1*01.None_TGTGCCTGTGACACCGTACTCGGACCAGTTTCCTCGCCAGATGGGGGATCTCGACTCATCTTT	T-GD
ACATGGTTCTGGCGAC-10	NonA_CR	TRGV9*01.TRGJP*01.None	CALWEVHEELGKKIKVF	TGTGCCTTGTGGGAGGTGCACGAAGAGTTGGGCAAAAAAATCAAGGTATTT	TRDV2*01.TRDD3*01.TRDJ1*01.None	CACDEVGDPMYTDKLIF	TGTGCCTGTGACGAGGTGGGGGATCCTATGTACACCGATAAACTCATCTTT	TRGV9*01.TRGJP*01.None_TRDV2*01.TRDD3*01.TRDJ1*01.TRDC	TGTGCCTTGTGGGAGGTGCACGAAGAGTTGGGCAAAAAAATCAAGGTATTT_TGTGCCTGTGACGAGGTGGGGGATCCTATGTACACCGATAAACTCATCTTT	CALWEVHEELGKKIKVF_CACDEVGDPMYTDKLIF	TRGV9*01.TRGJP*01.None_TGTGCCTTGTGGGAGGTGCACGAAGAGTTGGGCAAAAAAATCAAGGTATTT_TRDV2*01.TRDD3*01.TRDJ1*01.None_TGTGCCTGTGACGAGGTGGGGGATCCTATGTACACCGATAAACTCATCTTT	T-GD
ACCCACTGTCTGATTG-7	NonA_CR	TRGV8*01.TRGJP2*01.TRGC2	CATWDRKSPSSDWIKTF	TGTGCCACCTGGGATCGAAAGTCCCCTAGTAGTGATTGGATCAAGACGTTT	TRDV1*01.TRDD3*01.TRDJ1*01.None	CALGELSSLAYTDKLIF	TGTGCTCTTGGGGAACTTAGTTCCCTGGCGTACACCGATAAACTCATCTTT	TRGV8*01.TRGJP2*01.TRGC2_TRDV1*01.TRDD3*01.TRDJ1*01.TRDC	TGTGCCACCTGGGATCGAAAGTCCCCTAGTAGTGATTGGATCAAGACGTTT_TGTGCTCTTGGGGAACTTAGTTCCCTGGCGTACACCGATAAACTCATCTTT	CATWDRKSPSSDWIKTF_CALGELSSLAYTDKLIF	TRGV8*01.TRGJP2*01.TRGC2_TGTGCCACCTGGGATCGAAAGTCCCCTAGTAGTGATTGGATCAAGACGTTT_TRDV1*01.TRDD3*01.TRDJ1*01.None_TGTGCTCTTGGGGAACTTAGTTCCCTGGCGTACACCGATAAACTCATCTTT	T-GD
ACCGTAATCTGTCCGT-10	NonA_CR	TRGV9*01.TRGJP*01.TRGC2	CALWEVQPGLGKKIKVF	TGTGCCTTGTGGGAGGTGCAACCGGGGCTGGGCAAAAAAATCAAGGTATTT	TRDV2*01.TRDD3*01.TRDJ1*01.None	CACDGITGGYGETDKLIF	TGTGCCTGTGACGGAATAACTGGGGGATACGGAGAAACCGATAAACTCATCTTT	TRGV9*01.TRGJP*01.TRGC2_TRDV2*01.TRDD3*01.TRDJ1*01.TRDC	TGTGCCTTGTGGGAGGTGCAACCGGGGCTGGGCAAAAAAATCAAGGTATTT_TGTGCCTGTGACGGAATAACTGGGGGATACGGAGAAACCGATAAACTCATCTTT	CALWEVQPGLGKKIKVF_CACDGITGGYGETDKLIF	TRGV9*01.TRGJP*01.TRGC2_TGTGCCTTGTGGGAGGTGCAACCGGGGCTGGGCAAAAAAATCAAGGTATTT_TRDV2*01.TRDD3*01.TRDJ1*01.None_TGTGCCTGTGACGGAATAACTGGGGGATACGGAGAAACCGATAAACTCATCTTT	T-GD
ACGATACGTGCACTTA-10	NonA_CR	TRGV9*01.TRGJP*01.None	CALWEEQELGKKIKVF	TGTGCCTTGTGGGAGGAACAAGAGTTGGGCAAAAAAATCAAGGTATTT	TRDV2*03.TRDD3*01.TRDJ1*01.TRDC	CACDTVMGGHAQRGKLIF	TGTGCCTGTGACACCGTCATGGGGGGACACGCCCAAAGAGGGAAACTCATCTTT	TRGV9*01.TRGJP*01.None_TRDV2*03.TRDD3*01.TRDJ1*01.TRDC	TGTGCCTTGTGGGAGGAACAAGAGTTGGGCAAAAAAATCAAGGTATTT_TGTGCCTGTGACACCGTCATGGGGGGACACGCCCAAAGAGGGAAACTCATCTTT	CALWEEQELGKKIKVF_CACDTVMGGHAQRGKLIF	TRGV9*01.TRGJP*01.None_TGTGCCTTGTGGGAGGAACAAGAGTTGGGCAAAAAAATCAAGGTATTT_TRDV2*03.TRDD3*01.TRDJ1*01.TRDC_TGTGCCTGTGACACCGTCATGGGGGGACACGCCCAAAGAGGGAAACTCATCTTT	T-GD
ACGATGTAGATAGGAG-6	NonA_CR	TRGV9*01.TRGJP*01.None	CALWEVLRELGKKIKVF	TGTGCCTTGTGGGAGGTGCTCCGGGAGTTGGGCAAAAAAATCAAGGTATTT	TRDV2*01.TRDD3*01.TRDJ1*01.None	CACDTVSGGPPDKLIF	TGTGCCTGTGACACCGTCTCTGGGGGGCCCCCCGATAAACTCATCTTT	TRGV9*01.TRGJP*01.None_TRDV2*01.TRDD3*01.TRDJ1*01.TRDC	TGTGCCTTGTGGGAGGTGCTCCGGGAGTTGGGCAAAAAAATCAAGGTATTT_TGTGCCTGTGACACCGTCTCTGGGGGGCCCCCCGATAAACTCATCTTT	CALWEVLRELGKKIKVF_CACDTVSGGPPDKLIF	TRGV9*01.TRGJP*01.None_TGTGCCTTGTGGGAGGTGCTCCGGGAGTTGGGCAAAAAAATCAAGGTATTT_TRDV2*01.TRDD3*01.TRDJ1*01.None_TGTGCCTGTGACACCGTCTCTGGGGGGCCCCCCGATAAACTCATCTTT	T-GD
ACGCCGAGTCGACTGC-10	NonA_CR	TRGV9*01.TRGJP*01.None	CALWEVAELGKKIKVF	TGTGCCTTGTGGGAGGTGGCAGAGTTGGGCAAAAAAATCAAGGTATTT	TRDV2*01.TRDD3*01.TRDJ1*01.TRDC	CACDTLGISDKLIF	TGTGCCTGTGACACCCTGGGGATATCCGATAAACTCATCTTT	TRGV9*01.TRGJP*01.None_TRDV2*01.TRDD3*01.TRDJ1*01.TRDC	TGTGCCTTGTGGGAGGTGGCAGAGTTGGGCAAAAAAATCAAGGTATTT_TGTGCCTGTGACACCCTGGGGATATCCGATAAACTCATCTTT	CALWEVAELGKKIKVF_CACDTLGISDKLIF	TRGV9*01.TRGJP*01.None_TGTGCCTTGTGGGAGGTGGCAGAGTTGGGCAAAAAAATCAAGGTATTT_TRDV2*01.TRDD3*01.TRDJ1*01.TRDC_TGTGCCTGTGACACCCTGGGGATATCCGATAAACTCATCTTT	T-GD
ACGGCCACACAAGCCC-6	NonA_CR	TRGV9*01.TRGJP*01.None	CALWEVLRELGKKIKVF	TGTGCCTTGTGGGAGGTGCTCCGGGAGTTGGGCAAAAAAATCAAGGTATTT	TRDV2*01.TRDD3*01.TRDJ1*01.None	CACDTVSGGPPDKLIF	TGTGCCTGTGACACCGTCTCTGGGGGGCCCCCCGATAAACTCATCTTT	TRGV9*01.TRGJP*01.None_TRDV2*01.TRDD3*01.TRDJ1*01.TRDC	TGTGCCTTGTGGGAGGTGCTCCGGGAGTTGGGCAAAAAAATCAAGGTATTT_TGTGCCTGTGACACCGTCTCTGGGGGGCCCCCCGATAAACTCATCTTT	CALWEVLRELGKKIKVF_CACDTVSGGPPDKLIF	TRGV9*01.TRGJP*01.None_TGTGCCTTGTGGGAGGTGCTCCGGGAGTTGGGCAAAAAAATCAAGGTATTT_TRDV2*01.TRDD3*01.TRDJ1*01.None_TGTGCCTGTGACACCGTCTCTGGGGGGCCCCCCGATAAACTCATCTTT	T-GD
ACTATCTCATGTTGAC-10	NonA_CR	TRGV9*01.TRGJP*01.None	CALWEVGRGQELGKKIKVF	TGTGCCTTGTGGGAGGTGGGGCGAGGACAAGAGTTGGGCAAAAAAATCAAGGTATTT	TRDV2*01.TRDD3*01.TRDJ3*01.None	CACDPVLGDTGASWDTRQMFF	TGTGCCTGTGACCCTGTACTGGGGGATACGGGGGCCTCCTGGGACACCCGACAGATGTTTTTC	TRGV9*01.TRGJP*01.None_TRDV2*01.TRDD3*01.TRDJ3*01.TRDC	TGTGCCTTGTGGGAGGTGGGGCGAGGACAAGAGTTGGGCAAAAAAATCAAGGTATTT_TGTGCCTGTGACCCTGTACTGGGGGATACGGGGGCCTCCTGGGACACCCGACAGATGTTTTTC	CALWEVGRGQELGKKIKVF_CACDPVLGDTGASWDTRQMFF	TRGV9*01.TRGJP*01.None_TGTGCCTTGTGGGAGGTGGGGCGAGGACAAGAGTTGGGCAAAAAAATCAAGGTATTT_TRDV2*01.TRDD3*01.TRDJ3*01.None_TGTGCCTGTGACCCTGTACTGGGGGATACGGGGGCCTCCTGGGACACCCGACAGATGTTTTTC	T-GD
ACTGAACTCACATACG-11	NonA_CR	TRGV4*01.TRGJ1*02.TRGC2	CATWDGPGLF	TGTGCCACCTGGGATGGGCCAGGGCTCTTT	TRDV2*01.TRDD3*01.TRDJ1*01.None	CACDTMGDTDKLIF	TGTGCCTGTGACACAATGGGGGATACCGATAAACTCATCTTT	TRGV4*01.TRGJ1*02.TRGC2_TRDV2*01.TRDD3*01.TRDJ1*01.TRDC	TGTGCCACCTGGGATGGGCCAGGGCTCTTT_TGTGCCTGTGACACAATGGGGGATACCGATAAACTCATCTTT	CATWDGPGLF_CACDTMGDTDKLIF	TRGV4*01.TRGJ1*02.TRGC2_TGTGCCACCTGGGATGGGCCAGGGCTCTTT_TRDV2*01.TRDD3*01.TRDJ1*01.None_TGTGCCTGTGACACAATGGGGGATACCGATAAACTCATCTTT	T-GD
ACTGAGTGTCTGCGGT-6	NonA_CR	TRGV9*01.TRGJP*01.None	CALWEVLRELGKKIKVF	TGTGCCTTGTGGGAGGTGCTCCGGGAGTTGGGCAAAAAAATCAAGGTATTT	TRDV2*01.TRDD3*01.TRDJ1*01.None	CACDTVSGGPPDKLIF	TGTGCCTGTGACACCGTCTCTGGGGGGCCCCCCGATAAACTCATCTTT	TRGV9*01.TRGJP*01.None_TRDV2*01.TRDD3*01.TRDJ1*01.TRDC	TGTGCCTTGTGGGAGGTGCTCCGGGAGTTGGGCAAAAAAATCAAGGTATTT_TGTGCCTGTGACACCGTCTCTGGGGGGCCCCCCGATAAACTCATCTTT	CALWEVLRELGKKIKVF_CACDTVSGGPPDKLIF	TRGV9*01.TRGJP*01.None_TGTGCCTTGTGGGAGGTGCTCCGGGAGTTGGGCAAAAAAATCAAGGTATTT_TRDV2*01.TRDD3*01.TRDJ1*01.None_TGTGCCTGTGACACCGTCTCTGGGGGGCCCCCCGATAAACTCATCTTT	T-GD
ACTGCTCTCGAGAGCA-8	NonA_CR	TRGV9*01.TRGJP*01.TRGC2	CALWEVTSELGKKIKVF	TGTGCCTTGTGGGAGGTGACTTCAGAGTTGGGCAAAAAAATCAAGGTATTT	TRDV2*03.TRDD3*01.TRDJ1*01.None	CACDTLPFPSLGDTDKLIF	TGTGCCTGTGACACTCTACCCTTTCCTTCCCTGGGGGACACCGATAAACTCATCTTT	TRGV9*01.TRGJP*01.TRGC2_TRDV2*03.TRDD3*01.TRDJ1*01.TRDC	TGTGCCTTGTGGGAGGTGACTTCAGAGTTGGGCAAAAAAATCAAGGTATTT_TGTGCCTGTGACACTCTACCCTTTCCTTCCCTGGGGGACACCGATAAACTCATCTTT	CALWEVTSELGKKIKVF_CACDTLPFPSLGDTDKLIF	TRGV9*01.TRGJP*01.TRGC2_TGTGCCTTGTGGGAGGTGACTTCAGAGTTGGGCAAAAAAATCAAGGTATTT_TRDV2*03.TRDD3*01.TRDJ1*01.None_TGTGCCTGTGACACTCTACCCTTTCCTTCCCTGGGGGACACCGATAAACTCATCTTT	T-GD
ACTGTCCTCGTGGTCG-8	NonA_CR	TRGV11*01.TRGJ1*01.None	CACWIRHEILRGSDYKKLF	TGTGCCTGCTGGATTAGGCACGAAATTTTAAGGGGGAGCGATTATAAGAAACTCTTT	TRDV2*03.TRDD3*01.TRDJ1*01.TRDC	CACDGVLGDPYTDKLIF	TGTGCCTGTGACGGGGTACTGGGGGATCCTTACACCGATAAACTCATCTTT	TRGV11*01.TRGJ1*01.None_TRDV2*03.TRDD3*01.TRDJ1*01.TRDC	TGTGCCTGCTGGATTAGGCACGAAATTTTAAGGGGGAGCGATTATAAGAAACTCTTT_TGTGCCTGTGACGGGGTACTGGGGGATCCTTACACCGATAAACTCATCTTT	CACWIRHEILRGSDYKKLF_CACDGVLGDPYTDKLIF	TRGV11*01.TRGJ1*01.None_TGTGCCTGCTGGATTAGGCACGAAATTTTAAGGGGGAGCGATTATAAGAAACTCTTT_TRDV2*03.TRDD3*01.TRDJ1*01.TRDC_TGTGCCTGTGACGGGGTACTGGGGGATCCTTACACCGATAAACTCATCTTT	T-GD
ACTTACTAGCGCCTCA-9	NonA_CR	TRGV2*01.TRGJ1*02.None	CATWDGPRDYYKKLF	TGTGCCACCTGGGACGGGCCAAGGGACTATTATAAGAAACTCTTT	TRDV2*03.TRDD3*01.TRDJ1*01.None	CACDTLSGDTYTDKLIF	TGTGCCTGTGACACCTTAAGTGGGGATACGTACACCGATAAACTCATCTTT	TRGV2*01.TRGJ1*02.None_TRDV2*03.TRDD3*01.TRDJ1*01.TRDC	TGTGCCACCTGGGACGGGCCAAGGGACTATTATAAGAAACTCTTT_TGTGCCTGTGACACCTTAAGTGGGGATACGTACACCGATAAACTCATCTTT	CATWDGPRDYYKKLF_CACDTLSGDTYTDKLIF	TRGV2*01.TRGJ1*02.None_TGTGCCACCTGGGACGGGCCAAGGGACTATTATAAGAAACTCTTT_TRDV2*03.TRDD3*01.TRDJ1*01.None_TGTGCCTGTGACACCTTAAGTGGGGATACGTACACCGATAAACTCATCTTT	T-GD
AGACGTTTCGTCTGCT-7	NonA_CR	TRGV8*01.TRGJP2*01.TRGC2	CATWDRKSPSSDWIKTF	TGTGCCACCTGGGATCGAAAGTCCCCTAGTAGTGATTGGATCAAGACGTTT	TRDV1*01.TRDD3*01.TRDJ1*01.None	CALGELSSLAYTDKLIF	TGTGCTCTTGGGGAACTTAGTTCCCTGGCGTACACCGATAAACTCATCTTT	TRGV8*01.TRGJP2*01.TRGC2_TRDV1*01.TRDD3*01.TRDJ1*01.TRDC	TGTGCCACCTGGGATCGAAAGTCCCCTAGTAGTGATTGGATCAAGACGTTT_TGTGCTCTTGGGGAACTTAGTTCCCTGGCGTACACCGATAAACTCATCTTT	CATWDRKSPSSDWIKTF_CALGELSSLAYTDKLIF	TRGV8*01.TRGJP2*01.TRGC2_TGTGCCACCTGGGATCGAAAGTCCCCTAGTAGTGATTGGATCAAGACGTTT_TRDV1*01.TRDD3*01.TRDJ1*01.None_TGTGCTCTTGGGGAACTTAGTTCCCTGGCGTACACCGATAAACTCATCTTT	T-GD
AGAGCTTAGGGAAACA-10	NonA_CR	TRGV8*01.TRGJ1*02.TRGC2	CATWDMDYYKKLF	TGTGCCACCTGGGATATGGATTATTATAAGAAACTCTTT	TRDV1*01.TRDD3*01.TRDJ1*01.TRDC	CALGAPSSRYWGAKLIF	TGTGCTCTTGGGGCCCCTTCCTCACGATACTGGGGGGCTAAACTCATCTTT	TRGV8*01.TRGJ1*02.TRGC2_TRDV1*01.TRDD3*01.TRDJ1*01.TRDC	TGTGCCACCTGGGATATGGATTATTATAAGAAACTCTTT_TGTGCTCTTGGGGCCCCTTCCTCACGATACTGGGGGGCTAAACTCATCTTT	CATWDMDYYKKLF_CALGAPSSRYWGAKLIF	TRGV8*01.TRGJ1*02.TRGC2_TGTGCCACCTGGGATATGGATTATTATAAGAAACTCTTT_TRDV1*01.TRDD3*01.TRDJ1*01.TRDC_TGTGCTCTTGGGGCCCCTTCCTCACGATACTGGGGGGCTAAACTCATCTTT	T-GD
AGATTGCAGGCCCTCA-8	NonA_CR	TRGV9*01.TRGJP*01.None	CALWESQLGKKIKVF	TGTGCCTTGTGGGAGTCCCAGTTGGGCAAAAAAATCAAGGTATTT	TRDV2*01.TRDD2*01.TRDJ1*01.None	CACDMMDPTSTGKELIF	TGTGCCTGTGACATGATGGATCCTACGAGTACTGGGAAGGAACTCATCTTT	TRGV9*01.TRGJP*01.None_TRDV2*01.TRDD2*01.TRDJ1*01.TRDC	TGTGCCTTGTGGGAGTCCCAGTTGGGCAAAAAAATCAAGGTATTT_TGTGCCTGTGACATGATGGATCCTACGAGTACTGGGAAGGAACTCATCTTT	CALWESQLGKKIKVF_CACDMMDPTSTGKELIF	TRGV9*01.TRGJP*01.None_TGTGCCTTGTGGGAGTCCCAGTTGGGCAAAAAAATCAAGGTATTT_TRDV2*01.TRDD2*01.TRDJ1*01.None_TGTGCCTGTGACATGATGGATCCTACGAGTACTGGGAAGGAACTCATCTTT	T-GD
AGCATACCAAATTGCC-10	NonA_CR	TRGV2*01.TRGJ1*02.TRGC2	CATWDGNYYKKLF	TGTGCCACCTGGGACGGGAATTATTATAAGAAACTCTTT	TRDV1*01.TRDD2*01.TRDJ1*01.None	CALGELPSFLIRPRRTDKLIF	TGTGCTCTTGGGGAACTACCTTCCTTTCTGATACGACCTCGTCGTACCGATAAACTCATCTTT	TRGV2*01.TRGJ1*02.TRGC2_TRDV1*01.TRDD2*01.TRDJ1*01.TRDC	TGTGCCACCTGGGACGGGAATTATTATAAGAAACTCTTT_TGTGCTCTTGGGGAACTACCTTCCTTTCTGATACGACCTCGTCGTACCGATAAACTCATCTTT	CATWDGNYYKKLF_CALGELPSFLIRPRRTDKLIF	TRGV2*01.TRGJ1*02.TRGC2_TGTGCCACCTGGGACGGGAATTATTATAAGAAACTCTTT_TRDV1*01.TRDD2*01.TRDJ1*01.None_TGTGCTCTTGGGGAACTACCTTCCTTTCTGATACGACCTCGTCGTACCGATAAACTCATCTTT	T-GD
AGCCTAATCGTTTATC-7	NonA_CR	TRGV8*01.TRGJP2*01.TRGC2	CATWDRKSPSSDWIKTF	TGTGCCACCTGGGATCGAAAGTCCCCTAGTAGTGATTGGATCAAGACGTTT	TRDV1*01.TRDD3*01.TRDJ1*01.None	CALGELSSLAYTDKLIF	TGTGCTCTTGGGGAACTTAGTTCCCTGGCGTACACCGATAAACTCATCTTT	TRGV8*01.TRGJP2*01.TRGC2_TRDV1*01.TRDD3*01.TRDJ1*01.TRDC	TGTGCCACCTGGGATCGAAAGTCCCCTAGTAGTGATTGGATCAAGACGTTT_TGTGCTCTTGGGGAACTTAGTTCCCTGGCGTACACCGATAAACTCATCTTT	CATWDRKSPSSDWIKTF_CALGELSSLAYTDKLIF	TRGV8*01.TRGJP2*01.TRGC2_TGTGCCACCTGGGATCGAAAGTCCCCTAGTAGTGATTGGATCAAGACGTTT_TRDV1*01.TRDD3*01.TRDJ1*01.None_TGTGCTCTTGGGGAACTTAGTTCCCTGGCGTACACCGATAAACTCATCTTT	T-GD
AGCTCTCCATATGGTC-12	NonA_CR	TRGV9*01.TRGJP*01.None	CALWEVQELGKKIKVF	TGTGCCTTGTGGGAGGTGCAAGAGTTGGGCAAAAAAATCAAGGTATTT	TRDV2*03.None.TRDJ1*01.None	CACDTIGSTDKLIF	TGTGCCTGTGACACAATTGGGTCCACCGATAAACTCATCTTT	TRGV9*01.TRGJP*01.None_TRDV2*03.None.TRDJ1*01.TRDC	TGTGCCTTGTGGGAGGTGCAAGAGTTGGGCAAAAAAATCAAGGTATTT_TGTGCCTGTGACACAATTGGGTCCACCGATAAACTCATCTTT	CALWEVQELGKKIKVF_CACDTIGSTDKLIF	TRGV9*01.TRGJP*01.None_TGTGCCTTGTGGGAGGTGCAAGAGTTGGGCAAAAAAATCAAGGTATTT_TRDV2*03.None.TRDJ1*01.None_TGTGCCTGTGACACAATTGGGTCCACCGATAAACTCATCTTT	T-GD
AGCTTGAAGAGAACAG-8	NonA_CR	TRGV9*01.TRGJP*01.None	CALWEVKELGKKIKVF	TGTGCCTTGTGGGAGGTGAAAGAGTTGGGCAAAAAAATCAAGGTATTT	TRDV2*01.TRDD3*01.TRDJ1*01.None	CACQPLTGGYTDKLIF	TGTGCCTGCCAACCGCTAACTGGGGGATACACCGATAAACTCATCTTT	TRGV9*01.TRGJP*01.None_TRDV2*01.TRDD3*01.TRDJ1*01.TRDC	TGTGCCTTGTGGGAGGTGAAAGAGTTGGGCAAAAAAATCAAGGTATTT_TGTGCCTGCCAACCGCTAACTGGGGGATACACCGATAAACTCATCTTT	CALWEVKELGKKIKVF_CACQPLTGGYTDKLIF	TRGV9*01.TRGJP*01.None_TGTGCCTTGTGGGAGGTGAAAGAGTTGGGCAAAAAAATCAAGGTATTT_TRDV2*01.TRDD3*01.TRDJ1*01.None_TGTGCCTGCCAACCGCTAACTGGGGGATACACCGATAAACTCATCTTT	T-GD
AGGCCGTAGAACAACT-10	NonA_CR	TRGV9*01.TRGJ1*02.None	CALWEQKKLF	TGTGCCTTGTGGGAGCAAAAGAAACTCTTT	TRDV2*01.TRDD2*01.TRDJ1*01.None	CACDTVSFTDKLIF	TGTGCCTGTGACACCGTATCCTTCACCGATAAACTCATCTTT	TRGV9*01.TRGJ1*02.None_TRDV2*01.TRDD2*01.TRDJ1*01.TRDC	TGTGCCTTGTGGGAGCAAAAGAAACTCTTT_TGTGCCTGTGACACCGTATCCTTCACCGATAAACTCATCTTT	CALWEQKKLF_CACDTVSFTDKLIF	TRGV9*01.TRGJ1*02.None_TGTGCCTTGTGGGAGCAAAAGAAACTCTTT_TRDV2*01.TRDD2*01.TRDJ1*01.None_TGTGCCTGTGACACCGTATCCTTCACCGATAAACTCATCTTT	T-GD
AGTGGGATCTCGTTTA-10	NonA_CR	TRGV9*01.TRGJP*01.None	CALWEVHEELGKKIKVF	TGTGCCTTGTGGGAGGTGCACGAAGAGTTGGGCAAAAAAATCAAGGTATTT	TRDV2*01.TRDD3*01.TRDJ1*01.TRDC	CACDEVGDPMYTDKLIF	TGTGCCTGTGACGAGGTGGGGGATCCTATGTACACCGATAAACTCATCTTT	TRGV9*01.TRGJP*01.None_TRDV2*01.TRDD3*01.TRDJ1*01.TRDC	TGTGCCTTGTGGGAGGTGCACGAAGAGTTGGGCAAAAAAATCAAGGTATTT_TGTGCCTGTGACGAGGTGGGGGATCCTATGTACACCGATAAACTCATCTTT	CALWEVHEELGKKIKVF_CACDEVGDPMYTDKLIF	TRGV9*01.TRGJP*01.None_TGTGCCTTGTGGGAGGTGCACGAAGAGTTGGGCAAAAAAATCAAGGTATTT_TRDV2*01.TRDD3*01.TRDJ1*01.TRDC_TGTGCCTGTGACGAGGTGGGGGATCCTATGTACACCGATAAACTCATCTTT	T-GD
AGTGTCATCTGAAAGA-6	NonA_CR	TRGV9*01.TRGJP*01.TRGC1	CALWEVLRELGKKIKVF	TGTGCCTTGTGGGAGGTGCTCCGGGAGTTGGGCAAAAAAATCAAGGTATTT	TRDV2*01.TRDD3*01.TRDJ1*01.None	CACDTVSGGPPDKLIF	TGTGCCTGTGACACCGTCTCTGGGGGGCCCCCCGATAAACTCATCTTT	TRGV9*01.TRGJP*01.TRGC1_TRDV2*01.TRDD3*01.TRDJ1*01.TRDC	TGTGCCTTGTGGGAGGTGCTCCGGGAGTTGGGCAAAAAAATCAAGGTATTT_TGTGCCTGTGACACCGTCTCTGGGGGGCCCCCCGATAAACTCATCTTT	CALWEVLRELGKKIKVF_CACDTVSGGPPDKLIF	TRGV9*01.TRGJP*01.TRGC1_TGTGCCTTGTGGGAGGTGCTCCGGGAGTTGGGCAAAAAAATCAAGGTATTT_TRDV2*01.TRDD3*01.TRDJ1*01.None_TGTGCCTGTGACACCGTCTCTGGGGGGCCCCCCGATAAACTCATCTTT	T-GD
ATAACGCTCCCATTAT-12	NonA_CR	TRGV9*01.TRGJP*01.None	CALWEFELGKKIKVF	TGTGCCTTGTGGGAGTTCGAGTTGGGCAAAAAAATCAAGGTATTT	TRDV2*01.TRDD3*01.TRDJ1*01.None	CACDPLGMLLGDTGDKLIF	TGTGCCTGTGACCCGCTCGGTATGTTACTGGGGGATACTGGAGATAAACTCATCTTT	TRGV9*01.TRGJP*01.None_TRDV2*01.TRDD3*01.TRDJ1*01.TRDC	TGTGCCTTGTGGGAGTTCGAGTTGGGCAAAAAAATCAAGGTATTT_TGTGCCTGTGACCCGCTCGGTATGTTACTGGGGGATACTGGAGATAAACTCATCTTT	CALWEFELGKKIKVF_CACDPLGMLLGDTGDKLIF	TRGV9*01.TRGJP*01.None_TGTGCCTTGTGGGAGTTCGAGTTGGGCAAAAAAATCAAGGTATTT_TRDV2*01.TRDD3*01.TRDJ1*01.None_TGTGCCTGTGACCCGCTCGGTATGTTACTGGGGGATACTGGAGATAAACTCATCTTT	T-GD
ATCATCTTCTGCGACG-7	NonA_CR	TRGV8*01.TRGJP2*01.None	CATWDRKSPSSDWIKTF	TGTGCCACCTGGGATCGAAAGTCCCCTAGTAGTGATTGGATCAAGACGTTT	TRDV1*01.TRDD3*01.TRDJ1*01.None	CALGELSSLAYTDKLIF	TGTGCTCTTGGGGAACTTAGTTCCCTGGCGTACACCGATAAACTCATCTTT	TRGV8*01.TRGJP2*01.None_TRDV1*01.TRDD3*01.TRDJ1*01.TRDC	TGTGCCACCTGGGATCGAAAGTCCCCTAGTAGTGATTGGATCAAGACGTTT_TGTGCTCTTGGGGAACTTAGTTCCCTGGCGTACACCGATAAACTCATCTTT	CATWDRKSPSSDWIKTF_CALGELSSLAYTDKLIF	TRGV8*01.TRGJP2*01.None_TGTGCCACCTGGGATCGAAAGTCCCCTAGTAGTGATTGGATCAAGACGTTT_TRDV1*01.TRDD3*01.TRDJ1*01.None_TGTGCTCTTGGGGAACTTAGTTCCCTGGCGTACACCGATAAACTCATCTTT	T-GD
ATCATGGTCATAAAGG-8	NonA_CR	TRGV9*01.TRGJP*01.None	CALWEVVGELGKKIKVF	TGTGCCTTGTGGGAGGTCGTAGGAGAGTTGGGCAAAAAAATCAAGGTATTT	TRDV2*01.TRDD3*01.TRDJ1*01.None	CACDTLLGDSSTDKLIF	TGTGCCTGTGACACCCTACTGGGGGACTCCTCCACCGATAAACTCATCTTT	TRGV9*01.TRGJP*01.None_TRDV2*01.TRDD3*01.TRDJ1*01.TRDC	TGTGCCTTGTGGGAGGTCGTAGGAGAGTTGGGCAAAAAAATCAAGGTATTT_TGTGCCTGTGACACCCTACTGGGGGACTCCTCCACCGATAAACTCATCTTT	CALWEVVGELGKKIKVF_CACDTLLGDSSTDKLIF	TRGV9*01.TRGJP*01.None_TGTGCCTTGTGGGAGGTCGTAGGAGAGTTGGGCAAAAAAATCAAGGTATTT_TRDV2*01.TRDD3*01.TRDJ1*01.None_TGTGCCTGTGACACCCTACTGGGGGACTCCTCCACCGATAAACTCATCTTT	T-GD
ATCCACCTCCTGTACC-10	NonA_CR	TRGV9*01.TRGJP*01.None	CALWEVLQELGKKIKVF	TGTGCCTTGTGGGAGGTGCTACAAGAGTTGGGCAAAAAAATCAAGGTATTT	TRDV2*01.TRDD3*01.TRDJ1*01.TRDC	CACDGLGGPDKLIF	TGTGCCTGTGACGGTCTGGGGGGACCCGATAAACTCATCTTT	TRGV9*01.TRGJP*01.None_TRDV2*01.TRDD3*01.TRDJ1*01.TRDC	TGTGCCTTGTGGGAGGTGCTACAAGAGTTGGGCAAAAAAATCAAGGTATTT_TGTGCCTGTGACGGTCTGGGGGGACCCGATAAACTCATCTTT	CALWEVLQELGKKIKVF_CACDGLGGPDKLIF	TRGV9*01.TRGJP*01.None_TGTGCCTTGTGGGAGGTGCTACAAGAGTTGGGCAAAAAAATCAAGGTATTT_TRDV2*01.TRDD3*01.TRDJ1*01.TRDC_TGTGCCTGTGACGGTCTGGGGGGACCCGATAAACTCATCTTT	T-GD
ATCCGAAAGGCACATG-11	NonA_CR	TRGV8*01.TRGJP2*01.None	CATWDLVRGFKTF	TGTGCCACCTGGGATTTGGTTCGTGGGTTCAAGACGTTT	TRDV1*01.TRDD2*01.TRDJ1*01.None	CALGICAFLPVIRAGMGTDKLIF	TGTGCTCTTGGGATTTGTGCTTTCCTACCCGTCATACGGGCGGGTATGGGAACCGATAAACTCATCTTT	TRGV8*01.TRGJP2*01.None_TRDV1*01.TRDD2*01.TRDJ1*01.TRDC	TGTGCCACCTGGGATTTGGTTCGTGGGTTCAAGACGTTT_TGTGCTCTTGGGATTTGTGCTTTCCTACCCGTCATACGGGCGGGTATGGGAACCGATAAACTCATCTTT	CATWDLVRGFKTF_CALGICAFLPVIRAGMGTDKLIF	TRGV8*01.TRGJP2*01.None_TGTGCCACCTGGGATTTGGTTCGTGGGTTCAAGACGTTT_TRDV1*01.TRDD2*01.TRDJ1*01.None_TGTGCTCTTGGGATTTGTGCTTTCCTACCCGTCATACGGGCGGGTATGGGAACCGATAAACTCATCTTT	T-GD
ATCGAGTTCAGCTCTC-12	NonA_CR	TRGV9*01.TRGJP*01.None	CALWEVDLELGKKIKVF	TGTGCCTTGTGGGAGGTGGACTTGGAGTTGGGCAAAAAAATCAAGGTATTT	TRDV2*01.TRDD3*01.TRDJ1*01.None	CACDSLGEKYTDKLIF	TGTGCCTGTGACTCGTTGGGGGAAAAGTACACCGATAAACTCATCTTT	TRGV9*01.TRGJP*01.None_TRDV2*01.TRDD3*01.TRDJ1*01.TRDC	TGTGCCTTGTGGGAGGTGGACTTGGAGTTGGGCAAAAAAATCAAGGTATTT_TGTGCCTGTGACTCGTTGGGGGAAAAGTACACCGATAAACTCATCTTT	CALWEVDLELGKKIKVF_CACDSLGEKYTDKLIF	TRGV9*01.TRGJP*01.None_TGTGCCTTGTGGGAGGTGGACTTGGAGTTGGGCAAAAAAATCAAGGTATTT_TRDV2*01.TRDD3*01.TRDJ1*01.None_TGTGCCTGTGACTCGTTGGGGGAAAAGTACACCGATAAACTCATCTTT	T-GD
ATCTACTAGACTAGGC-7	NonA_CR	TRGV8*01.TRGJP2*01.None	CATWDRKSPSSDWIKTF	TGTGCCACCTGGGATCGAAAGTCCCCTAGTAGTGATTGGATCAAGACGTTT	TRDV1*01.TRDD3*01.TRDJ1*01.None	CALGELSSLAYTDKLIF	TGTGCTCTTGGGGAACTTAGTTCCCTGGCGTACACCGATAAACTCATCTTT	TRGV8*01.TRGJP2*01.None_TRDV1*01.TRDD3*01.TRDJ1*01.TRDC	TGTGCCACCTGGGATCGAAAGTCCCCTAGTAGTGATTGGATCAAGACGTTT_TGTGCTCTTGGGGAACTTAGTTCCCTGGCGTACACCGATAAACTCATCTTT	CATWDRKSPSSDWIKTF_CALGELSSLAYTDKLIF	TRGV8*01.TRGJP2*01.None_TGTGCCACCTGGGATCGAAAGTCCCCTAGTAGTGATTGGATCAAGACGTTT_TRDV1*01.TRDD3*01.TRDJ1*01.None_TGTGCTCTTGGGGAACTTAGTTCCCTGGCGTACACCGATAAACTCATCTTT	T-GD
ATTCTACGTAGCTGCC-8	NonA_CR	TRGV9*01.TRGJ1*01.None	CALWEVSGGYKKLF	TGTGCCTTGTGGGAGGTGTCCGGCGGCTATAAGAAACTCTTT	TRDV2*01.TRDD3*01.TRDJ3*01.None	CACDPVIAGGSSGISSWDTRQMFF	TGTGCCTGTGACCCCGTAATAGCTGGGGGATCCAGTGGAATTAGCTCCTGGGACACCCGACAGATGTTTTTC	TRGV9*01.TRGJ1*01.None_TRDV2*01.TRDD3*01.TRDJ3*01.TRDC	TGTGCCTTGTGGGAGGTGTCCGGCGGCTATAAGAAACTCTTT_TGTGCCTGTGACCCCGTAATAGCTGGGGGATCCAGTGGAATTAGCTCCTGGGACACCCGACAGATGTTTTTC	CALWEVSGGYKKLF_CACDPVIAGGSSGISSWDTRQMFF	TRGV9*01.TRGJ1*01.None_TGTGCCTTGTGGGAGGTGTCCGGCGGCTATAAGAAACTCTTT_TRDV2*01.TRDD3*01.TRDJ3*01.None_TGTGCCTGTGACCCCGTAATAGCTGGGGGATCCAGTGGAATTAGCTCCTGGGACACCCGACAGATGTTTTTC	T-GD
CAACCAAGTACCAGTT-12	NonA_CR	TRGV9*01.TRGJP*01.TRGC2	CALWEAQELGKKIKVF	TGTGCCTTGTGGGAGGCTCAAGAGTTGGGCAAAAAAATCAAGGTATTT	TRDV2*03.TRDD3*01.TRDJ3*01.None	CACDTVTGMGDTNRDTRQMFF	TGTGCCTGTGACACCGTAACAGGCATGGGGGATACGAACAGGGACACCCGACAGATGTTTTTC	TRGV9*01.TRGJP*01.TRGC2_TRDV2*03.TRDD3*01.TRDJ3*01.TRDC	TGTGCCTTGTGGGAGGCTCAAGAGTTGGGCAAAAAAATCAAGGTATTT_TGTGCCTGTGACACCGTAACAGGCATGGGGGATACGAACAGGGACACCCGACAGATGTTTTTC	CALWEAQELGKKIKVF_CACDTVTGMGDTNRDTRQMFF	TRGV9*01.TRGJP*01.TRGC2_TGTGCCTTGTGGGAGGCTCAAGAGTTGGGCAAAAAAATCAAGGTATTT_TRDV2*03.TRDD3*01.TRDJ3*01.None_TGTGCCTGTGACACCGTAACAGGCATGGGGGATACGAACAGGGACACCCGACAGATGTTTTTC	T-GD
CAAGTTGGTTCTCATT-11	NonA_CR	TRGV5*01.TRGJ1*02.None	CATWVIQWDYKKLF	TGTGCCACCTGGGTGATTCAATGGGATTATAAGAAACTCTTT	TRDV1*01.TRDD3*01.TRDJ1*01.None	CALGEDRLPTSLGVTDKLIF	TGTGCTCTTGGGGAAGATAGGCTACCTACGTCGCTGGGGGTCACCGATAAACTCATCTTT	TRGV5*01.TRGJ1*02.None_TRDV1*01.TRDD3*01.TRDJ1*01.TRDC	TGTGCCACCTGGGTGATTCAATGGGATTATAAGAAACTCTTT_TGTGCTCTTGGGGAAGATAGGCTACCTACGTCGCTGGGGGTCACCGATAAACTCATCTTT	CATWVIQWDYKKLF_CALGEDRLPTSLGVTDKLIF	TRGV5*01.TRGJ1*02.None_TGTGCCACCTGGGTGATTCAATGGGATTATAAGAAACTCTTT_TRDV1*01.TRDD3*01.TRDJ1*01.None_TGTGCTCTTGGGGAAGATAGGCTACCTACGTCGCTGGGGGTCACCGATAAACTCATCTTT	T-GD
CACACAATCCGCATCT-9	NonA_CR	TRGV9*01.TRGJP*01.TRGC1	CALWEPQELGKKIKVF	TGTGCCTTGTGGGAGCCTCAAGAGTTGGGCAAAAAAATCAAGGTATTT	TRDV2*03.TRDD3*01.TRDJ1*01.None	CACDTLGANTDKLIF	TGTGCCTGTGACACTCTGGGGGCCAACACCGATAAACTCATCTTT	TRGV9*01.TRGJP*01.TRGC1_TRDV2*03.TRDD3*01.TRDJ1*01.TRDC	TGTGCCTTGTGGGAGCCTCAAGAGTTGGGCAAAAAAATCAAGGTATTT_TGTGCCTGTGACACTCTGGGGGCCAACACCGATAAACTCATCTTT	CALWEPQELGKKIKVF_CACDTLGANTDKLIF	TRGV9*01.TRGJP*01.TRGC1_TGTGCCTTGTGGGAGCCTCAAGAGTTGGGCAAAAAAATCAAGGTATTT_TRDV2*03.TRDD3*01.TRDJ1*01.None_TGTGCCTGTGACACTCTGGGGGCCAACACCGATAAACTCATCTTT	T-GD
CACACTCAGTCGATAA-9	NonA_CR	TRGV9*01.TRGJP*01.None	CALWEVLGKKIKVF	TGTGCCTTGTGGGAGGTGCTGGGCAAAAAAATCAAGGTATTT	TRDV2*03.TRDD3*01.TRDJ3*01.TRDC	CACDTLGESSWDTRQMFF	TGTGCCTGTGACACGCTGGGGGAATCCTCCTGGGACACCCGACAGATGTTTTTC	TRGV9*01.TRGJP*01.None_TRDV2*03.TRDD3*01.TRDJ3*01.TRDC	TGTGCCTTGTGGGAGGTGCTGGGCAAAAAAATCAAGGTATTT_TGTGCCTGTGACACGCTGGGGGAATCCTCCTGGGACACCCGACAGATGTTTTTC	CALWEVLGKKIKVF_CACDTLGESSWDTRQMFF	TRGV9*01.TRGJP*01.None_TGTGCCTTGTGGGAGGTGCTGGGCAAAAAAATCAAGGTATTT_TRDV2*03.TRDD3*01.TRDJ3*01.TRDC_TGTGCCTGTGACACGCTGGGGGAATCCTCCTGGGACACCCGACAGATGTTTTTC	T-GD
CACAGGCTCGCGCCAA-10	NonA_CR	TRGV9*01.TRGJP*01.None	CALWALGVGKKIKVF	TGTGCCTTGTGGGCCCTGGGGGTGGGCAAAAAAATCAAGGTATTT	TRDV2*03.TRDD3*01.TRDJ1*01.TRDC	CACDTVGGGGYPPYTDKLIF	TGTGCCTGTGACACCGTTGGGGGTGGGGGATATCCCCCGTACACCGATAAACTCATCTTT	TRGV9*01.TRGJP*01.None_TRDV2*03.TRDD3*01.TRDJ1*01.TRDC	TGTGCCTTGTGGGCCCTGGGGGTGGGCAAAAAAATCAAGGTATTT_TGTGCCTGTGACACCGTTGGGGGTGGGGGATATCCCCCGTACACCGATAAACTCATCTTT	CALWALGVGKKIKVF_CACDTVGGGGYPPYTDKLIF	TRGV9*01.TRGJP*01.None_TGTGCCTTGTGGGCCCTGGGGGTGGGCAAAAAAATCAAGGTATTT_TRDV2*03.TRDD3*01.TRDJ1*01.TRDC_TGTGCCTGTGACACCGTTGGGGGTGGGGGATATCCCCCGTACACCGATAAACTCATCTTT	T-GD
CACAGTATCTTGTCAT-10	NonA_CR	TRGV8*01.TRGJ1*02.TRGC1	CATWDANYYKKLF	TGTGCCACCTGGGATGCGAATTATTATAAGAAACTCTTT	TRDV1*01.TRDD3*01.TRDJ1*01.None	CALGEISDATSVWGIHHRYTDKLIF	TGTGCTCTTGGGGAAATTTCTGACGCGACTTCTGTCTGGGGGATACATCATAGGTACACCGATAAACTCATCTTT	TRGV8*01.TRGJ1*02.TRGC1_TRDV1*01.TRDD3*01.TRDJ1*01.TRDC	TGTGCCACCTGGGATGCGAATTATTATAAGAAACTCTTT_TGTGCTCTTGGGGAAATTTCTGACGCGACTTCTGTCTGGGGGATACATCATAGGTACACCGATAAACTCATCTTT	CATWDANYYKKLF_CALGEISDATSVWGIHHRYTDKLIF	TRGV8*01.TRGJ1*02.TRGC1_TGTGCCACCTGGGATGCGAATTATTATAAGAAACTCTTT_TRDV1*01.TRDD3*01.TRDJ1*01.None_TGTGCTCTTGGGGAAATTTCTGACGCGACTTCTGTCTGGGGGATACATCATAGGTACACCGATAAACTCATCTTT	T-GD
CACATTTAGTACTTGC-11	NonA_CR	TRGV9*01.TRGJP*01.None	CALWESQELGKKIKVF	TGTGCCTTGTGGGAGTCGCAAGAGTTGGGCAAAAAAATCAAGGTATTT	TRDV2*01.TRDD3*01.TRDJ3*01.None	CACDALLGDLSWDTRQMFF	TGTGCCTGTGACGCGCTACTGGGGGATCTCTCCTGGGACACCCGACAGATGTTTTTC	TRGV9*01.TRGJP*01.None_TRDV2*01.TRDD3*01.TRDJ3*01.TRDC	TGTGCCTTGTGGGAGTCGCAAGAGTTGGGCAAAAAAATCAAGGTATTT_TGTGCCTGTGACGCGCTACTGGGGGATCTCTCCTGGGACACCCGACAGATGTTTTTC	CALWESQELGKKIKVF_CACDALLGDLSWDTRQMFF	TRGV9*01.TRGJP*01.None_TGTGCCTTGTGGGAGTCGCAAGAGTTGGGCAAAAAAATCAAGGTATTT_TRDV2*01.TRDD3*01.TRDJ3*01.None_TGTGCCTGTGACGCGCTACTGGGGGATCTCTCCTGGGACACCCGACAGATGTTTTTC	T-GD
CACCACTAGATGCCAG-10	NonA_CR	TRGV9*01.TRGJP*01.TRGC1	CALWENQELGKKIKVF	TGTGCCTTGTGGGAGAACCAAGAGTTGGGCAAAAAAATCAAGGTATTT	TRDV2*01.TRDD3*01.TRDJ1*01.None	CACDAINGGYASDKLIF	TGTGCCTGTGACGCGATAAATGGGGGATACGCGTCCGATAAACTCATCTTT	TRGV9*01.TRGJP*01.TRGC1_TRDV2*01.TRDD3*01.TRDJ1*01.TRDC	TGTGCCTTGTGGGAGAACCAAGAGTTGGGCAAAAAAATCAAGGTATTT_TGTGCCTGTGACGCGATAAATGGGGGATACGCGTCCGATAAACTCATCTTT	CALWENQELGKKIKVF_CACDAINGGYASDKLIF	TRGV9*01.TRGJP*01.TRGC1_TGTGCCTTGTGGGAGAACCAAGAGTTGGGCAAAAAAATCAAGGTATTT_TRDV2*01.TRDD3*01.TRDJ1*01.None_TGTGCCTGTGACGCGATAAATGGGGGATACGCGTCCGATAAACTCATCTTT	T-GD
CACCACTCAATAAGCA-6	NonA_CR	TRGV9*01.TRGJP*01.TRGC1	CALWEVLRELGKKIKVF	TGTGCCTTGTGGGAGGTGCTCCGGGAGTTGGGCAAAAAAATCAAGGTATTT	TRDV2*01.TRDD3*01.TRDJ1*01.None	CACDTVSGGPPDKLIF	TGTGCCTGTGACACCGTCTCTGGGGGGCCCCCCGATAAACTCATCTTT	TRGV9*01.TRGJP*01.TRGC1_TRDV2*01.TRDD3*01.TRDJ1*01.TRDC	TGTGCCTTGTGGGAGGTGCTCCGGGAGTTGGGCAAAAAAATCAAGGTATTT_TGTGCCTGTGACACCGTCTCTGGGGGGCCCCCCGATAAACTCATCTTT	CALWEVLRELGKKIKVF_CACDTVSGGPPDKLIF	TRGV9*01.TRGJP*01.TRGC1_TGTGCCTTGTGGGAGGTGCTCCGGGAGTTGGGCAAAAAAATCAAGGTATTT_TRDV2*01.TRDD3*01.TRDJ1*01.None_TGTGCCTGTGACACCGTCTCTGGGGGGCCCCCCGATAAACTCATCTTT	T-GD
CACCACTGTTTGACTG-9	NonA_CR	TRGV9*01.TRGJP*01.TRGC2	CALWERSQELGKKIKVF	TGTGCCTTGTGGGAACGATCCCAAGAGTTGGGCAAAAAAATCAAGGTATTT	TRDV2*03.TRDD2*01.TRDJ1*01.None	CACDPVGPKDAFTDKLIF	TGTGCCTGTGACCCTGTGGGCCCGAAGGATGCCTTCACCGATAAACTCATCTTT	TRGV9*01.TRGJP*01.TRGC2_TRDV2*03.TRDD2*01.TRDJ1*01.TRDC	TGTGCCTTGTGGGAACGATCCCAAGAGTTGGGCAAAAAAATCAAGGTATTT_TGTGCCTGTGACCCTGTGGGCCCGAAGGATGCCTTCACCGATAAACTCATCTTT	CALWERSQELGKKIKVF_CACDPVGPKDAFTDKLIF	TRGV9*01.TRGJP*01.TRGC2_TGTGCCTTGTGGGAACGATCCCAAGAGTTGGGCAAAAAAATCAAGGTATTT_TRDV2*03.TRDD2*01.TRDJ1*01.None_TGTGCCTGTGACCCTGTGGGCCCGAAGGATGCCTTCACCGATAAACTCATCTTT	T-GD
CAGCATACATTATCTC-6	NonA_CR	TRGV9*01.TRGJP*01.None	CALWEVLRELGKKIKVF	TGTGCCTTGTGGGAGGTGCTCCGGGAGTTGGGCAAAAAAATCAAGGTATTT	TRDV2*01.TRDD3*01.TRDJ1*01.TRDC	CACDTVSGGPPDKLIF	TGTGCCTGTGACACCGTCTCTGGGGGGCCCCCCGATAAACTCATCTTT	TRGV9*01.TRGJP*01.None_TRDV2*01.TRDD3*01.TRDJ1*01.TRDC	TGTGCCTTGTGGGAGGTGCTCCGGGAGTTGGGCAAAAAAATCAAGGTATTT_TGTGCCTGTGACACCGTCTCTGGGGGGCCCCCCGATAAACTCATCTTT	CALWEVLRELGKKIKVF_CACDTVSGGPPDKLIF	TRGV9*01.TRGJP*01.None_TGTGCCTTGTGGGAGGTGCTCCGGGAGTTGGGCAAAAAAATCAAGGTATTT_TRDV2*01.TRDD3*01.TRDJ1*01.TRDC_TGTGCCTGTGACACCGTCTCTGGGGGGCCCCCCGATAAACTCATCTTT	T-GD
CAGCTAAAGGTGCACA-12	NonA_CR	TRGV3*01.TRGJ1*02.TRGC2	CATWDRRNYKKLF	TGTGCCACCTGGGACAGGCGGAATTATAAGAAACTCTTT	TRDV1*01.TRDD3*01.TRDJ1*01.None	CALGEPKMLPLGGYDLTDKLIF	TGTGCTCTTGGGGAACCAAAAATGCTTCCGCTCGGGGGATACGACCTGACCGATAAACTCATCTTT	TRGV3*01.TRGJ1*02.TRGC2_TRDV1*01.TRDD3*01.TRDJ1*01.TRDC	TGTGCCACCTGGGACAGGCGGAATTATAAGAAACTCTTT_TGTGCTCTTGGGGAACCAAAAATGCTTCCGCTCGGGGGATACGACCTGACCGATAAACTCATCTTT	CATWDRRNYKKLF_CALGEPKMLPLGGYDLTDKLIF	TRGV3*01.TRGJ1*02.TRGC2_TGTGCCACCTGGGACAGGCGGAATTATAAGAAACTCTTT_TRDV1*01.TRDD3*01.TRDJ1*01.None_TGTGCTCTTGGGGAACCAAAAATGCTTCCGCTCGGGGGATACGACCTGACCGATAAACTCATCTTT	T-GD
CATCAGATCTGCCCTA-10	NonA_CR	TRGV9*01.TRGJP*01.None	CALWESKLGKKIKVF	TGTGCCTTGTGGGAGTCGAAATTGGGCAAAAAAATCAAGGTATTT	TRDV2*03.TRDD3*01.TRDJ1*01.None	CACDRLGRYTDKLIF	TGTGCCTGTGACCGGCTGGGGCGATACACCGATAAACTCATCTTT	TRGV9*01.TRGJP*01.None_TRDV2*03.TRDD3*01.TRDJ1*01.TRDC	TGTGCCTTGTGGGAGTCGAAATTGGGCAAAAAAATCAAGGTATTT_TGTGCCTGTGACCGGCTGGGGCGATACACCGATAAACTCATCTTT	CALWESKLGKKIKVF_CACDRLGRYTDKLIF	TRGV9*01.TRGJP*01.None_TGTGCCTTGTGGGAGTCGAAATTGGGCAAAAAAATCAAGGTATTT_TRDV2*03.TRDD3*01.TRDJ1*01.None_TGTGCCTGTGACCGGCTGGGGCGATACACCGATAAACTCATCTTT	T-GD
CATCGGGCATGACATC-9	NonA_CR	TRGV9*01.TRGJP*01.None	CALWEVQELGKKIKVF	TGTGCCTTGTGGGAGGTCCAAGAGTTGGGCAAAAAAATCAAGGTATTT	TRDV2*03.TRDD3*01.TRDJ1*01.None	CACDTVTGTDKLIF	TGTGCCTGTGACACCGTAACTGGGACCGATAAACTCATCTTT	TRGV9*01.TRGJP*01.None_TRDV2*03.TRDD3*01.TRDJ1*01.TRDC	TGTGCCTTGTGGGAGGTCCAAGAGTTGGGCAAAAAAATCAAGGTATTT_TGTGCCTGTGACACCGTAACTGGGACCGATAAACTCATCTTT	CALWEVQELGKKIKVF_CACDTVTGTDKLIF	TRGV9*01.TRGJP*01.None_TGTGCCTTGTGGGAGGTCCAAGAGTTGGGCAAAAAAATCAAGGTATTT_TRDV2*03.TRDD3*01.TRDJ1*01.None_TGTGCCTGTGACACCGTAACTGGGACCGATAAACTCATCTTT	T-GD
CATGGCGCATCTCGCT-8	NonA_CR	TRGV9*01.TRGJ1*02.None	CALWDVNYYKKLF	TGTGCCTTGTGGGATGTTAATTATTATAAGAAACTCTTT	TRDV2*01.TRDD3*01.TRDJ1*01.None	CACDTVSYGPIVLGDRGTYTDKLIF	TGTGCCTGTGACACCGTTTCCTACGGGCCCATCGTACTGGGGGATAGGGGGACTTACACCGATAAACTCATCTTT	TRGV9*01.TRGJ1*02.None_TRDV2*01.TRDD3*01.TRDJ1*01.TRDC	TGTGCCTTGTGGGATGTTAATTATTATAAGAAACTCTTT_TGTGCCTGTGACACCGTTTCCTACGGGCCCATCGTACTGGGGGATAGGGGGACTTACACCGATAAACTCATCTTT	CALWDVNYYKKLF_CACDTVSYGPIVLGDRGTYTDKLIF	TRGV9*01.TRGJ1*02.None_TGTGCCTTGTGGGATGTTAATTATTATAAGAAACTCTTT_TRDV2*01.TRDD3*01.TRDJ1*01.None_TGTGCCTGTGACACCGTTTCCTACGGGCCCATCGTACTGGGGGATAGGGGGACTTACACCGATAAACTCATCTTT	T-GD
CCAATCCTCGAACTGT-11	NonA_CR	TRGV2*01.TRGJP2*01.TRGC2	CATWDGYSSDWIKTF	TGTGCCACCTGGGACGGCTATAGTAGTGATTGGATCAAGACGTTT	TRDV1*01.TRDD3*01.TRDJ1*01.None	CALGKAFLRGGGYRTDKLIF	TGTGCTCTGGGTAAGGCCTTCCTACGTGGTGGGGGATACCGGACCGATAAACTCATCTTT	TRGV2*01.TRGJP2*01.TRGC2_TRDV1*01.TRDD3*01.TRDJ1*01.TRDC	TGTGCCACCTGGGACGGCTATAGTAGTGATTGGATCAAGACGTTT_TGTGCTCTGGGTAAGGCCTTCCTACGTGGTGGGGGATACCGGACCGATAAACTCATCTTT	CATWDGYSSDWIKTF_CALGKAFLRGGGYRTDKLIF	TRGV2*01.TRGJP2*01.TRGC2_TGTGCCACCTGGGACGGCTATAGTAGTGATTGGATCAAGACGTTT_TRDV1*01.TRDD3*01.TRDJ1*01.None_TGTGCTCTGGGTAAGGCCTTCCTACGTGGTGGGGGATACCGGACCGATAAACTCATCTTT	T-GD
CCACTACTCTTAACCT-10	NonA_CR	TRGV9*01.TRGJP*01.None	CALWEGGLKLGKKIKVF	TGTGCCTTGTGGGAGGGGGGCCTAAAGTTGGGCAAAAAAATCAAGGTATTT	TRDV2*03.TRDD3*01.TRDJ1*01.TRDC	CACDTVLHNWGILRTDKLIF	TGTGCCTGTGACACCGTTCTTCATAACTGGGGGATACTGAGAACCGATAAACTCATCTTT	TRGV9*01.TRGJP*01.None_TRDV2*03.TRDD3*01.TRDJ1*01.TRDC	TGTGCCTTGTGGGAGGGGGGCCTAAAGTTGGGCAAAAAAATCAAGGTATTT_TGTGCCTGTGACACCGTTCTTCATAACTGGGGGATACTGAGAACCGATAAACTCATCTTT	CALWEGGLKLGKKIKVF_CACDTVLHNWGILRTDKLIF	TRGV9*01.TRGJP*01.None_TGTGCCTTGTGGGAGGGGGGCCTAAAGTTGGGCAAAAAAATCAAGGTATTT_TRDV2*03.TRDD3*01.TRDJ1*01.TRDC_TGTGCCTGTGACACCGTTCTTCATAACTGGGGGATACTGAGAACCGATAAACTCATCTTT	T-GD
CCATTCGCAGTCCTTC-10	NonA_CR	TRGV9*01.TRGJP*01.None	CALWEVPELGKKIKVF	TGTGCCTTGTGGGAGGTGCCTGAGTTGGGCAAAAAAATCAAGGTATTT	TRDV2*03.TRDD3*01.TRDJ1*01.TRDC	CACDTVEWGARTYTDKLIF	TGTGCCTGTGACACCGTGGAGTGGGGGGCCCGGACGTACACCGATAAACTCATCTTT	TRGV9*01.TRGJP*01.None_TRDV2*03.TRDD3*01.TRDJ1*01.TRDC	TGTGCCTTGTGGGAGGTGCCTGAGTTGGGCAAAAAAATCAAGGTATTT_TGTGCCTGTGACACCGTGGAGTGGGGGGCCCGGACGTACACCGATAAACTCATCTTT	CALWEVPELGKKIKVF_CACDTVEWGARTYTDKLIF	TRGV9*01.TRGJP*01.None_TGTGCCTTGTGGGAGGTGCCTGAGTTGGGCAAAAAAATCAAGGTATTT_TRDV2*03.TRDD3*01.TRDJ1*01.TRDC_TGTGCCTGTGACACCGTGGAGTGGGGGGCCCGGACGTACACCGATAAACTCATCTTT	T-GD
CCCTCCTTCGCCAAAT-10	NonA_CR	TRGV9*01.TRGJP*01.TRGC1	CALWEGGELGKKIKVF	TGTGCCTTGTGGGAGGGGGGAGAGTTGGGCAAAAAAATCAAGGTATTT	TRDV2*03.TRDD3*01.TRDJ3*01.None	CACDNTGGPSSWDTRQMFF	TGTGCCTGTGACAATACTGGGGGACCGAGCTCCTGGGACACCCGACAGATGTTTTTC	TRGV9*01.TRGJP*01.TRGC1_TRDV2*03.TRDD3*01.TRDJ3*01.TRDC	TGTGCCTTGTGGGAGGGGGGAGAGTTGGGCAAAAAAATCAAGGTATTT_TGTGCCTGTGACAATACTGGGGGACCGAGCTCCTGGGACACCCGACAGATGTTTTTC	CALWEGGELGKKIKVF_CACDNTGGPSSWDTRQMFF	TRGV9*01.TRGJP*01.TRGC1_TGTGCCTTGTGGGAGGGGGGAGAGTTGGGCAAAAAAATCAAGGTATTT_TRDV2*03.TRDD3*01.TRDJ3*01.None_TGTGCCTGTGACAATACTGGGGGACCGAGCTCCTGGGACACCCGACAGATGTTTTTC	T-GD
CCGGTAGCATCATCCC-6	NonA_CR	TRGV9*01.TRGJP*01.TRGC1	CALWEVLRELGKKIKVF	TGTGCCTTGTGGGAGGTGCTCCGGGAGTTGGGCAAAAAAATCAAGGTATTT	TRDV2*01.TRDD3*01.TRDJ1*01.None	CACDTVSGGPPDKLIF	TGTGCCTGTGACACCGTCTCTGGGGGGCCCCCCGATAAACTCATCTTT	TRGV9*01.TRGJP*01.TRGC1_TRDV2*01.TRDD3*01.TRDJ1*01.TRDC	TGTGCCTTGTGGGAGGTGCTCCGGGAGTTGGGCAAAAAAATCAAGGTATTT_TGTGCCTGTGACACCGTCTCTGGGGGGCCCCCCGATAAACTCATCTTT	CALWEVLRELGKKIKVF_CACDTVSGGPPDKLIF	TRGV9*01.TRGJP*01.TRGC1_TGTGCCTTGTGGGAGGTGCTCCGGGAGTTGGGCAAAAAAATCAAGGTATTT_TRDV2*01.TRDD3*01.TRDJ1*01.None_TGTGCCTGTGACACCGTCTCTGGGGGGCCCCCCGATAAACTCATCTTT	T-GD
CCTAAAGAGGATGGAA-11	NonA_CR	TRGV9*01.TRGJ1*02.None	CALWDYYYKKLF	TGTGCCTTGTGGGATTATTATTATAAGAAACTCTTT	TRDV1*01.TRDD3*01.TRDJ1*01.None	CALGESEAGGYECTDKLIF	TGTGCTCTTGGGGAATCTGAGGCTGGGGGATACGAGTGCACCGATAAACTCATCTTT	TRGV9*01.TRGJ1*02.None_TRDV1*01.TRDD3*01.TRDJ1*01.TRDC	TGTGCCTTGTGGGATTATTATTATAAGAAACTCTTT_TGTGCTCTTGGGGAATCTGAGGCTGGGGGATACGAGTGCACCGATAAACTCATCTTT	CALWDYYYKKLF_CALGESEAGGYECTDKLIF	TRGV9*01.TRGJ1*02.None_TGTGCCTTGTGGGATTATTATTATAAGAAACTCTTT_TRDV1*01.TRDD3*01.TRDJ1*01.None_TGTGCTCTTGGGGAATCTGAGGCTGGGGGATACGAGTGCACCGATAAACTCATCTTT	T-GD
CCTTACGAGAGCAATT-12	NonA_CR	TRGV3*01.TRGJ1*02.TRGC2	CATWVNYYKKLF	TGTGCCACCTGGGTGAATTATTATAAGAAACTCTTT	TRDV2*03.TRDD3*01.TRDJ1*01.None	CACEALGPESDTDKLI	TGTGCCTGTGAAGCCCTGGGGCCCGAGTCTGACACCGATAAACTCATC	TRGV3*01.TRGJ1*02.TRGC2_TRDV2*03.TRDD3*01.TRDJ1*01.TRDC	TGTGCCACCTGGGTGAATTATTATAAGAAACTCTTT_TGTGCCTGTGAAGCCCTGGGGCCCGAGTCTGACACCGATAAACTCATC	CATWVNYYKKLF_CACEALGPESDTDKLI	TRGV3*01.TRGJ1*02.TRGC2_TGTGCCACCTGGGTGAATTATTATAAGAAACTCTTT_TRDV2*03.TRDD3*01.TRDJ1*01.None_TGTGCCTGTGAAGCCCTGGGGCCCGAGTCTGACACCGATAAACTCATC	T-GD
CGACCTTAGACGCAAC-9	NonA_CR	TRGV9*01.TRGJP*01.None	CALWEVDELGKKIKVF	TGTGCCTTGTGGGAGGTGGACGAGTTGGGCAAAAAAATCAAGGTATTT	TRDV2*03.TRDD3*01.TRDJ1*01.None	CACDSVTGGYDHYTDKLIF	TGTGCCTGTGACAGTGTCACTGGGGGATACGACCACTACACCGATAAACTCATCTTT	TRGV9*01.TRGJP*01.None_TRDV2*03.TRDD3*01.TRDJ1*01.TRDC	TGTGCCTTGTGGGAGGTGGACGAGTTGGGCAAAAAAATCAAGGTATTT_TGTGCCTGTGACAGTGTCACTGGGGGATACGACCACTACACCGATAAACTCATCTTT	CALWEVDELGKKIKVF_CACDSVTGGYDHYTDKLIF	TRGV9*01.TRGJP*01.None_TGTGCCTTGTGGGAGGTGGACGAGTTGGGCAAAAAAATCAAGGTATTT_TRDV2*03.TRDD3*01.TRDJ1*01.None_TGTGCCTGTGACAGTGTCACTGGGGGATACGACCACTACACCGATAAACTCATCTTT	T-GD
CGACCTTCACAGGTTT-10	NonA_CR	TRGV9*01.TRGJP*01.None	CALWESGLGKKIKVF	TGTGCCTTGTGGGAGAGTGGGTTGGGCAAAAAAATCAAGGTATTT	TRDV2*01.TRDD3*01.TRDJ1*01.None	CACDEVGDPMYTDKLIF	TGTGCCTGTGACGAGGTGGGGGATCCTATGTACACCGATAAACTCATCTTT	TRGV9*01.TRGJP*01.None_TRDV2*01.TRDD3*01.TRDJ1*01.TRDC	TGTGCCTTGTGGGAGAGTGGGTTGGGCAAAAAAATCAAGGTATTT_TGTGCCTGTGACGAGGTGGGGGATCCTATGTACACCGATAAACTCATCTTT	CALWESGLGKKIKVF_CACDEVGDPMYTDKLIF	TRGV9*01.TRGJP*01.None_TGTGCCTTGTGGGAGAGTGGGTTGGGCAAAAAAATCAAGGTATTT_TRDV2*01.TRDD3*01.TRDJ1*01.None_TGTGCCTGTGACGAGGTGGGGGATCCTATGTACACCGATAAACTCATCTTT	T-GD
CGAGAAGGTTACCGAT-8	NonA_CR	TRGV9*01.TRGJP*01.TRGC1	CALWEGKELGKKIKVF	TGTGCCTTGTGGGAGGGAAAAGAGTTGGGCAAAAAAATCAAGGTATTT	TRDV2*01.TRDD3*01.TRDJ1*01.None	CACDALARGESSYTDKLIF	TGTGCCTGTGACGCCTTGGCGCGGGGGGAGTCATCGTACACCGATAAACTCATCTTT	TRGV9*01.TRGJP*01.TRGC1_TRDV2*01.TRDD3*01.TRDJ1*01.TRDC	TGTGCCTTGTGGGAGGGAAAAGAGTTGGGCAAAAAAATCAAGGTATTT_TGTGCCTGTGACGCCTTGGCGCGGGGGGAGTCATCGTACACCGATAAACTCATCTTT	CALWEGKELGKKIKVF_CACDALARGESSYTDKLIF	TRGV9*01.TRGJP*01.TRGC1_TGTGCCTTGTGGGAGGGAAAAGAGTTGGGCAAAAAAATCAAGGTATTT_TRDV2*01.TRDD3*01.TRDJ1*01.None_TGTGCCTGTGACGCCTTGGCGCGGGGGGAGTCATCGTACACCGATAAACTCATCTTT	T-GD
CGAGCCACAAGTTAAG-9	NonA_CR	TRGV9*01.TRGJP*01.TRGC2	CALWEVRELGKKIKVF	TGTGCCTTGTGGGAGGTGCGAGAGTTGGGCAAAAAAATCAAGGTATTT	TRDV2*01.TRDD3*01.TRDJ3*01.TRDC	CACDTGVGLTWDTRQMFF	TGTGCCTGTGACACCGGGGTGGGGCTGACCTGGGACACCCGACAGATGTTTTTC	TRGV9*01.TRGJP*01.TRGC2_TRDV2*01.TRDD3*01.TRDJ3*01.TRDC	TGTGCCTTGTGGGAGGTGCGAGAGTTGGGCAAAAAAATCAAGGTATTT_TGTGCCTGTGACACCGGGGTGGGGCTGACCTGGGACACCCGACAGATGTTTTTC	CALWEVRELGKKIKVF_CACDTGVGLTWDTRQMFF	TRGV9*01.TRGJP*01.TRGC2_TGTGCCTTGTGGGAGGTGCGAGAGTTGGGCAAAAAAATCAAGGTATTT_TRDV2*01.TRDD3*01.TRDJ3*01.TRDC_TGTGCCTGTGACACCGGGGTGGGGCTGACCTGGGACACCCGACAGATGTTTTTC	T-GD
CGAGCCACACTTGGAT-6	NonA_CR	TRGV9*01.TRGJP*01.None	CALWEVLRELGKKIKVF	TGTGCCTTGTGGGAGGTGCTCCGGGAGTTGGGCAAAAAAATCAAGGTATTT	TRDV2*01.TRDD3*01.TRDJ1*01.TRDC	CACDTVSGGPPDKLIF	TGTGCCTGTGACACCGTCTCTGGGGGGCCCCCCGATAAACTCATCTTT	TRGV9*01.TRGJP*01.None_TRDV2*01.TRDD3*01.TRDJ1*01.TRDC	TGTGCCTTGTGGGAGGTGCTCCGGGAGTTGGGCAAAAAAATCAAGGTATTT_TGTGCCTGTGACACCGTCTCTGGGGGGCCCCCCGATAAACTCATCTTT	CALWEVLRELGKKIKVF_CACDTVSGGPPDKLIF	TRGV9*01.TRGJP*01.None_TGTGCCTTGTGGGAGGTGCTCCGGGAGTTGGGCAAAAAAATCAAGGTATTT_TRDV2*01.TRDD3*01.TRDJ1*01.TRDC_TGTGCCTGTGACACCGTCTCTGGGGGGCCCCCCGATAAACTCATCTTT	T-GD
CGATGGCAGTGGGCTA-8	NonA_CR	TRGV9*01.TRGJP*01.None	CALWEQELGKKIKVF	TGTGCCTTGTGGGAACAAGAGTTGGGCAAAAAAATCAAGGTATTT	TRDV2*01.TRDD3*01.TRDJ1*01.None	CACDPVWERGNDKLIF	TGTGCCTGTGACCCTGTCTGGGAGAGAGGGAACGATAAACTCATCTTT	TRGV9*01.TRGJP*01.None_TRDV2*01.TRDD3*01.TRDJ1*01.TRDC	TGTGCCTTGTGGGAACAAGAGTTGGGCAAAAAAATCAAGGTATTT_TGTGCCTGTGACCCTGTCTGGGAGAGAGGGAACGATAAACTCATCTTT	CALWEQELGKKIKVF_CACDPVWERGNDKLIF	TRGV9*01.TRGJP*01.None_TGTGCCTTGTGGGAACAAGAGTTGGGCAAAAAAATCAAGGTATTT_TRDV2*01.TRDD3*01.TRDJ1*01.None_TGTGCCTGTGACCCTGTCTGGGAGAGAGGGAACGATAAACTCATCTTT	T-GD
CGATGTAGTTGTACAC-6	NonA_CR	TRGV9*01.TRGJP*01.TRGC1	CALWEVLRELGKKIKVF	TGTGCCTTGTGGGAGGTGCTCCGGGAGTTGGGCAAAAAAATCAAGGTATTT	TRDV2*01.TRDD3*01.TRDJ1*01.TRDC	CACDTVSGGPPDKLIF	TGTGCCTGTGACACCGTCTCTGGGGGGCCCCCCGATAAACTCATCTTT	TRGV9*01.TRGJP*01.TRGC1_TRDV2*01.TRDD3*01.TRDJ1*01.TRDC	TGTGCCTTGTGGGAGGTGCTCCGGGAGTTGGGCAAAAAAATCAAGGTATTT_TGTGCCTGTGACACCGTCTCTGGGGGGCCCCCCGATAAACTCATCTTT	CALWEVLRELGKKIKVF_CACDTVSGGPPDKLIF	TRGV9*01.TRGJP*01.TRGC1_TGTGCCTTGTGGGAGGTGCTCCGGGAGTTGGGCAAAAAAATCAAGGTATTT_TRDV2*01.TRDD3*01.TRDJ1*01.TRDC_TGTGCCTGTGACACCGTCTCTGGGGGGCCCCCCGATAAACTCATCTTT	T-GD
CGATTGATCTACCAGA-7	NonA_CR	TRGV9*01.TRGJP*01.None	CALWEVRELGKKIKVF	TGTGCCTTGTGGGAGGTGCGTGAGTTGGGCAAAAAAATCAAGGTATTT	TRDV2*01.TRDD3*01.TRDJ1*01.None	CACDTMVLGEDDKLIF	TGTGCCTGTGACACGATGGTTCTGGGGGAGGACGATAAACTCATCTTT	TRGV9*01.TRGJP*01.None_TRDV2*01.TRDD3*01.TRDJ1*01.TRDC	TGTGCCTTGTGGGAGGTGCGTGAGTTGGGCAAAAAAATCAAGGTATTT_TGTGCCTGTGACACGATGGTTCTGGGGGAGGACGATAAACTCATCTTT	CALWEVRELGKKIKVF_CACDTMVLGEDDKLIF	TRGV9*01.TRGJP*01.None_TGTGCCTTGTGGGAGGTGCGTGAGTTGGGCAAAAAAATCAAGGTATTT_TRDV2*01.TRDD3*01.TRDJ1*01.None_TGTGCCTGTGACACGATGGTTCTGGGGGAGGACGATAAACTCATCTTT	T-GD
CGATTGATCTGAGGGA-9	NonA_CR	TRGV9*01.TRGJP*01.TRGC2	CALWEGRQELDKKIKVF	TGTGCCTTGTGGGAGGGACGGCAAGAATTGGACAAAAAAATCAAGGTATTT	TRDV2*03.TRDD3*01.TRDJ1*01.None	CACDTLGAGGPDKLIF	TGTGCCTGTGACACCCTTGGTGCTGGGGGACCCGATAAACTCATCTTT	TRGV9*01.TRGJP*01.TRGC2_TRDV2*03.TRDD3*01.TRDJ1*01.TRDC	TGTGCCTTGTGGGAGGGACGGCAAGAATTGGACAAAAAAATCAAGGTATTT_TGTGCCTGTGACACCCTTGGTGCTGGGGGACCCGATAAACTCATCTTT	CALWEGRQELDKKIKVF_CACDTLGAGGPDKLIF	TRGV9*01.TRGJP*01.TRGC2_TGTGCCTTGTGGGAGGGACGGCAAGAATTGGACAAAAAAATCAAGGTATTT_TRDV2*03.TRDD3*01.TRDJ1*01.None_TGTGCCTGTGACACCCTTGGTGCTGGGGGACCCGATAAACTCATCTTT	T-GD
CGCTGGACATTACGAC-8	NonA_CR	TRGV8*01.TRGJP1*01.None	CATWDRGRRANTTGWFKIF	TGTGCCACCTGGGATAGAGGCCGACGGGCCAATACCACTGGTTGGTTCAAGATATTT	TRDV1*01.TRDD2*01.TRDJ1*01.None	CALGDRNFRVTPYTDKLIF	TGTGCTCTTGGGGACAGAAACTTCCGCGTTACACCTTACACCGATAAACTCATCTTT	TRGV8*01.TRGJP1*01.None_TRDV1*01.TRDD2*01.TRDJ1*01.TRDC	TGTGCCACCTGGGATAGAGGCCGACGGGCCAATACCACTGGTTGGTTCAAGATATTT_TGTGCTCTTGGGGACAGAAACTTCCGCGTTACACCTTACACCGATAAACTCATCTTT	CATWDRGRRANTTGWFKIF_CALGDRNFRVTPYTDKLIF	TRGV8*01.TRGJP1*01.None_TGTGCCACCTGGGATAGAGGCCGACGGGCCAATACCACTGGTTGGTTCAAGATATTT_TRDV1*01.TRDD2*01.TRDJ1*01.None_TGTGCTCTTGGGGACAGAAACTTCCGCGTTACACCTTACACCGATAAACTCATCTTT	T-GD
CGGACTGTCCAATGGT-12	NonA_CR	TRGV9*01.TRGJP*01.None	CALWEVPQELGKKIKVF	TGTGCCTTGTGGGAGGTCCCGCAAGAGTTGGGCAAAAAAATCAAGGTATTT	TRDV2*03.TRDD3*01.TRDJ1*01.None	CACDLLSLPPTGGYSPTDKLIF	TGTGCCTGTGACCTACTGAGCCTTCCTCCGACTGGGGGATACTCCCCCACCGATAAACTCATCTTT	TRGV9*01.TRGJP*01.None_TRDV2*03.TRDD3*01.TRDJ1*01.TRDC	TGTGCCTTGTGGGAGGTCCCGCAAGAGTTGGGCAAAAAAATCAAGGTATTT_TGTGCCTGTGACCTACTGAGCCTTCCTCCGACTGGGGGATACTCCCCCACCGATAAACTCATCTTT	CALWEVPQELGKKIKVF_CACDLLSLPPTGGYSPTDKLIF	TRGV9*01.TRGJP*01.None_TGTGCCTTGTGGGAGGTCCCGCAAGAGTTGGGCAAAAAAATCAAGGTATTT_TRDV2*03.TRDD3*01.TRDJ1*01.None_TGTGCCTGTGACCTACTGAGCCTTCCTCCGACTGGGGGATACTCCCCCACCGATAAACTCATCTTT	T-GD
CGTCTACCAGGGAGAG-10	NonA_CR	TRGV9*01.TRGJ1*01.None	CALWDYYYKKLF	TGTGCCTTGTGGGATTATTATTATAAGAAACTCTTT	TRDV1*01.TRDD3*01.TRDJ1*01.None	CALGESEAGGYECTDKLIF	TGTGCTCTTGGGGAATCTGAGGCTGGGGGATACGAGTGCACCGATAAACTCATCTTT	TRGV9*01.TRGJ1*01.None_TRDV1*01.TRDD3*01.TRDJ1*01.TRDC	TGTGCCTTGTGGGATTATTATTATAAGAAACTCTTT_TGTGCTCTTGGGGAATCTGAGGCTGGGGGATACGAGTGCACCGATAAACTCATCTTT	CALWDYYYKKLF_CALGESEAGGYECTDKLIF	TRGV9*01.TRGJ1*01.None_TGTGCCTTGTGGGATTATTATTATAAGAAACTCTTT_TRDV1*01.TRDD3*01.TRDJ1*01.None_TGTGCTCTTGGGGAATCTGAGGCTGGGGGATACGAGTGCACCGATAAACTCATCTTT	T-GD
CGTGAGCTCGCTAGCG-11	NonA_CR	TRGV9*01.TRGJP*01.None	CALWDLELGKKIKVF	TGTGCCTTGTGGGATTTAGAGTTGGGCAAAAAAATCAAGGTATTT	TRDV2*01.TRDD3*01.TRDJ1*01.TRDC	CACDKLGDSADKLIF	TGTGCCTGTGACAAACTGGGGGATAGTGCCGATAAACTCATCTTT	TRGV9*01.TRGJP*01.None_TRDV2*01.TRDD3*01.TRDJ1*01.TRDC	TGTGCCTTGTGGGATTTAGAGTTGGGCAAAAAAATCAAGGTATTT_TGTGCCTGTGACAAACTGGGGGATAGTGCCGATAAACTCATCTTT	CALWDLELGKKIKVF_CACDKLGDSADKLIF	TRGV9*01.TRGJP*01.None_TGTGCCTTGTGGGATTTAGAGTTGGGCAAAAAAATCAAGGTATTT_TRDV2*01.TRDD3*01.TRDJ1*01.TRDC_TGTGCCTGTGACAAACTGGGGGATAGTGCCGATAAACTCATCTTT	T-GD
CGTGTCTGTCGACTAT-10	NonA_CR	TRGV9*01.TRGJP*01.TRGC2	CALWEVQELGKKIKVF	TGTGCCTTGTGGGAGGTTCAAGAGTTGGGCAAAAAAATCAAGGTATTT	TRDV2*01.None.TRDJ1*01.TRDC	CACDPLAKDTDKLIF	TGTGCCTGTGACCCTCTTGCAAAGGACACCGATAAACTCATCTTT	TRGV9*01.TRGJP*01.TRGC2_TRDV2*01.None.TRDJ1*01.TRDC	TGTGCCTTGTGGGAGGTTCAAGAGTTGGGCAAAAAAATCAAGGTATTT_TGTGCCTGTGACCCTCTTGCAAAGGACACCGATAAACTCATCTTT	CALWEVQELGKKIKVF_CACDPLAKDTDKLIF	TRGV9*01.TRGJP*01.TRGC2_TGTGCCTTGTGGGAGGTTCAAGAGTTGGGCAAAAAAATCAAGGTATTT_TRDV2*01.None.TRDJ1*01.TRDC_TGTGCCTGTGACCCTCTTGCAAAGGACACCGATAAACTCATCTTT	T-GD
CGTTGGGTCTTTACGT-9	NonA_CR	TRGV9*01.TRGJP*01.None	CALWEAELGKKIKVF	TGTGCCTTGTGGGAGGCAGAGTTGGGCAAAAAAATCAAGGTATTT	TRDV2*03.TRDD3*01.TRDJ1*01.None	CACDLLGDTSYTDKLIF	TGTGCCTGTGACCTACTGGGGGATACCTCTTACACCGATAAACTCATCTTT	TRGV9*01.TRGJP*01.None_TRDV2*03.TRDD3*01.TRDJ1*01.TRDC	TGTGCCTTGTGGGAGGCAGAGTTGGGCAAAAAAATCAAGGTATTT_TGTGCCTGTGACCTACTGGGGGATACCTCTTACACCGATAAACTCATCTTT	CALWEAELGKKIKVF_CACDLLGDTSYTDKLIF	TRGV9*01.TRGJP*01.None_TGTGCCTTGTGGGAGGCAGAGTTGGGCAAAAAAATCAAGGTATTT_TRDV2*03.TRDD3*01.TRDJ1*01.None_TGTGCCTGTGACCTACTGGGGGATACCTCTTACACCGATAAACTCATCTTT	T-GD
CTACATTCACTCGACG-12	NonA_CR	TRGV2*01.TRGJ1*02.TRGC2	CATWDGREKKKLF	TGTGCCACCTGGGACGGGCGGGAAAAAAAGAAACTCTTT	TRDV1*01.TRDD3*01.TRDJ1*01.None	CALGESRLENLGDMADKLIF	TGTGCTCTTGGGGAATCCCGCCTCGAGAATCTGGGGGATATGGCCGATAAACTCATCTTT	TRGV2*01.TRGJ1*02.TRGC2_TRDV1*01.TRDD3*01.TRDJ1*01.TRDC	TGTGCCACCTGGGACGGGCGGGAAAAAAAGAAACTCTTT_TGTGCTCTTGGGGAATCCCGCCTCGAGAATCTGGGGGATATGGCCGATAAACTCATCTTT	CATWDGREKKKLF_CALGESRLENLGDMADKLIF	TRGV2*01.TRGJ1*02.TRGC2_TGTGCCACCTGGGACGGGCGGGAAAAAAAGAAACTCTTT_TRDV1*01.TRDD3*01.TRDJ1*01.None_TGTGCTCTTGGGGAATCCCGCCTCGAGAATCTGGGGGATATGGCCGATAAACTCATCTTT	T-GD
CTACCCAAGGCTACGA-8	NonA_CR	TRGV9*01.TRGJP*01.None	CALWEGAEELGKKIKVF	TGTGCCTTGTGGGAGGGAGCGGAGGAGTTGGGCAAAAAAATCAAGGTATTT	TRDV2*01.TRDD3*01.TRDJ1*01.None	CACDTLKLGDTRTDKLIF	TGTGCCTGTGACACCCTCAAACTGGGGGATACGCGCACCGATAAACTCATCTTT	TRGV9*01.TRGJP*01.None_TRDV2*01.TRDD3*01.TRDJ1*01.TRDC	TGTGCCTTGTGGGAGGGAGCGGAGGAGTTGGGCAAAAAAATCAAGGTATTT_TGTGCCTGTGACACCCTCAAACTGGGGGATACGCGCACCGATAAACTCATCTTT	CALWEGAEELGKKIKVF_CACDTLKLGDTRTDKLIF	TRGV9*01.TRGJP*01.None_TGTGCCTTGTGGGAGGGAGCGGAGGAGTTGGGCAAAAAAATCAAGGTATTT_TRDV2*01.TRDD3*01.TRDJ1*01.None_TGTGCCTGTGACACCCTCAAACTGGGGGATACGCGCACCGATAAACTCATCTTT	T-GD
CTACCCATCTTGAGGT-10	NonA_CR	TRGV9*01.TRGJP*01.None	CALWEVEELGKKIKVF	TGTGCCTTGTGGGAGGTCGAAGAGTTGGGCAAAAAAATCAAGGTATTT	TRDV2*03.TRDD3*01.TRDJ1*01.TRDC	CACDTVGGLLESYTDKLIF	TGTGCCTGTGACACCGTTGGGGGCCTACTGGAATCGTACACCGATAAACTCATCTTT	TRGV9*01.TRGJP*01.None_TRDV2*03.TRDD3*01.TRDJ1*01.TRDC	TGTGCCTTGTGGGAGGTCGAAGAGTTGGGCAAAAAAATCAAGGTATTT_TGTGCCTGTGACACCGTTGGGGGCCTACTGGAATCGTACACCGATAAACTCATCTTT	CALWEVEELGKKIKVF_CACDTVGGLLESYTDKLIF	TRGV9*01.TRGJP*01.None_TGTGCCTTGTGGGAGGTCGAAGAGTTGGGCAAAAAAATCAAGGTATTT_TRDV2*03.TRDD3*01.TRDJ1*01.TRDC_TGTGCCTGTGACACCGTTGGGGGCCTACTGGAATCGTACACCGATAAACTCATCTTT	T-GD
CTACGTCAGTGGTAGC-6	NonA_CR	TRGV9*01.TRGJP*01.None	CALWEVLRELGKKIKVF	TGTGCCTTGTGGGAGGTGCTCCGGGAGTTGGGCAAAAAAATCAAGGTATTT	TRDV2*01.TRDD3*01.TRDJ1*01.None	CACDTVSGGPPDKLIF	TGTGCCTGTGACACCGTCTCTGGGGGGCCCCCCGATAAACTCATCTTT	TRGV9*01.TRGJP*01.None_TRDV2*01.TRDD3*01.TRDJ1*01.TRDC	TGTGCCTTGTGGGAGGTGCTCCGGGAGTTGGGCAAAAAAATCAAGGTATTT_TGTGCCTGTGACACCGTCTCTGGGGGGCCCCCCGATAAACTCATCTTT	CALWEVLRELGKKIKVF_CACDTVSGGPPDKLIF	TRGV9*01.TRGJP*01.None_TGTGCCTTGTGGGAGGTGCTCCGGGAGTTGGGCAAAAAAATCAAGGTATTT_TRDV2*01.TRDD3*01.TRDJ1*01.None_TGTGCCTGTGACACCGTCTCTGGGGGGCCCCCCGATAAACTCATCTTT	T-GD
CTCAGAATCTTGTACT-11	NonA_CR	TRGV9*01.TRGJP*01.None	CALWEVHEELGKKIKVF	TGTGCCTTGTGGGAGGTGCACGAAGAGTTGGGCAAAAAAATCAAGGTATTT	TRDV2*01.TRDD3*01.TRDJ1*01.None	CACDALLGDTGPGNTNKLIF	TGTGCCTGTGACGCCTTACTGGGGGATACGGGGCCGGGTAACACGAATAAACTCATCTTT	TRGV9*01.TRGJP*01.None_TRDV2*01.TRDD3*01.TRDJ1*01.TRDC	TGTGCCTTGTGGGAGGTGCACGAAGAGTTGGGCAAAAAAATCAAGGTATTT_TGTGCCTGTGACGCCTTACTGGGGGATACGGGGCCGGGTAACACGAATAAACTCATCTTT	CALWEVHEELGKKIKVF_CACDALLGDTGPGNTNKLIF	TRGV9*01.TRGJP*01.None_TGTGCCTTGTGGGAGGTGCACGAAGAGTTGGGCAAAAAAATCAAGGTATTT_TRDV2*01.TRDD3*01.TRDJ1*01.None_TGTGCCTGTGACGCCTTACTGGGGGATACGGGGCCGGGTAACACGAATAAACTCATCTTT	T-GD
CTCATTACATCGATTG-10	NonA_CR	TRGV9*01.TRGJP*01.None	CALWEGRQELGKKIKVF	TGTGCCTTGTGGGAGGGTCGGCAAGAGTTGGGCAAAAAAATCAAGGTATTT	TRDV2*01.TRDD3*01.TRDJ1*01.None	CACDPVLRGPTYTDKLIF	TGTGCCTGTGACCCTGTGTTGCGGGGACCGACGTACACCGATAAACTCATCTTT	TRGV9*01.TRGJP*01.None_TRDV2*01.TRDD3*01.TRDJ1*01.TRDC	TGTGCCTTGTGGGAGGGTCGGCAAGAGTTGGGCAAAAAAATCAAGGTATTT_TGTGCCTGTGACCCTGTGTTGCGGGGACCGACGTACACCGATAAACTCATCTTT	CALWEGRQELGKKIKVF_CACDPVLRGPTYTDKLIF	TRGV9*01.TRGJP*01.None_TGTGCCTTGTGGGAGGGTCGGCAAGAGTTGGGCAAAAAAATCAAGGTATTT_TRDV2*01.TRDD3*01.TRDJ1*01.None_TGTGCCTGTGACCCTGTGTTGCGGGGACCGACGTACACCGATAAACTCATCTTT	T-GD
CTCGAGGAGGGTATCG-10	NonA_CR	TRGV9*01.TRGJP*01.None	CALWEVQELGKKIKVF	TGTGCCTTGTGGGAGGTACAAGAGTTGGGCAAAAAAATCAAGGTATTT	TRDV2*01.TRDD3*01.TRDJ1*01.None	CACDTVGGYATDKLIF	TGTGCCTGTGACACCGTTGGGGGATACGCGACCGATAAACTCATCTTT	TRGV9*01.TRGJP*01.None_TRDV2*01.TRDD3*01.TRDJ1*01.TRDC	TGTGCCTTGTGGGAGGTACAAGAGTTGGGCAAAAAAATCAAGGTATTT_TGTGCCTGTGACACCGTTGGGGGATACGCGACCGATAAACTCATCTTT	CALWEVQELGKKIKVF_CACDTVGGYATDKLIF	TRGV9*01.TRGJP*01.None_TGTGCCTTGTGGGAGGTACAAGAGTTGGGCAAAAAAATCAAGGTATTT_TRDV2*01.TRDD3*01.TRDJ1*01.None_TGTGCCTGTGACACCGTTGGGGGATACGCGACCGATAAACTCATCTTT	T-GD
CTCGAGGTCTCGATGA-8	NonA_CR	TRGV8*01.TRGJ1*02.TRGC2	CATWDYHKKHF	TGTGCCACCTGGGATTACCATAAGAAACACTTT	TRDV1*01.TRDD3*01.TRDJ1*01.TRDC	CALGNHNWVWGTSYTDKLIF	TGTGCTCTTGGGAACCATAATTGGGTTTGGGGAACCTCGTACACCGATAAACTCATCTTT	TRGV8*01.TRGJ1*02.TRGC2_TRDV1*01.TRDD3*01.TRDJ1*01.TRDC	TGTGCCACCTGGGATTACCATAAGAAACACTTT_TGTGCTCTTGGGAACCATAATTGGGTTTGGGGAACCTCGTACACCGATAAACTCATCTTT	CATWDYHKKHF_CALGNHNWVWGTSYTDKLIF	TRGV8*01.TRGJ1*02.TRGC2_TGTGCCACCTGGGATTACCATAAGAAACACTTT_TRDV1*01.TRDD3*01.TRDJ1*01.TRDC_TGTGCTCTTGGGAACCATAATTGGGTTTGGGGAACCTCGTACACCGATAAACTCATCTTT	T-GD
CTCGTCAGTTCCGTCT-8	NonA_CR	TRGV10*02.TRGJ1*01.None	CAAWDQHASNYYKKLF	TGTGCTGCGTGGGATCAGCACGCCTCGAATTATTATAAGAAACTCTTT	TRDV1*01.TRDD3*01.TRDJ1*01.None	CALGVPNRYWGTGLHKLIF	TGTGCTCTTGGGGTTCCTAACCGTTACTGGGGGACCGGACTCCATAAACTCATCTTT	TRGV10*02.TRGJ1*01.None_TRDV1*01.TRDD3*01.TRDJ1*01.TRDC	TGTGCTGCGTGGGATCAGCACGCCTCGAATTATTATAAGAAACTCTTT_TGTGCTCTTGGGGTTCCTAACCGTTACTGGGGGACCGGACTCCATAAACTCATCTTT	CAAWDQHASNYYKKLF_CALGVPNRYWGTGLHKLIF	TRGV10*02.TRGJ1*01.None_TGTGCTGCGTGGGATCAGCACGCCTCGAATTATTATAAGAAACTCTTT_TRDV1*01.TRDD3*01.TRDJ1*01.None_TGTGCTCTTGGGGTTCCTAACCGTTACTGGGGGACCGGACTCCATAAACTCATCTTT	T-GD
CTCTAATAGGACACCA-11	NonA_CR	TRGV9*01.TRGJ1*02.None	CALWDYYYKKLF	TGTGCCTTGTGGGATTATTATTATAAGAAACTCTTT	TRDV1*01.TRDD3*01.TRDJ1*01.None	CALGESEAGGYECTDKLIF	TGTGCTCTTGGGGAATCTGAGGCTGGGGGATACGAGTGCACCGATAAACTCATCTTT	TRGV9*01.TRGJ1*02.None_TRDV1*01.TRDD3*01.TRDJ1*01.TRDC	TGTGCCTTGTGGGATTATTATTATAAGAAACTCTTT_TGTGCTCTTGGGGAATCTGAGGCTGGGGGATACGAGTGCACCGATAAACTCATCTTT	CALWDYYYKKLF_CALGESEAGGYECTDKLIF	TRGV9*01.TRGJ1*02.None_TGTGCCTTGTGGGATTATTATTATAAGAAACTCTTT_TRDV1*01.TRDD3*01.TRDJ1*01.None_TGTGCTCTTGGGGAATCTGAGGCTGGGGGATACGAGTGCACCGATAAACTCATCTTT	T-GD
CTCTACGTCTATCCTA-10	NonA_CR	TRGV9*01.TRGJP*01.TRGC2	CALWEVLGKKIKVF	TGTGCCTTGTGGGAGGTGCTGGGCAAAAAAATCAAGGTATTT	TRDV2*03.TRDD3*01.TRDJ1*01.None	CACDTVGLGDRYTDKLIF	TGTGCCTGTGACACCGTGGGCCTGGGGGATAGGTACACCGATAAACTCATCTTT	TRGV9*01.TRGJP*01.TRGC2_TRDV2*03.TRDD3*01.TRDJ1*01.TRDC	TGTGCCTTGTGGGAGGTGCTGGGCAAAAAAATCAAGGTATTT_TGTGCCTGTGACACCGTGGGCCTGGGGGATAGGTACACCGATAAACTCATCTTT	CALWEVLGKKIKVF_CACDTVGLGDRYTDKLIF	TRGV9*01.TRGJP*01.TRGC2_TGTGCCTTGTGGGAGGTGCTGGGCAAAAAAATCAAGGTATTT_TRDV2*03.TRDD3*01.TRDJ1*01.None_TGTGCCTGTGACACCGTGGGCCTGGGGGATAGGTACACCGATAAACTCATCTTT	T-GD
CTCTGGTGTCTTCGTC-11	NonA_CR	TRGV9*01.TRGJP*01.TRGC2	CALWEDKKQELGKKIKVF	TGTGCCTTGTGGGAGGACAAAAAGCAAGAGTTGGGCAAAAAAATCAAGGTATTT	TRDV2*01.TRDD3*01.TRDJ1*01.None	CACDRLWGDTSPYHTDKLIF	TGTGCCTGTGACAGGCTCTGGGGGGATACGTCCCCATACCACACCGATAAACTCATCTTT	TRGV9*01.TRGJP*01.TRGC2_TRDV2*01.TRDD3*01.TRDJ1*01.TRDC	TGTGCCTTGTGGGAGGACAAAAAGCAAGAGTTGGGCAAAAAAATCAAGGTATTT_TGTGCCTGTGACAGGCTCTGGGGGGATACGTCCCCATACCACACCGATAAACTCATCTTT	CALWEDKKQELGKKIKVF_CACDRLWGDTSPYHTDKLIF	TRGV9*01.TRGJP*01.TRGC2_TGTGCCTTGTGGGAGGACAAAAAGCAAGAGTTGGGCAAAAAAATCAAGGTATTT_TRDV2*01.TRDD3*01.TRDJ1*01.None_TGTGCCTGTGACAGGCTCTGGGGGGATACGTCCCCATACCACACCGATAAACTCATCTTT	T-GD
CTGATAGTCTACCAGA-10	NonA_CR	TRGV9*01.TRGJ1*01.TRGC1	CALWEVHGGYYKKLF	TGTGCCTTGTGGGAGGTGCATGGTGGTTATTATAAGAAACTCTTT	TRDV2*01.TRDD3*01.TRDJ3*01.None	CACDTVLGDTPSSWDTRQMFF	TGTGCCTGTGACACCGTACTGGGGGATACTCCGAGCTCCTGGGACACCCGACAGATGTTTTTC	TRGV9*01.TRGJ1*01.TRGC1_TRDV2*01.TRDD3*01.TRDJ3*01.TRDC	TGTGCCTTGTGGGAGGTGCATGGTGGTTATTATAAGAAACTCTTT_TGTGCCTGTGACACCGTACTGGGGGATACTCCGAGCTCCTGGGACACCCGACAGATGTTTTTC	CALWEVHGGYYKKLF_CACDTVLGDTPSSWDTRQMFF	TRGV9*01.TRGJ1*01.TRGC1_TGTGCCTTGTGGGAGGTGCATGGTGGTTATTATAAGAAACTCTTT_TRDV2*01.TRDD3*01.TRDJ3*01.None_TGTGCCTGTGACACCGTACTGGGGGATACTCCGAGCTCCTGGGACACCCGACAGATGTTTTTC	T-GD
CTGATCCTCAGAAATG-12	NonA_CR	TRGV9*01.TRGJP*01.None	CALWEWELGKKIKVF	TGTGCCTTGTGGGAGTGGGAGTTGGGCAAAAAAATCAAGGTATTT	TRDV2*01.TRDD3*01.TRDJ1*01.None	CACDTVAPLGGSGDTDKLIF	TGTGCCTGTGACACCGTCGCCCCCCTGGGGGGATCGGGGGACACCGATAAACTCATCTTT	TRGV9*01.TRGJP*01.None_TRDV2*01.TRDD3*01.TRDJ1*01.TRDC	TGTGCCTTGTGGGAGTGGGAGTTGGGCAAAAAAATCAAGGTATTT_TGTGCCTGTGACACCGTCGCCCCCCTGGGGGGATCGGGGGACACCGATAAACTCATCTTT	CALWEWELGKKIKVF_CACDTVAPLGGSGDTDKLIF	TRGV9*01.TRGJP*01.None_TGTGCCTTGTGGGAGTGGGAGTTGGGCAAAAAAATCAAGGTATTT_TRDV2*01.TRDD3*01.TRDJ1*01.None_TGTGCCTGTGACACCGTCGCCCCCCTGGGGGGATCGGGGGACACCGATAAACTCATCTTT	T-GD
CTGCCTAAGTACGCGA-6	NonA_CR	TRGV9*01.TRGJP*01.None	CALWEVLRELGKKIKVF	TGTGCCCTGTGGGAGGTGCTCCGGGAGTTGGGCAAAAAAATCAAGGTATTT	TRDV2*01.TRDD3*01.TRDJ1*01.None	CACDTVSGGPPDKLIF	TGTGCCTGTGACACCGTCTCTGGGGGGCCCCCCGATAAACTCATCTTT	TRGV9*01.TRGJP*01.None_TRDV2*01.TRDD3*01.TRDJ1*01.TRDC	TGTGCCCTGTGGGAGGTGCTCCGGGAGTTGGGCAAAAAAATCAAGGTATTT_TGTGCCTGTGACACCGTCTCTGGGGGGCCCCCCGATAAACTCATCTTT	CALWEVLRELGKKIKVF_CACDTVSGGPPDKLIF	TRGV9*01.TRGJP*01.None_TGTGCCCTGTGGGAGGTGCTCCGGGAGTTGGGCAAAAAAATCAAGGTATTT_TRDV2*01.TRDD3*01.TRDJ1*01.None_TGTGCCTGTGACACCGTCTCTGGGGGGCCCCCCGATAAACTCATCTTT	T-GD
CTGCCTACATTTGCTT-7	NonA_CR	TRGV8*01.TRGJP2*01.None	CATWDRKSPSSDWIKTF	TGTGCCACCTGGGATCGAAAGTCCCCTAGTAGTGATTGGATCAAGACGTTT	TRDV1*01.TRDD3*01.TRDJ1*01.TRDC	CALGELSSLAYTDKLIF	TGTGCTCTTGGGGAACTTAGTTCCCTGGCGTACACCGATAAACTCATCTTT	TRGV8*01.TRGJP2*01.None_TRDV1*01.TRDD3*01.TRDJ1*01.TRDC	TGTGCCACCTGGGATCGAAAGTCCCCTAGTAGTGATTGGATCAAGACGTTT_TGTGCTCTTGGGGAACTTAGTTCCCTGGCGTACACCGATAAACTCATCTTT	CATWDRKSPSSDWIKTF_CALGELSSLAYTDKLIF	TRGV8*01.TRGJP2*01.None_TGTGCCACCTGGGATCGAAAGTCCCCTAGTAGTGATTGGATCAAGACGTTT_TRDV1*01.TRDD3*01.TRDJ1*01.TRDC_TGTGCTCTTGGGGAACTTAGTTCCCTGGCGTACACCGATAAACTCATCTTT	T-GD
CTTAACTTCGCAGGCT-12	NonA_CR	TRGV9*01.TRGJP*01.None	CALWEWELGKKIKVF	TGTGCCTTGTGGGAGTGGGAGTTGGGCAAAAAAATCAAGGTATTT	TRDV2*01.TRDD3*01.TRDJ1*01.None	CACDTVAPLGGSGDTDKLIF	TGTGCCTGTGACACCGTCGCCCCCCTGGGGGGATCGGGGGACACCGATAAACTCATCTTT	TRGV9*01.TRGJP*01.None_TRDV2*01.TRDD3*01.TRDJ1*01.TRDC	TGTGCCTTGTGGGAGTGGGAGTTGGGCAAAAAAATCAAGGTATTT_TGTGCCTGTGACACCGTCGCCCCCCTGGGGGGATCGGGGGACACCGATAAACTCATCTTT	CALWEWELGKKIKVF_CACDTVAPLGGSGDTDKLIF	TRGV9*01.TRGJP*01.None_TGTGCCTTGTGGGAGTGGGAGTTGGGCAAAAAAATCAAGGTATTT_TRDV2*01.TRDD3*01.TRDJ1*01.None_TGTGCCTGTGACACCGTCGCCCCCCTGGGGGGATCGGGGGACACCGATAAACTCATCTTT	T-GD
CTTCTCTTCGGTGTTA-11	NonA_CR	TRGV9*01.TRGJ1*01.None	CALWDYYYKKLF	TGTGCCTTGTGGGATTATTATTATAAGAAACTCTTT	TRDV1*01.TRDD3*01.TRDJ1*01.None	CALGESEAGGYECTDKLIF	TGTGCTCTTGGGGAATCTGAGGCTGGGGGATACGAGTGCACCGATAAACTCATCTTT	TRGV9*01.TRGJ1*01.None_TRDV1*01.TRDD3*01.TRDJ1*01.TRDC	TGTGCCTTGTGGGATTATTATTATAAGAAACTCTTT_TGTGCTCTTGGGGAATCTGAGGCTGGGGGATACGAGTGCACCGATAAACTCATCTTT	CALWDYYYKKLF_CALGESEAGGYECTDKLIF	TRGV9*01.TRGJ1*01.None_TGTGCCTTGTGGGATTATTATTATAAGAAACTCTTT_TRDV1*01.TRDD3*01.TRDJ1*01.None_TGTGCTCTTGGGGAATCTGAGGCTGGGGGATACGAGTGCACCGATAAACTCATCTTT	T-GD
GAAACTCGTCTAGTCA-7	NonA_CR	TRGV9*01.TRGJP*01.None	CALWEVQELGKKKIKVF	TGTGCCTTGTGGGAGGTCCAAGAGTTGGGCAAAAAAAAAATCAAGGTATTT	TRDV2*03.TRDD3*01.TRDJ1*01.None	CACDTPWRGFSTDKLIF	TGTGCCTGTGACACACCTTGGAGGGGGTTTTCCACCGATAAACTCATCTTT	TRGV9*01.TRGJP*01.None_TRDV2*03.TRDD3*01.TRDJ1*01.TRDC	TGTGCCTTGTGGGAGGTCCAAGAGTTGGGCAAAAAAAAAATCAAGGTATTT_TGTGCCTGTGACACACCTTGGAGGGGGTTTTCCACCGATAAACTCATCTTT	CALWEVQELGKKKIKVF_CACDTPWRGFSTDKLIF	TRGV9*01.TRGJP*01.None_TGTGCCTTGTGGGAGGTCCAAGAGTTGGGCAAAAAAAAAATCAAGGTATTT_TRDV2*03.TRDD3*01.TRDJ1*01.None_TGTGCCTGTGACACACCTTGGAGGGGGTTTTCCACCGATAAACTCATCTTT	T-GD
GAACATCTCTATCGCC-12	NonA_CR	TRGV9*01.TRGJP*01.None	CALWEVKELGKKIKVF	TGTGCCTTGTGGGAGGTGAAAGAGTTGGGCAAAAAAATCAAGGTATTT	TRDV2*03.TRDD3*01.TRDJ1*01.None	CACENLGTHTDKLIF	TGTGCCTGTGAAAACCTGGGGACCCACACCGATAAACTCATCTTT	TRGV9*01.TRGJP*01.None_TRDV2*03.TRDD3*01.TRDJ1*01.TRDC	TGTGCCTTGTGGGAGGTGAAAGAGTTGGGCAAAAAAATCAAGGTATTT_TGTGCCTGTGAAAACCTGGGGACCCACACCGATAAACTCATCTTT	CALWEVKELGKKIKVF_CACENLGTHTDKLIF	TRGV9*01.TRGJP*01.None_TGTGCCTTGTGGGAGGTGAAAGAGTTGGGCAAAAAAATCAAGGTATTT_TRDV2*03.TRDD3*01.TRDJ1*01.None_TGTGCCTGTGAAAACCTGGGGACCCACACCGATAAACTCATCTTT	T-GD
GAAGCAGCACTATCTT-8	NonA_CR	TRGV9*01.TRGJP*01.None	CALWELGELGKKIKVF	TGTGCCTTGTGGGAATTGGGAGAGTTGGGCAAAAAAATCAAGGTATTT	TRDV2*03.None.TRDJ1*01.None	CACDTVENTDNLIF	TGTGCCTGTGACACCGTAGAGAACACCGATAACCTCATCTTT	TRGV9*01.TRGJP*01.None_TRDV2*03.None.TRDJ1*01.TRDC	TGTGCCTTGTGGGAATTGGGAGAGTTGGGCAAAAAAATCAAGGTATTT_TGTGCCTGTGACACCGTAGAGAACACCGATAACCTCATCTTT	CALWELGELGKKIKVF_CACDTVENTDNLIF	TRGV9*01.TRGJP*01.None_TGTGCCTTGTGGGAATTGGGAGAGTTGGGCAAAAAAATCAAGGTATTT_TRDV2*03.None.TRDJ1*01.None_TGTGCCTGTGACACCGTAGAGAACACCGATAACCTCATCTTT	T-GD
GAAGCAGGTGCAGACA-6	NonA_CR	TRGV9*01.TRGJP*01.TRGC1	CALWEVLRELGKKIKVF	TGTGCCTTGTGGGAGGTGCTCCGGGAGTTGGGCAAAAAAATCAAGGTATTT	TRDV2*01.TRDD3*01.TRDJ1*01.None	CACDTVSGGPPDKLIF	TGTGCCTGTGACACCGTCTCTGGGGGGCCCCCCGATAAACTCATCTTT	TRGV9*01.TRGJP*01.TRGC1_TRDV2*01.TRDD3*01.TRDJ1*01.TRDC	TGTGCCTTGTGGGAGGTGCTCCGGGAGTTGGGCAAAAAAATCAAGGTATTT_TGTGCCTGTGACACCGTCTCTGGGGGGCCCCCCGATAAACTCATCTTT	CALWEVLRELGKKIKVF_CACDTVSGGPPDKLIF	TRGV9*01.TRGJP*01.TRGC1_TGTGCCTTGTGGGAGGTGCTCCGGGAGTTGGGCAAAAAAATCAAGGTATTT_TRDV2*01.TRDD3*01.TRDJ1*01.None_TGTGCCTGTGACACCGTCTCTGGGGGGCCCCCCGATAAACTCATCTTT	T-GD
GACACGCAGATAGGAG-8	NonA_CR	TRGV9*01.TRGJ1*01.None	CALWEVQPQGPKKLF	TGTGCCTTGTGGGAGGTGCAGCCTCAAGGTCCTAAGAAACTCTTT	TRDV2*01.TRDD3*01.TRDJ3*01.None	CACDTVTGGFSSWDTRQMFF	TGTGCCTGTGACACCGTTACCGGGGGATTTAGCTCCTGGGACACCCGACAGATGTTTTTC	TRGV9*01.TRGJ1*01.None_TRDV2*01.TRDD3*01.TRDJ3*01.TRDC	TGTGCCTTGTGGGAGGTGCAGCCTCAAGGTCCTAAGAAACTCTTT_TGTGCCTGTGACACCGTTACCGGGGGATTTAGCTCCTGGGACACCCGACAGATGTTTTTC	CALWEVQPQGPKKLF_CACDTVTGGFSSWDTRQMFF	TRGV9*01.TRGJ1*01.None_TGTGCCTTGTGGGAGGTGCAGCCTCAAGGTCCTAAGAAACTCTTT_TRDV2*01.TRDD3*01.TRDJ3*01.None_TGTGCCTGTGACACCGTTACCGGGGGATTTAGCTCCTGGGACACCCGACAGATGTTTTTC	T-GD
GACGTTAAGAGCTTCT-11	NonA_CR	TRGV9*01.TRGJP*01.None	CALWEVQRELGKKIKVF	TGTGCCTTGTGGGAGGTGCAGCGAGAGTTGGGCAAAAAAATCAAGGTATTT	TRDV2*01.TRDD3*01.TRDJ1*01.None	CACDTVVPGADKLIF	TGTGCCTGTGACACCGTGGTCCCGGGGGCCGATAAACTCATCTTT	TRGV9*01.TRGJP*01.None_TRDV2*01.TRDD3*01.TRDJ1*01.TRDC	TGTGCCTTGTGGGAGGTGCAGCGAGAGTTGGGCAAAAAAATCAAGGTATTT_TGTGCCTGTGACACCGTGGTCCCGGGGGCCGATAAACTCATCTTT	CALWEVQRELGKKIKVF_CACDTVVPGADKLIF	TRGV9*01.TRGJP*01.None_TGTGCCTTGTGGGAGGTGCAGCGAGAGTTGGGCAAAAAAATCAAGGTATTT_TRDV2*01.TRDD3*01.TRDJ1*01.None_TGTGCCTGTGACACCGTGGTCCCGGGGGCCGATAAACTCATCTTT	T-GD
GACTACATCTTCCTTC-10	NonA_CR	TRGV9*01.TRGJP*01.TRGC1	CALYEWAKKIKVF	TGTGCCTTGTACGAGTGGGCCAAAAAAATCAAGGTATTT	TRDV2*03.TRDD3*01.TRDJ1*01.None	CACAGLGENTDKLIF	TGTGCCTGTGCCGGACTGGGGGAGAACACCGATAAACTCATCTTT	TRGV9*01.TRGJP*01.TRGC1_TRDV2*03.TRDD3*01.TRDJ1*01.TRDC	TGTGCCTTGTACGAGTGGGCCAAAAAAATCAAGGTATTT_TGTGCCTGTGCCGGACTGGGGGAGAACACCGATAAACTCATCTTT	CALYEWAKKIKVF_CACAGLGENTDKLIF	TRGV9*01.TRGJP*01.TRGC1_TGTGCCTTGTACGAGTGGGCCAAAAAAATCAAGGTATTT_TRDV2*03.TRDD3*01.TRDJ1*01.None_TGTGCCTGTGCCGGACTGGGGGAGAACACCGATAAACTCATCTTT	T-GD
GACTGCGAGGTGTTAA-10	NonA_CR	TRGV9*01.TRGJ1*01.None	CALWDYYYKKLF	TGTGCCTTGTGGGATTATTATTATAAGAAACTCTTT	TRDV1*01.TRDD3*01.TRDJ1*01.None	CALGESEAGGYECTDKLIF	TGTGCTCTTGGGGAATCTGAGGCTGGGGGATACGAGTGCACCGATAAACTCATCTTT	TRGV9*01.TRGJ1*01.None_TRDV1*01.TRDD3*01.TRDJ1*01.TRDC	TGTGCCTTGTGGGATTATTATTATAAGAAACTCTTT_TGTGCTCTTGGGGAATCTGAGGCTGGGGGATACGAGTGCACCGATAAACTCATCTTT	CALWDYYYKKLF_CALGESEAGGYECTDKLIF	TRGV9*01.TRGJ1*01.None_TGTGCCTTGTGGGATTATTATTATAAGAAACTCTTT_TRDV1*01.TRDD3*01.TRDJ1*01.None_TGTGCTCTTGGGGAATCTGAGGCTGGGGGATACGAGTGCACCGATAAACTCATCTTT	T-GD
GATGAAAAGATGAGAG-10	NonA_CR	TRGV9*01.TRGJP*01.None	CALWEVHEELGKKIKVF	TGTGCCTTGTGGGAGGTGCACGAAGAGTTGGGCAAAAAAATCAAGGTATTT	TRDV2*01.TRDD3*01.TRDJ1*01.None	CACDEVGDPMYTDKLIF	TGTGCCTGTGACGAGGTGGGGGATCCTATGTACACCGATAAACTCATCTTT	TRGV9*01.TRGJP*01.None_TRDV2*01.TRDD3*01.TRDJ1*01.TRDC	TGTGCCTTGTGGGAGGTGCACGAAGAGTTGGGCAAAAAAATCAAGGTATTT_TGTGCCTGTGACGAGGTGGGGGATCCTATGTACACCGATAAACTCATCTTT	CALWEVHEELGKKIKVF_CACDEVGDPMYTDKLIF	TRGV9*01.TRGJP*01.None_TGTGCCTTGTGGGAGGTGCACGAAGAGTTGGGCAAAAAAATCAAGGTATTT_TRDV2*01.TRDD3*01.TRDJ1*01.None_TGTGCCTGTGACGAGGTGGGGGATCCTATGTACACCGATAAACTCATCTTT	T-GD
GCACTCTAGCGTGAAC-12	NonA_CR	TRGV3*01.TRGJ1*02.TRGC2	CATWDRPSRKLF	TGTGCCACCTGGGACAGGCCTAGTCGGAAACTCTTT	TRDV1*01.TRDD3*01.TRDJ1*01.None	CALGELSTCTGTPCATKLIF	TGTGCTCTTGGGGAGTTAAGCACCTGTACTGGGACACCCTGCGCCACTAAACTCATCTTT	TRGV3*01.TRGJ1*02.TRGC2_TRDV1*01.TRDD3*01.TRDJ1*01.TRDC	TGTGCCACCTGGGACAGGCCTAGTCGGAAACTCTTT_TGTGCTCTTGGGGAGTTAAGCACCTGTACTGGGACACCCTGCGCCACTAAACTCATCTTT	CATWDRPSRKLF_CALGELSTCTGTPCATKLIF	TRGV3*01.TRGJ1*02.TRGC2_TGTGCCACCTGGGACAGGCCTAGTCGGAAACTCTTT_TRDV1*01.TRDD3*01.TRDJ1*01.None_TGTGCTCTTGGGGAGTTAAGCACCTGTACTGGGACACCCTGCGCCACTAAACTCATCTTT	T-GD
GCACTCTGTGTGAATA-10	NonA_CR	TRGV9*01.TRGJP*01.None	CALWEVSELGKKIKVF	TGTGCCTTGTGGGAGGTTTCCGAGTTGGGCAAAAAAATCAAGGTATTT	TRDV2*01.TRDD3*01.TRDJ1*01.None	CACDIVTGGYAYTDKLIF	TGTGCCTGTGACATCGTTACTGGGGGATACGCCTACACCGATAAACTCATCTTT	TRGV9*01.TRGJP*01.None_TRDV2*01.TRDD3*01.TRDJ1*01.TRDC	TGTGCCTTGTGGGAGGTTTCCGAGTTGGGCAAAAAAATCAAGGTATTT_TGTGCCTGTGACATCGTTACTGGGGGATACGCCTACACCGATAAACTCATCTTT	CALWEVSELGKKIKVF_CACDIVTGGYAYTDKLIF	TRGV9*01.TRGJP*01.None_TGTGCCTTGTGGGAGGTTTCCGAGTTGGGCAAAAAAATCAAGGTATTT_TRDV2*01.TRDD3*01.TRDJ1*01.None_TGTGCCTGTGACATCGTTACTGGGGGATACGCCTACACCGATAAACTCATCTTT	T-GD
GCATACACATCACGTA-6	NonA_CR	TRGV9*01.TRGJP*01.TRGC1	CALWEVLRELGKKIKVF	TGTGCCTTGTGGGAGGTGCTCCGGGAGTTGGGCAAAAAAATCAAGGTATTT	TRDV2*01.TRDD3*01.TRDJ1*01.TRDC	CACDTVSGGPPDKLIF	TGTGCCTGTGACACCGTCTCTGGGGGGCCCCCCGATAAACTCATCTTT	TRGV9*01.TRGJP*01.TRGC1_TRDV2*01.TRDD3*01.TRDJ1*01.TRDC	TGTGCCTTGTGGGAGGTGCTCCGGGAGTTGGGCAAAAAAATCAAGGTATTT_TGTGCCTGTGACACCGTCTCTGGGGGGCCCCCCGATAAACTCATCTTT	CALWEVLRELGKKIKVF_CACDTVSGGPPDKLIF	TRGV9*01.TRGJP*01.TRGC1_TGTGCCTTGTGGGAGGTGCTCCGGGAGTTGGGCAAAAAAATCAAGGTATTT_TRDV2*01.TRDD3*01.TRDJ1*01.TRDC_TGTGCCTGTGACACCGTCTCTGGGGGGCCCCCCGATAAACTCATCTTT	T-GD
GCCAAATCATCTGGTA-11	NonA_CR	TRGV2*01.TRGJ1*01.None	CVTWDGPGKVGYKKLF	TGTGTCACCTGGGACGGCCCAGGGAAGGTAGGATATAAGAAACTCTTT	TRDV2*03.TRDD3*01.TRDJ1*01.None	CACDRLGPPYTDKLIF	TGTGCCTGTGACCGACTGGGACCCCCGTACACCGATAAACTCATCTTT	TRGV2*01.TRGJ1*01.None_TRDV2*03.TRDD3*01.TRDJ1*01.TRDC	TGTGTCACCTGGGACGGCCCAGGGAAGGTAGGATATAAGAAACTCTTT_TGTGCCTGTGACCGACTGGGACCCCCGTACACCGATAAACTCATCTTT	CVTWDGPGKVGYKKLF_CACDRLGPPYTDKLIF	TRGV2*01.TRGJ1*01.None_TGTGTCACCTGGGACGGCCCAGGGAAGGTAGGATATAAGAAACTCTTT_TRDV2*03.TRDD3*01.TRDJ1*01.None_TGTGCCTGTGACCGACTGGGACCCCCGTACACCGATAAACTCATCTTT	T-GD
GCCTCTAAGACTAGAT-10	NonA_CR	TRGV9*01.TRGJP*01.TRGC2	CALWEVGELGKKIKVF	TGTGCCTTGTGGGAGGTGGGAGAGTTGGGCAAAAAAATCAAGGTATTT	TRDV2*03.TRDD3*01.TRDJ3*01.TRDC	CACDTAGAAAWDTRQMFF	TGTGCCTGTGACACCGCGGGGGCAGCTGCCTGGGACACCCGACAGATGTTTTTC	TRGV9*01.TRGJP*01.TRGC2_TRDV2*03.TRDD3*01.TRDJ3*01.TRDC	TGTGCCTTGTGGGAGGTGGGAGAGTTGGGCAAAAAAATCAAGGTATTT_TGTGCCTGTGACACCGCGGGGGCAGCTGCCTGGGACACCCGACAGATGTTTTTC	CALWEVGELGKKIKVF_CACDTAGAAAWDTRQMFF	TRGV9*01.TRGJP*01.TRGC2_TGTGCCTTGTGGGAGGTGGGAGAGTTGGGCAAAAAAATCAAGGTATTT_TRDV2*03.TRDD3*01.TRDJ3*01.TRDC_TGTGCCTGTGACACCGCGGGGGCAGCTGCCTGGGACACCCGACAGATGTTTTTC	T-GD
GCGCGATCACTAGTAC-10	NonA_CR	TRGV2*01.TRGJ1*01.None	CATWDGPYYKKLF	TGTGCCACCTGGGACGGGCCGTATTATAAGAAACTCTTT	TRDV1*01.TRDD3*01.TRDJ1*01.None	CALGELGGRLPTPMDYWGIRERPYTDKLIF	TGTGCTCTTGGGGAACTAGGAGGTCGCCTTCCTACTCCCATGGATTACTGGGGGATCCGGGAAAGGCCGTACACCGATAAACTCATCTTT	TRGV2*01.TRGJ1*01.None_TRDV1*01.TRDD3*01.TRDJ1*01.TRDC	TGTGCCACCTGGGACGGGCCGTATTATAAGAAACTCTTT_TGTGCTCTTGGGGAACTAGGAGGTCGCCTTCCTACTCCCATGGATTACTGGGGGATCCGGGAAAGGCCGTACACCGATAAACTCATCTTT	CATWDGPYYKKLF_CALGELGGRLPTPMDYWGIRERPYTDKLIF	TRGV2*01.TRGJ1*01.None_TGTGCCACCTGGGACGGGCCGTATTATAAGAAACTCTTT_TRDV1*01.TRDD3*01.TRDJ1*01.None_TGTGCTCTTGGGGAACTAGGAGGTCGCCTTCCTACTCCCATGGATTACTGGGGGATCCGGGAAAGGCCGTACACCGATAAACTCATCTTT	T-GD
GCGGGTTCATACGCTA-10	NonA_CR	TRGV9*01.TRGJP*01.None	CALWEVHEELGKKIKVF	TGTGCCTTGTGGGAGGTGCACGAAGAGTTGGGCAAAAAAATCAAGGTATTT	TRDV2*01.TRDD3*01.TRDJ1*01.None	CACDEVGDPMYTDKLIF	TGTGCCTGTGACGAGGTGGGGGATCCTATGTACACCGATAAACTCATCTTT	TRGV9*01.TRGJP*01.None_TRDV2*01.TRDD3*01.TRDJ1*01.TRDC	TGTGCCTTGTGGGAGGTGCACGAAGAGTTGGGCAAAAAAATCAAGGTATTT_TGTGCCTGTGACGAGGTGGGGGATCCTATGTACACCGATAAACTCATCTTT	CALWEVHEELGKKIKVF_CACDEVGDPMYTDKLIF	TRGV9*01.TRGJP*01.None_TGTGCCTTGTGGGAGGTGCACGAAGAGTTGGGCAAAAAAATCAAGGTATTT_TRDV2*01.TRDD3*01.TRDJ1*01.None_TGTGCCTGTGACGAGGTGGGGGATCCTATGTACACCGATAAACTCATCTTT	T-GD
GCTGCGAAGTCTTGCA-10	NonA_CR	TRGV9*01.TRGJP*01.None	CALWEKQELGKKIKVF	TGTGCCTTGTGGGAGAAGCAAGAGTTGGGCAAAAAAATCAAGGTATTT	TRDV2*03.TRDD3*01.TRDJ1*01.None	CACDTLGDNTDKLIF	TGTGCCTGTGACACCCTGGGGGATAACACCGATAAACTCATCTTT	TRGV9*01.TRGJP*01.None_TRDV2*03.TRDD3*01.TRDJ1*01.TRDC	TGTGCCTTGTGGGAGAAGCAAGAGTTGGGCAAAAAAATCAAGGTATTT_TGTGCCTGTGACACCCTGGGGGATAACACCGATAAACTCATCTTT	CALWEKQELGKKIKVF_CACDTLGDNTDKLIF	TRGV9*01.TRGJP*01.None_TGTGCCTTGTGGGAGAAGCAAGAGTTGGGCAAAAAAATCAAGGTATTT_TRDV2*03.TRDD3*01.TRDJ1*01.None_TGTGCCTGTGACACCCTGGGGGATAACACCGATAAACTCATCTTT	T-GD
GCTGCTTAGAGAGCTC-10	NonA_CR	TRGV10*02.TRGJP1*01.None	CAAWVRTTGWFKIF	TGTGCTGCGTGGGTCCGTACCACTGGTTGGTTCAAGATATTT	TRDV2*03.TRDD3*01.TRDJ1*01.None	CACDTLGDTSDKLIF	TGTGCCTGTGACACACTGGGGGATACTTCCGATAAACTCATCTTT	TRGV10*02.TRGJP1*01.None_TRDV2*03.TRDD3*01.TRDJ1*01.TRDC	TGTGCTGCGTGGGTCCGTACCACTGGTTGGTTCAAGATATTT_TGTGCCTGTGACACACTGGGGGATACTTCCGATAAACTCATCTTT	CAAWVRTTGWFKIF_CACDTLGDTSDKLIF	TRGV10*02.TRGJP1*01.None_TGTGCTGCGTGGGTCCGTACCACTGGTTGGTTCAAGATATTT_TRDV2*03.TRDD3*01.TRDJ1*01.None_TGTGCCTGTGACACACTGGGGGATACTTCCGATAAACTCATCTTT	T-GD
GCTGCTTGTATGGTTC-12	NonA_CR	TRGV9*01.TRGJP*01.None	CALWELQELGKKIKVF	TGTGCCTTGTGGGAACTACAAGAGTTGGGCAAAAAAATCAAGGTATTT	TRDV2*03.TRDD3*01.TRDJ1*01.None	CACDGLGTDKLIF	TGTGCCTGTGACGGGCTGGGGACCGATAAACTCATCTTT	TRGV9*01.TRGJP*01.None_TRDV2*03.TRDD3*01.TRDJ1*01.TRDC	TGTGCCTTGTGGGAACTACAAGAGTTGGGCAAAAAAATCAAGGTATTT_TGTGCCTGTGACGGGCTGGGGACCGATAAACTCATCTTT	CALWELQELGKKIKVF_CACDGLGTDKLIF	TRGV9*01.TRGJP*01.None_TGTGCCTTGTGGGAACTACAAGAGTTGGGCAAAAAAATCAAGGTATTT_TRDV2*03.TRDD3*01.TRDJ1*01.None_TGTGCCTGTGACGGGCTGGGGACCGATAAACTCATCTTT	T-GD
GCTTCCAGTCTTGTCC-12	NonA_CR	TRGV9*01.TRGJP*01.None	CALWEGNTQELGKKIKVF	TGTGCCTTGTGGGAGGGGAATACCCAAGAGTTGGGCAAAAAAATCAAGGTATTT	TRDV2*01.TRDD3*01.TRDJ1*01.TRDC	CACDTVGVYTDKLIF	TGTGCCTGTGACACCGTGGGGGTATACACCGATAAACTCATCTTT	TRGV9*01.TRGJP*01.None_TRDV2*01.TRDD3*01.TRDJ1*01.TRDC	TGTGCCTTGTGGGAGGGGAATACCCAAGAGTTGGGCAAAAAAATCAAGGTATTT_TGTGCCTGTGACACCGTGGGGGTATACACCGATAAACTCATCTTT	CALWEGNTQELGKKIKVF_CACDTVGVYTDKLIF	TRGV9*01.TRGJP*01.None_TGTGCCTTGTGGGAGGGGAATACCCAAGAGTTGGGCAAAAAAATCAAGGTATTT_TRDV2*01.TRDD3*01.TRDJ1*01.TRDC_TGTGCCTGTGACACCGTGGGGGTATACACCGATAAACTCATCTTT	T-GD
GGCGACTCAATAGAGT-12	NonA_CR	TRGV9*01.TRGJP*01.None	CALWEVQELGKKIKVF	TGTGCCTTGTGGGAGGTGCAAGAGTTGGGCAAAAAAATCAAGGTATTT	TRDV2*03.TRDD3*01.TRDJ1*01.TRDC	CACDRLGDTSGDTDKLIF	TGTGCCTGTGACCGACTGGGGGATACGTCGGGGGACACCGATAAACTCATCTTT	TRGV9*01.TRGJP*01.None_TRDV2*03.TRDD3*01.TRDJ1*01.TRDC	TGTGCCTTGTGGGAGGTGCAAGAGTTGGGCAAAAAAATCAAGGTATTT_TGTGCCTGTGACCGACTGGGGGATACGTCGGGGGACACCGATAAACTCATCTTT	CALWEVQELGKKIKVF_CACDRLGDTSGDTDKLIF	TRGV9*01.TRGJP*01.None_TGTGCCTTGTGGGAGGTGCAAGAGTTGGGCAAAAAAATCAAGGTATTT_TRDV2*03.TRDD3*01.TRDJ1*01.TRDC_TGTGCCTGTGACCGACTGGGGGATACGTCGGGGGACACCGATAAACTCATCTTT	T-GD
GGCGTGTTCAGTGCAT-11	NonA_CR	TRGV9*01.TRGJP*01.TRGC2	CGRGSWAKKIKVF	TGTGGGAGGGGCAGTTGGGCAAAAAAAATCAAGGTATTT	TRDV2*03.None.TRDJ1*01.TRDC	CACDTLAARLYTNKLIF	TGTGCCTGTGACACCCTGGCGGCGAGACTCTACACCAATAAACTCATCTTT	TRGV9*01.TRGJP*01.TRGC2_TRDV2*03.None.TRDJ1*01.TRDC	TGTGGGAGGGGCAGTTGGGCAAAAAAAATCAAGGTATTT_TGTGCCTGTGACACCCTGGCGGCGAGACTCTACACCAATAAACTCATCTTT	CGRGSWAKKIKVF_CACDTLAARLYTNKLIF	TRGV9*01.TRGJP*01.TRGC2_TGTGGGAGGGGCAGTTGGGCAAAAAAAATCAAGGTATTT_TRDV2*03.None.TRDJ1*01.TRDC_TGTGCCTGTGACACCCTGGCGGCGAGACTCTACACCAATAAACTCATCTTT	T-GD
GGGAGATGTGTGGTTT-10	NonA_CR	TRGV9*01.TRGJP*01.None	CALWEGQELGKKIKVF	TGTGCCTTGTGGGAGGGACAAGAGTTGGGCAAAAAAATCAAGGTATTT	TRDV2*01.TRDD3*01.TRDJ1*01.None	CACDSLPAGYAYTDKLIF	TGTGCCTGTGACTCTCTTCCTGCGGGATACGCGTACACCGATAAACTCATCTTT	TRGV9*01.TRGJP*01.None_TRDV2*01.TRDD3*01.TRDJ1*01.TRDC	TGTGCCTTGTGGGAGGGACAAGAGTTGGGCAAAAAAATCAAGGTATTT_TGTGCCTGTGACTCTCTTCCTGCGGGATACGCGTACACCGATAAACTCATCTTT	CALWEGQELGKKIKVF_CACDSLPAGYAYTDKLIF	TRGV9*01.TRGJP*01.None_TGTGCCTTGTGGGAGGGACAAGAGTTGGGCAAAAAAATCAAGGTATTT_TRDV2*01.TRDD3*01.TRDJ1*01.None_TGTGCCTGTGACTCTCTTCCTGCGGGATACGCGTACACCGATAAACTCATCTTT	T-GD
GGGCATCCAATTGCTG-10	NonA_CR	TRGV9*01.TRGJP*01.None	CALWEVQELGKKIKVF	TGTGCCTTGTGGGAGGTGCAAGAGTTGGGCAAAAAAATCAAGGTATTT	TRDV2*01.TRDD3*01.TRDJ1*01.TRDC	CACDPLGDTDKLIF	TGTGCCTGTGACCCACTGGGGGACACCGATAAACTCATCTTT	TRGV9*01.TRGJP*01.None_TRDV2*01.TRDD3*01.TRDJ1*01.TRDC	TGTGCCTTGTGGGAGGTGCAAGAGTTGGGCAAAAAAATCAAGGTATTT_TGTGCCTGTGACCCACTGGGGGACACCGATAAACTCATCTTT	CALWEVQELGKKIKVF_CACDPLGDTDKLIF	TRGV9*01.TRGJP*01.None_TGTGCCTTGTGGGAGGTGCAAGAGTTGGGCAAAAAAATCAAGGTATTT_TRDV2*01.TRDD3*01.TRDJ1*01.TRDC_TGTGCCTGTGACCCACTGGGGGACACCGATAAACTCATCTTT	T-GD
GGGTTGCTCGCGGATC-7	NonA_CR	TRGV9*01.TRGJP*01.None	CALWEVRELGKKIKVF	TGTGCCTTGTGGGAGGTGCGGGAGTTGGGCAAAAAAATCAAGGTATTT	TRDV2*03.TRDD3*01.TRDJ1*01.None	CACDTVTGGYPTTDKLIF	TGTGCCTGTGACACCGTTACTGGGGGATACCCAACAACCGATAAACTCATCTTT	TRGV9*01.TRGJP*01.None_TRDV2*03.TRDD3*01.TRDJ1*01.TRDC	TGTGCCTTGTGGGAGGTGCGGGAGTTGGGCAAAAAAATCAAGGTATTT_TGTGCCTGTGACACCGTTACTGGGGGATACCCAACAACCGATAAACTCATCTTT	CALWEVRELGKKIKVF_CACDTVTGGYPTTDKLIF	TRGV9*01.TRGJP*01.None_TGTGCCTTGTGGGAGGTGCGGGAGTTGGGCAAAAAAATCAAGGTATTT_TRDV2*03.TRDD3*01.TRDJ1*01.None_TGTGCCTGTGACACCGTTACTGGGGGATACCCAACAACCGATAAACTCATCTTT	T-GD
GGTATTGCAGCTGTTA-12	NonA_CR	TRGV9*01.TRGJP*01.None	CALWEVHRELGKKIKVF	TGTGCCTTGTGGGAGGTGCACCGAGAGTTGGGCAAAAAAATCAAGGTATTT	TRDV2*03.None.TRDJ1*01.None	CACDSLSGADKLIF	TGTGCCTGTGACTCCCTGTCCGGTGCCGATAAACTCATCTTT	TRGV9*01.TRGJP*01.None_TRDV2*03.None.TRDJ1*01.TRDC	TGTGCCTTGTGGGAGGTGCACCGAGAGTTGGGCAAAAAAATCAAGGTATTT_TGTGCCTGTGACTCCCTGTCCGGTGCCGATAAACTCATCTTT	CALWEVHRELGKKIKVF_CACDSLSGADKLIF	TRGV9*01.TRGJP*01.None_TGTGCCTTGTGGGAGGTGCACCGAGAGTTGGGCAAAAAAATCAAGGTATTT_TRDV2*03.None.TRDJ1*01.None_TGTGCCTGTGACTCCCTGTCCGGTGCCGATAAACTCATCTTT	T-GD
GGTATTGTCAAGGTAA-12	NonA_CR	TRGV9*01.TRGJP*01.None	CALWEVQELGKKIKVF	TGTGCCTTGTGGGAGGTGCAGGAGTTGGGCAAAAAAATCAAGGTATTT	TRDV2*03.TRDD3*01.TRDJ1*01.None	CACDTVRGIGYTDKLIF	TGTGCCTGTGACACCGTGAGGGGGATCGGGTACACCGATAAACTCATCTTT	TRGV9*01.TRGJP*01.None_TRDV2*03.TRDD3*01.TRDJ1*01.TRDC	TGTGCCTTGTGGGAGGTGCAGGAGTTGGGCAAAAAAATCAAGGTATTT_TGTGCCTGTGACACCGTGAGGGGGATCGGGTACACCGATAAACTCATCTTT	CALWEVQELGKKIKVF_CACDTVRGIGYTDKLIF	TRGV9*01.TRGJP*01.None_TGTGCCTTGTGGGAGGTGCAGGAGTTGGGCAAAAAAATCAAGGTATTT_TRDV2*03.TRDD3*01.TRDJ1*01.None_TGTGCCTGTGACACCGTGAGGGGGATCGGGTACACCGATAAACTCATCTTT	T-GD
GGTGTTATCCGATATG-9	NonA_CR	TRGV2*01.TRGJ1*02.TRGC2	CATWDGPNYKKLF	TGTGCTACCTGGGACGGGCCGAATTATAAGAAACTCTTT	TRDV1*01.TRDD2*01.TRDJ1*01.TRDC	CALGVPRGPTHTGRLKYTDKLIF	TGTGCTCTTGGGGTCCCTCGAGGTCCTACCCATACTGGTAGACTTAAGTACACCGATAAACTCATCTTT	TRGV2*01.TRGJ1*02.TRGC2_TRDV1*01.TRDD2*01.TRDJ1*01.TRDC	TGTGCTACCTGGGACGGGCCGAATTATAAGAAACTCTTT_TGTGCTCTTGGGGTCCCTCGAGGTCCTACCCATACTGGTAGACTTAAGTACACCGATAAACTCATCTTT	CATWDGPNYKKLF_CALGVPRGPTHTGRLKYTDKLIF	TRGV2*01.TRGJ1*02.TRGC2_TGTGCTACCTGGGACGGGCCGAATTATAAGAAACTCTTT_TRDV1*01.TRDD2*01.TRDJ1*01.TRDC_TGTGCTCTTGGGGTCCCTCGAGGTCCTACCCATACTGGTAGACTTAAGTACACCGATAAACTCATCTTT	T-GD
GTAGGCCAGCAGACTG-10	NonA_CR	TRGV9*01.TRGJP*01.TRGC2	CALWEVHEELGKKIKVF	TGTGCCTTGTGGGAGGTGCACGAAGAGTTGGGCAAAAAAATCAAGGTATTT	TRDV2*01.TRDD3*01.TRDJ1*01.None	CACDEVGDPMYTDKLIF	TGTGCCTGTGACGAGGTGGGGGATCCTATGTACACCGATAAACTCATCTTT	TRGV9*01.TRGJP*01.TRGC2_TRDV2*01.TRDD3*01.TRDJ1*01.TRDC	TGTGCCTTGTGGGAGGTGCACGAAGAGTTGGGCAAAAAAATCAAGGTATTT_TGTGCCTGTGACGAGGTGGGGGATCCTATGTACACCGATAAACTCATCTTT	CALWEVHEELGKKIKVF_CACDEVGDPMYTDKLIF	TRGV9*01.TRGJP*01.TRGC2_TGTGCCTTGTGGGAGGTGCACGAAGAGTTGGGCAAAAAAATCAAGGTATTT_TRDV2*01.TRDD3*01.TRDJ1*01.None_TGTGCCTGTGACGAGGTGGGGGATCCTATGTACACCGATAAACTCATCTTT	T-GD
GTAGTCATCAACCATG-11	NonA_CR	TRGV9*01.TRGJP*01.None	CALWEVAELGKKIKVF	TGTGCCTTGTGGGAGGTGGCAGAGTTGGGCAAAAAAATCAAGGTATTT	TRDV2*01.TRDD3*01.TRDJ1*01.TRDC	CDTLGISDKLIF	TGTGACACCCTGGGGATATCCGATAAACTCATCTTT	TRGV9*01.TRGJP*01.None_TRDV2*01.TRDD3*01.TRDJ1*01.TRDC	TGTGCCTTGTGGGAGGTGGCAGAGTTGGGCAAAAAAATCAAGGTATTT_TGTGACACCCTGGGGATATCCGATAAACTCATCTTT	CALWEVAELGKKIKVF_CDTLGISDKLIF	TRGV9*01.TRGJP*01.None_TGTGCCTTGTGGGAGGTGGCAGAGTTGGGCAAAAAAATCAAGGTATTT_TRDV2*01.TRDD3*01.TRDJ1*01.TRDC_TGTGACACCCTGGGGATATCCGATAAACTCATCTTT	T-GD
GTCACAACATGCTAGT-12	NonA_CR	TRGV9*01.TRGJP*01.None	CALWEVREQELGKKIKVF	TGTGCCTTGTGGGAGGTGCGGGAGCAAGAGTTGGGCAAAAAAATCAAGGTATTT	TRDV2*03.TRDD3*01.TRDJ1*01.None	CACDTVGANTDKLIF	TGTGCCTGTGACACCGTGGGGGCCAACACCGATAAACTCATCTTT	TRGV9*01.TRGJP*01.None_TRDV2*03.TRDD3*01.TRDJ1*01.TRDC	TGTGCCTTGTGGGAGGTGCGGGAGCAAGAGTTGGGCAAAAAAATCAAGGTATTT_TGTGCCTGTGACACCGTGGGGGCCAACACCGATAAACTCATCTTT	CALWEVREQELGKKIKVF_CACDTVGANTDKLIF	TRGV9*01.TRGJP*01.None_TGTGCCTTGTGGGAGGTGCGGGAGCAAGAGTTGGGCAAAAAAATCAAGGTATTT_TRDV2*03.TRDD3*01.TRDJ1*01.None_TGTGCCTGTGACACCGTGGGGGCCAACACCGATAAACTCATCTTT	T-GD
GTCATTTTCTCGTTTA-11	NonA_CR	TRGV5*01.TRGJP1*01.TRGC2	CATWGFTGWFKIF	TGTGCCACCTGGGGATTCACTGGTTGGTTCAAGATATTT	TRDV1*01.TRDD3*01.TRDJ1*01.None	CALGEPFLPFRLGDTPYTDKLIF	TGTGCTCTTGGGGAACCCTTCCTCCCCTTCCGGCTGGGGGATACGCCGTACACCGATAAACTCATCTTT	TRGV5*01.TRGJP1*01.TRGC2_TRDV1*01.TRDD3*01.TRDJ1*01.TRDC	TGTGCCACCTGGGGATTCACTGGTTGGTTCAAGATATTT_TGTGCTCTTGGGGAACCCTTCCTCCCCTTCCGGCTGGGGGATACGCCGTACACCGATAAACTCATCTTT	CATWGFTGWFKIF_CALGEPFLPFRLGDTPYTDKLIF	TRGV5*01.TRGJP1*01.TRGC2_TGTGCCACCTGGGGATTCACTGGTTGGTTCAAGATATTT_TRDV1*01.TRDD3*01.TRDJ1*01.None_TGTGCTCTTGGGGAACCCTTCCTCCCCTTCCGGCTGGGGGATACGCCGTACACCGATAAACTCATCTTT	T-GD
GTCGGGTTCGTACGGC-6	NonA_CR	TRGV9*01.TRGJP*01.None	CALWEVLRELGKKIKVF	TGTGCCTTGTGGGAGGTGCTCCGGGAGTTGGGCAAAAAAATCAAGGTATTT	TRDV2*01.TRDD3*01.TRDJ1*01.None	CACDTVSGGPPDKLIF	TGTGCCTGTGACACCGTCTCTGGGGGGCCCCCCGATAAACTCATCTTT	TRGV9*01.TRGJP*01.None_TRDV2*01.TRDD3*01.TRDJ1*01.TRDC	TGTGCCTTGTGGGAGGTGCTCCGGGAGTTGGGCAAAAAAATCAAGGTATTT_TGTGCCTGTGACACCGTCTCTGGGGGGCCCCCCGATAAACTCATCTTT	CALWEVLRELGKKIKVF_CACDTVSGGPPDKLIF	TRGV9*01.TRGJP*01.None_TGTGCCTTGTGGGAGGTGCTCCGGGAGTTGGGCAAAAAAATCAAGGTATTT_TRDV2*01.TRDD3*01.TRDJ1*01.None_TGTGCCTGTGACACCGTCTCTGGGGGGCCCCCCGATAAACTCATCTTT	T-GD
GTCTTCGGTAAGTGTA-11	NonA_CR	TRGV9*01.TRGJ1*02.None	CALFYYKKLF	TGTGCCTTGTTTTATTATAAGAAACTCTTT	TRDV2*01.None.TRDJ1*01.None	CACDTAFADRTDKLIF	TGTGCCTGTGACACCGCGTTCGCGGACCGCACCGATAAACTCATCTTT	TRGV9*01.TRGJ1*02.None_TRDV2*01.None.TRDJ1*01.TRDC	TGTGCCTTGTTTTATTATAAGAAACTCTTT_TGTGCCTGTGACACCGCGTTCGCGGACCGCACCGATAAACTCATCTTT	CALFYYKKLF_CACDTAFADRTDKLIF	TRGV9*01.TRGJ1*02.None_TGTGCCTTGTTTTATTATAAGAAACTCTTT_TRDV2*01.None.TRDJ1*01.None_TGTGCCTGTGACACCGCGTTCGCGGACCGCACCGATAAACTCATCTTT	T-GD
GTGGGTCGTTCCGTCT-12	NonA_CR	TRGV8*01.TRGJ1*01.None	CATRGREEKLF	TGTGCCACCCGGGGGCGCGAGGAGAAACTCTTT	TRDV2*01.TRDD3*01.TRDJ1*01.None	CACDNLLGDRMYTDKLIF	TGTGCCTGTGACAACCTACTGGGGGATCGAATGTACACCGATAAACTCATCTTT	TRGV8*01.TRGJ1*01.None_TRDV2*01.TRDD3*01.TRDJ1*01.TRDC	TGTGCCACCCGGGGGCGCGAGGAGAAACTCTTT_TGTGCCTGTGACAACCTACTGGGGGATCGAATGTACACCGATAAACTCATCTTT	CATRGREEKLF_CACDNLLGDRMYTDKLIF	TRGV8*01.TRGJ1*01.None_TGTGCCACCCGGGGGCGCGAGGAGAAACTCTTT_TRDV2*01.TRDD3*01.TRDJ1*01.None_TGTGCCTGTGACAACCTACTGGGGGATCGAATGTACACCGATAAACTCATCTTT	T-GD
GTGTGCGAGTTGAGAT-6	NonA_CR	TRGV9*01.TRGJP*01.TRGC1	CALWEVLRELGKKIKVF	TGTGCCTTGTGGGAGGTGCTCCGGGAGTTGGGCAAAAAAATCAAGGTATTT	TRDV2*01.TRDD3*01.TRDJ1*01.None	CACDTVSGGPPDKLIF	TGTGCCTGTGACACCGTCTCTGGGGGGCCCCCCGATAAACTCATCTTT	TRGV9*01.TRGJP*01.TRGC1_TRDV2*01.TRDD3*01.TRDJ1*01.TRDC	TGTGCCTTGTGGGAGGTGCTCCGGGAGTTGGGCAAAAAAATCAAGGTATTT_TGTGCCTGTGACACCGTCTCTGGGGGGCCCCCCGATAAACTCATCTTT	CALWEVLRELGKKIKVF_CACDTVSGGPPDKLIF	TRGV9*01.TRGJP*01.TRGC1_TGTGCCTTGTGGGAGGTGCTCCGGGAGTTGGGCAAAAAAATCAAGGTATTT_TRDV2*01.TRDD3*01.TRDJ1*01.None_TGTGCCTGTGACACCGTCTCTGGGGGGCCCCCCGATAAACTCATCTTT	T-GD
GTTCTCGCACAAGTAA-10	NonA_CR	TRGV9*01.TRGJP*01.TRGC2	CALWEGKELGKKIKVF	TGTGCCTTGTGGGAGGGAAAAGAGTTGGGCAAAAAAATCAAGGTATTT	TRDV2*01.TRDD3*01.TRDJ1*01.None	CACDFLLGVTDKLIF	TGTGCCTGTGACTTTTTACTGGGGGTCACCGATAAACTCATCTTT	TRGV9*01.TRGJP*01.TRGC2_TRDV2*01.TRDD3*01.TRDJ1*01.TRDC	TGTGCCTTGTGGGAGGGAAAAGAGTTGGGCAAAAAAATCAAGGTATTT_TGTGCCTGTGACTTTTTACTGGGGGTCACCGATAAACTCATCTTT	CALWEGKELGKKIKVF_CACDFLLGVTDKLIF	TRGV9*01.TRGJP*01.TRGC2_TGTGCCTTGTGGGAGGGAAAAGAGTTGGGCAAAAAAATCAAGGTATTT_TRDV2*01.TRDD3*01.TRDJ1*01.None_TGTGCCTGTGACTTTTTACTGGGGGTCACCGATAAACTCATCTTT	T-GD
TACGGATAGTGGTAAT-8	NonA_CR	TRGV9*01.TRGJP*01.None	CALWTIQELGKKIKVF	TGTGCCTTGTGGACCATACAAGAGTTGGGCAAAAAAATCAAGGTATTT	TRDV2*01.TRDD3*01.TRDJ1*01.None	CACDPLGDNTDKLIF	TGTGCCTGTGACCCCCTGGGGGACAACACCGATAAACTCATCTTT	TRGV9*01.TRGJP*01.None_TRDV2*01.TRDD3*01.TRDJ1*01.TRDC	TGTGCCTTGTGGACCATACAAGAGTTGGGCAAAAAAATCAAGGTATTT_TGTGCCTGTGACCCCCTGGGGGACAACACCGATAAACTCATCTTT	CALWTIQELGKKIKVF_CACDPLGDNTDKLIF	TRGV9*01.TRGJP*01.None_TGTGCCTTGTGGACCATACAAGAGTTGGGCAAAAAAATCAAGGTATTT_TRDV2*01.TRDD3*01.TRDJ1*01.None_TGTGCCTGTGACCCCCTGGGGGACAACACCGATAAACTCATCTTT	T-GD
TACGGTACAGTCCTTC-8	NonA_CR	TRGV9*01.TRGJP*01.TRGC1	CALWEAQELGKKIKVF	TGTGCCTTGTGGGAGGCCCAAGAGTTGGGCAAAAAAATCAAGGTATTT	TRDV2*01.TRDD3*01.TRDJ3*01.None	CACDTGGATHLPSWDTRQMFF	TGTGCCTGTGACACCGGCGGGGCCACTCACCTCCCCTCCTGGGACACCCGACAGATGTTTTTC	TRGV9*01.TRGJP*01.TRGC1_TRDV2*01.TRDD3*01.TRDJ3*01.TRDC	TGTGCCTTGTGGGAGGCCCAAGAGTTGGGCAAAAAAATCAAGGTATTT_TGTGCCTGTGACACCGGCGGGGCCACTCACCTCCCCTCCTGGGACACCCGACAGATGTTTTTC	CALWEAQELGKKIKVF_CACDTGGATHLPSWDTRQMFF	TRGV9*01.TRGJP*01.TRGC1_TGTGCCTTGTGGGAGGCCCAAGAGTTGGGCAAAAAAATCAAGGTATTT_TRDV2*01.TRDD3*01.TRDJ3*01.None_TGTGCCTGTGACACCGGCGGGGCCACTCACCTCCCCTCCTGGGACACCCGACAGATGTTTTTC	T-GD
TAGAGCTGTTCGTTGA-8	NonA_CR	TRGV9*01.TRGJP*01.None	CALWIVKELGKKIKVF	TGTGCCTTGTGGATCGTCAAAGAGTTGGGCAAAAAAATCAAGGTATTT	TRDV2*01.TRDD3*01.TRDJ1*01.TRDC	CACDTLNWGPTHYLSADKLIF	TGTGCCTGTGACACGTTGAACTGGGGGCCAACACACTACCTGTCCGCCGATAAACTCATCTTT	TRGV9*01.TRGJP*01.None_TRDV2*01.TRDD3*01.TRDJ1*01.TRDC	TGTGCCTTGTGGATCGTCAAAGAGTTGGGCAAAAAAATCAAGGTATTT_TGTGCCTGTGACACGTTGAACTGGGGGCCAACACACTACCTGTCCGCCGATAAACTCATCTTT	CALWIVKELGKKIKVF_CACDTLNWGPTHYLSADKLIF	TRGV9*01.TRGJP*01.None_TGTGCCTTGTGGATCGTCAAAGAGTTGGGCAAAAAAATCAAGGTATTT_TRDV2*01.TRDD3*01.TRDJ1*01.TRDC_TGTGCCTGTGACACGTTGAACTGGGGGCCAACACACTACCTGTCCGCCGATAAACTCATCTTT	T-GD
TAGCCGGTCACTTATC-11	NonA_CR	TRGV9*01.TRGJP*01.None	CALWEVQELGKKIKVF	TGTGCCTTGTGGGAGGTACAAGAGTTGGGCAAAAAAATCAAGGTATTT	TRDV2*01.TRDD3*01.TRDJ1*01.TRDC	CACDTVGDRGTDKLIF	TGTGCCTGTGACACCGTCGGGGATCGCGGCACCGATAAACTCATCTTT	TRGV9*01.TRGJP*01.None_TRDV2*01.TRDD3*01.TRDJ1*01.TRDC	TGTGCCTTGTGGGAGGTACAAGAGTTGGGCAAAAAAATCAAGGTATTT_TGTGCCTGTGACACCGTCGGGGATCGCGGCACCGATAAACTCATCTTT	CALWEVQELGKKIKVF_CACDTVGDRGTDKLIF	TRGV9*01.TRGJP*01.None_TGTGCCTTGTGGGAGGTACAAGAGTTGGGCAAAAAAATCAAGGTATTT_TRDV2*01.TRDD3*01.TRDJ1*01.TRDC_TGTGCCTGTGACACCGTCGGGGATCGCGGCACCGATAAACTCATCTTT	T-GD
TAGGCATCAAACTGTC-12	NonA_CR	TRGV9*01.TRGJP*01.TRGC2	CALWEVQELGKKIKVF	TGTGCCTTGTGGGAGGTGCAAGAGTTGGGCAAAAAAATCAAGGTATTT	TRDV2*03.TRDD3*01.TRDJ1*01.TRDC	CACDRLGDTSGDTDKLIF	TGTGCCTGTGACCGACTGGGGGATACGTCGGGGGACACCGATAAACTCATCTTT	TRGV9*01.TRGJP*01.TRGC2_TRDV2*03.TRDD3*01.TRDJ1*01.TRDC	TGTGCCTTGTGGGAGGTGCAAGAGTTGGGCAAAAAAATCAAGGTATTT_TGTGCCTGTGACCGACTGGGGGATACGTCGGGGGACACCGATAAACTCATCTTT	CALWEVQELGKKIKVF_CACDRLGDTSGDTDKLIF	TRGV9*01.TRGJP*01.TRGC2_TGTGCCTTGTGGGAGGTGCAAGAGTTGGGCAAAAAAATCAAGGTATTT_TRDV2*03.TRDD3*01.TRDJ1*01.TRDC_TGTGCCTGTGACCGACTGGGGGATACGTCGGGGGACACCGATAAACTCATCTTT	T-GD
TAGTGGTCAGGATCGA-12	NonA_CR	TRGV2*01.TRGJP2*01.None	CATWDGPPYSSDWIKTF	TGTGCCACCTGGGACGGGCCGCCATATAGTAGTGATTGGATCAAGACGTTT	TRDV1*01.TRDD2*01.TRDJ1*01.TRDC	CALGERGTKAFLRRGSMYTDKLIF	TGTGCTCTTGGGGAACGGGGAACCAAGGCCTTCCTACGGCGGGGGTCGATGTACACCGATAAACTCATCTTT	TRGV2*01.TRGJP2*01.None_TRDV1*01.TRDD2*01.TRDJ1*01.TRDC	TGTGCCACCTGGGACGGGCCGCCATATAGTAGTGATTGGATCAAGACGTTT_TGTGCTCTTGGGGAACGGGGAACCAAGGCCTTCCTACGGCGGGGGTCGATGTACACCGATAAACTCATCTTT	CATWDGPPYSSDWIKTF_CALGERGTKAFLRRGSMYTDKLIF	TRGV2*01.TRGJP2*01.None_TGTGCCACCTGGGACGGGCCGCCATATAGTAGTGATTGGATCAAGACGTTT_TRDV1*01.TRDD2*01.TRDJ1*01.TRDC_TGTGCTCTTGGGGAACGGGGAACCAAGGCCTTCCTACGGCGGGGGTCGATGTACACCGATAAACTCATCTTT	T-GD
TAGTTGGTCCAAAGTC-7	NonA_CR	TRGV9*01.TRGJP*01.None	CALWEVQELGKKIKVF	TGTGCCTTGTGGGAGGTCCAAGAGTTGGGCAAAAAAATCAAGGTATTT	TRDV2*03.TRDD3*01.TRDJ1*01.None	CACDTPWRGFSTDKLIF	TGTGCCTGTGACACACCTTGGAGGGGGTTTTCCACCGATAAACTCATCTTT	TRGV9*01.TRGJP*01.None_TRDV2*03.TRDD3*01.TRDJ1*01.TRDC	TGTGCCTTGTGGGAGGTCCAAGAGTTGGGCAAAAAAATCAAGGTATTT_TGTGCCTGTGACACACCTTGGAGGGGGTTTTCCACCGATAAACTCATCTTT	CALWEVQELGKKIKVF_CACDTPWRGFSTDKLIF	TRGV9*01.TRGJP*01.None_TGTGCCTTGTGGGAGGTCCAAGAGTTGGGCAAAAAAATCAAGGTATTT_TRDV2*03.TRDD3*01.TRDJ1*01.None_TGTGCCTGTGACACACCTTGGAGGGGGTTTTCCACCGATAAACTCATCTTT	T-GD
TATCAGGGTGGAAAGA-8	NonA_CR	TRGV3*01.TRGJ1*01.None	CATWDLPNYYKKLF	TGTGCCACCTGGGACCTCCCGAATTATTATAAGAAACTCTTT	TRDV1*01.TRDD3*01.TRDJ1*01.None	CAILGAPTRGRYTDKLIF	TGTGCCATTTTGGGGGCGCCTACGCGGGGTAGGTACACCGATAAACTCATCTTT	TRGV3*01.TRGJ1*01.None_TRDV1*01.TRDD3*01.TRDJ1*01.TRDC	TGTGCCACCTGGGACCTCCCGAATTATTATAAGAAACTCTTT_TGTGCCATTTTGGGGGCGCCTACGCGGGGTAGGTACACCGATAAACTCATCTTT	CATWDLPNYYKKLF_CAILGAPTRGRYTDKLIF	TRGV3*01.TRGJ1*01.None_TGTGCCACCTGGGACCTCCCGAATTATTATAAGAAACTCTTT_TRDV1*01.TRDD3*01.TRDJ1*01.None_TGTGCCATTTTGGGGGCGCCTACGCGGGGTAGGTACACCGATAAACTCATCTTT	T-GD
TCAATCTGTGACTCAT-12	NonA_CR	TRGV2*01.TRGJ1*02.TRGC2	CATWDGPLF	TGTGCCACCTGGGACGGGCCTCTATTT	TRDV2*01.TRDD3*01.TRDJ1*01.None	CACDTIILGERRYTDKLIF	TGTGCCTGTGACACCATTATACTGGGGGAGAGACGGTACACCGATAAACTCATCTTT	TRGV2*01.TRGJ1*02.TRGC2_TRDV2*01.TRDD3*01.TRDJ1*01.TRDC	TGTGCCACCTGGGACGGGCCTCTATTT_TGTGCCTGTGACACCATTATACTGGGGGAGAGACGGTACACCGATAAACTCATCTTT	CATWDGPLF_CACDTIILGERRYTDKLIF	TRGV2*01.TRGJ1*02.TRGC2_TGTGCCACCTGGGACGGGCCTCTATTT_TRDV2*01.TRDD3*01.TRDJ1*01.None_TGTGCCTGTGACACCATTATACTGGGGGAGAGACGGTACACCGATAAACTCATCTTT	T-GD
TCACGAAAGTTAGCGG-10	NonA_CR	TRGV9*01.TRGJP*01.TRGC2	CALWEVQELGKKIKVF	TGTGCCTTGTGGGAGGTGCAGGAGTTGGGCAAAAAAATCAAGGTATTT	TRDV2*01.TRDD3*01.TRDJ1*01.None	CACDTVGVLSYTDKLIF	TGTGCCTGTGACACCGTGGGGGTTCTATCGTACACCGATAAACTCATCTTT	TRGV9*01.TRGJP*01.TRGC2_TRDV2*01.TRDD3*01.TRDJ1*01.TRDC	TGTGCCTTGTGGGAGGTGCAGGAGTTGGGCAAAAAAATCAAGGTATTT_TGTGCCTGTGACACCGTGGGGGTTCTATCGTACACCGATAAACTCATCTTT	CALWEVQELGKKIKVF_CACDTVGVLSYTDKLIF	TRGV9*01.TRGJP*01.TRGC2_TGTGCCTTGTGGGAGGTGCAGGAGTTGGGCAAAAAAATCAAGGTATTT_TRDV2*01.TRDD3*01.TRDJ1*01.None_TGTGCCTGTGACACCGTGGGGGTTCTATCGTACACCGATAAACTCATCTTT	T-GD
TCACGAAGTGAACCTT-7	NonA_CR	TRGV8*01.TRGJP2*01.None	CATWDRKSPSSDWIKTF	TGTGCCACCTGGGATCGAAAGTCCCCTAGTAGTGATTGGATCAAGACGTTT	TRDV1*01.TRDD3*01.TRDJ1*01.None	CALGELSSLAYTDKLIF	TGTGCTCTTGGGGAACTTAGTTCCCTGGCGTACACCGATAAACTCATCTTT	TRGV8*01.TRGJP2*01.None_TRDV1*01.TRDD3*01.TRDJ1*01.TRDC	TGTGCCACCTGGGATCGAAAGTCCCCTAGTAGTGATTGGATCAAGACGTTT_TGTGCTCTTGGGGAACTTAGTTCCCTGGCGTACACCGATAAACTCATCTTT	CATWDRKSPSSDWIKTF_CALGELSSLAYTDKLIF	TRGV8*01.TRGJP2*01.None_TGTGCCACCTGGGATCGAAAGTCCCCTAGTAGTGATTGGATCAAGACGTTT_TRDV1*01.TRDD3*01.TRDJ1*01.None_TGTGCTCTTGGGGAACTTAGTTCCCTGGCGTACACCGATAAACTCATCTTT	T-GD
TCAGCAAGTCGGCATC-8	NonA_CR	TRGV8*01.TRGJ1*02.None	CATWVPNYYKKLF	TGTGCCACCTGGGTTCCCAATTATTATAAGAAACTCTTT	TRDV1*01.TRDD3*01.TRDJ1*01.TRDC	CALGELRAYWGIEMGYTDKLIF	TGTGCTCTTGGGGAACTACGGGCGTACTGGGGGATAGAAATGGGGTACACCGATAAACTCATCTTT	TRGV8*01.TRGJ1*02.None_TRDV1*01.TRDD3*01.TRDJ1*01.TRDC	TGTGCCACCTGGGTTCCCAATTATTATAAGAAACTCTTT_TGTGCTCTTGGGGAACTACGGGCGTACTGGGGGATAGAAATGGGGTACACCGATAAACTCATCTTT	CATWVPNYYKKLF_CALGELRAYWGIEMGYTDKLIF	TRGV8*01.TRGJ1*02.None_TGTGCCACCTGGGTTCCCAATTATTATAAGAAACTCTTT_TRDV1*01.TRDD3*01.TRDJ1*01.TRDC_TGTGCTCTTGGGGAACTACGGGCGTACTGGGGGATAGAAATGGGGTACACCGATAAACTCATCTTT	T-GD
TCAGGATGTGATAAAC-7	NonA_CR	TRGV9*01.TRGJP*01.None	CALWEVQELGKKIKVF	TGTGCCTTGTGGGAGGTCCAAGAGTTGGGCAAAAAAATCAAGGTATTT	TRDV2*03.TRDD3*01.TRDJ1*01.TRDC	CACDTPWRGFSTDKLIF	TGTGCCTGTGACACACCTTGGAGGGGGTTTTCCACCGATAAACTCATCTTT	TRGV9*01.TRGJP*01.None_TRDV2*03.TRDD3*01.TRDJ1*01.TRDC	TGTGCCTTGTGGGAGGTCCAAGAGTTGGGCAAAAAAATCAAGGTATTT_TGTGCCTGTGACACACCTTGGAGGGGGTTTTCCACCGATAAACTCATCTTT	CALWEVQELGKKIKVF_CACDTPWRGFSTDKLIF	TRGV9*01.TRGJP*01.None_TGTGCCTTGTGGGAGGTCCAAGAGTTGGGCAAAAAAATCAAGGTATTT_TRDV2*03.TRDD3*01.TRDJ1*01.TRDC_TGTGCCTGTGACACACCTTGGAGGGGGTTTTCCACCGATAAACTCATCTTT	T-GD
TCATTACCAATACGCT-7	NonA_CR	TRGV9*01.TRGJP*01.None	CALWEVQELGKKIKVF	TGTGCCTTGTGGGAGGTCCAAGAGTTGGGCAAAAAAATCAAGGTATTT	TRDV2*03.TRDD3*01.TRDJ1*01.TRDC	CACDTPWRGFSTDKLIF	TGTGCCTGTGACACACCTTGGAGGGGGTTTTCCACCGATAAACTCATCTTT	TRGV9*01.TRGJP*01.None_TRDV2*03.TRDD3*01.TRDJ1*01.TRDC	TGTGCCTTGTGGGAGGTCCAAGAGTTGGGCAAAAAAATCAAGGTATTT_TGTGCCTGTGACACACCTTGGAGGGGGTTTTCCACCGATAAACTCATCTTT	CALWEVQELGKKIKVF_CACDTPWRGFSTDKLIF	TRGV9*01.TRGJP*01.None_TGTGCCTTGTGGGAGGTCCAAGAGTTGGGCAAAAAAATCAAGGTATTT_TRDV2*03.TRDD3*01.TRDJ1*01.TRDC_TGTGCCTGTGACACACCTTGGAGGGGGTTTTCCACCGATAAACTCATCTTT	T-GD
TCCACACGTACCGGCT-10	NonA_CR	TRGV9*01.TRGJP2*01.None	CALWEVQPYSSDWIKTF	TGTGCCTTGTGGGAGGTGCAACCTTATAGTAGTGATTGGATCAAGACGTTT	TRDV2*01.TRDD3*01.TRDJ1*01.TRDC	CACDTLGVGDTQGDTDKLIF	TGTGCCTGTGACACGCTCGGCGTAGGGGATACGCAGGGGGACACCGATAAACTCATCTTT	TRGV9*01.TRGJP2*01.None_TRDV2*01.TRDD3*01.TRDJ1*01.TRDC	TGTGCCTTGTGGGAGGTGCAACCTTATAGTAGTGATTGGATCAAGACGTTT_TGTGCCTGTGACACGCTCGGCGTAGGGGATACGCAGGGGGACACCGATAAACTCATCTTT	CALWEVQPYSSDWIKTF_CACDTLGVGDTQGDTDKLIF	TRGV9*01.TRGJP2*01.None_TGTGCCTTGTGGGAGGTGCAACCTTATAGTAGTGATTGGATCAAGACGTTT_TRDV2*01.TRDD3*01.TRDJ1*01.TRDC_TGTGCCTGTGACACGCTCGGCGTAGGGGATACGCAGGGGGACACCGATAAACTCATCTTT	T-GD
TCGTAGAAGCTCTCGG-9	NonA_CR	TRGV9*01.TRGJP*01.None	CALWEFQELGKKIKVF	TGTGCCTTGTGGGAATTCCAAGAGTTGGGCAAAAAAATCAAGGTATTT	TRDV2*03.TRDD3*01.TRDJ1*01.TRDC	CACDTVDPSQTGNRGADKLIF	TGTGCCTGTGACACCGTGGACCCCTCCCAAACGGGGAATCGTGGTGCCGATAAACTCATCTTT	TRGV9*01.TRGJP*01.None_TRDV2*03.TRDD3*01.TRDJ1*01.TRDC	TGTGCCTTGTGGGAATTCCAAGAGTTGGGCAAAAAAATCAAGGTATTT_TGTGCCTGTGACACCGTGGACCCCTCCCAAACGGGGAATCGTGGTGCCGATAAACTCATCTTT	CALWEFQELGKKIKVF_CACDTVDPSQTGNRGADKLIF	TRGV9*01.TRGJP*01.None_TGTGCCTTGTGGGAATTCCAAGAGTTGGGCAAAAAAATCAAGGTATTT_TRDV2*03.TRDD3*01.TRDJ1*01.TRDC_TGTGCCTGTGACACCGTGGACCCCTCCCAAACGGGGAATCGTGGTGCCGATAAACTCATCTTT	T-GD
TGAAAGAGTCTTGCGG-7	NonA_CR	TRGV8*01.TRGJP2*01.TRGC2	CATWDRKSPSSDWIKTF	TGTGCCACCTGGGATCGAAAGTCCCCTAGTAGTGATTGGATCAAGACGTTT	TRDV1*01.TRDD3*01.TRDJ1*01.None	CALGELSSLAYTDKLIF	TGTGCTCTTGGGGAACTTAGTTCCCTGGCGTACACCGATAAACTCATCTTT	TRGV8*01.TRGJP2*01.TRGC2_TRDV1*01.TRDD3*01.TRDJ1*01.TRDC	TGTGCCACCTGGGATCGAAAGTCCCCTAGTAGTGATTGGATCAAGACGTTT_TGTGCTCTTGGGGAACTTAGTTCCCTGGCGTACACCGATAAACTCATCTTT	CATWDRKSPSSDWIKTF_CALGELSSLAYTDKLIF	TRGV8*01.TRGJP2*01.TRGC2_TGTGCCACCTGGGATCGAAAGTCCCCTAGTAGTGATTGGATCAAGACGTTT_TRDV1*01.TRDD3*01.TRDJ1*01.None_TGTGCTCTTGGGGAACTTAGTTCCCTGGCGTACACCGATAAACTCATCTTT	T-GD
TGACAACTCTACCAGA-6	NonA_CR	TRGV9*01.TRGJP*01.TRGC1	CALWEVLRELGKKIKVF	TGTGCCTTGTGGGAGGTGCTCCGGGAGTTGGGCAAAAAAATCAAGGTATTT	TRDV2*01.TRDD3*01.TRDJ1*01.None	CACDTVSGGPPDKLIF	TGTGCCTGTGACACCGTCTCTGGGGGGCCCCCCGATAAACTCATCTTT	TRGV9*01.TRGJP*01.TRGC1_TRDV2*01.TRDD3*01.TRDJ1*01.TRDC	TGTGCCTTGTGGGAGGTGCTCCGGGAGTTGGGCAAAAAAATCAAGGTATTT_TGTGCCTGTGACACCGTCTCTGGGGGGCCCCCCGATAAACTCATCTTT	CALWEVLRELGKKIKVF_CACDTVSGGPPDKLIF	TRGV9*01.TRGJP*01.TRGC1_TGTGCCTTGTGGGAGGTGCTCCGGGAGTTGGGCAAAAAAATCAAGGTATTT_TRDV2*01.TRDD3*01.TRDJ1*01.None_TGTGCCTGTGACACCGTCTCTGGGGGGCCCCCCGATAAACTCATCTTT	T-GD
TGACTAGTCTTGGGTA-10	NonA_CR	TRGV9*01.TRGJP*01.None	CALWEVHELGKKIKVF	TGTGCCTTGTGGGAGGTGCACGAGTTGGGCAAAAAAATCAAGGTATTT	TRDV2*01.TRDD2*01.TRDJ3*01.None	CACDFVLGSSWDTRQMFF	TGTGCCTGTGACTTCGTACTGGGTAGCTCCTGGGACACCCGACAGATGTTTTTC	TRGV9*01.TRGJP*01.None_TRDV2*01.TRDD2*01.TRDJ3*01.TRDC	TGTGCCTTGTGGGAGGTGCACGAGTTGGGCAAAAAAATCAAGGTATTT_TGTGCCTGTGACTTCGTACTGGGTAGCTCCTGGGACACCCGACAGATGTTTTTC	CALWEVHELGKKIKVF_CACDFVLGSSWDTRQMFF	TRGV9*01.TRGJP*01.None_TGTGCCTTGTGGGAGGTGCACGAGTTGGGCAAAAAAATCAAGGTATTT_TRDV2*01.TRDD2*01.TRDJ3*01.None_TGTGCCTGTGACTTCGTACTGGGTAGCTCCTGGGACACCCGACAGATGTTTTTC	T-GD
TGACTTTAGCAGGCTA-10	NonA_CR	TRGV9*01.TRGJP*01.None	CALWEPQEELGKKIKVF	TGTGCCTTGTGGGAGCCGCAGGAAGAGTTGGGCAAAAAAATCAAGGTATTT	TRDV2*01.TRDD3*01.TRDJ1*01.TRDC	CACDTLGAYTDKLIF	TGTGCCTGTGACACGTTGGGGGCGTACACCGATAAACTCATCTTT	TRGV9*01.TRGJP*01.None_TRDV2*01.TRDD3*01.TRDJ1*01.TRDC	TGTGCCTTGTGGGAGCCGCAGGAAGAGTTGGGCAAAAAAATCAAGGTATTT_TGTGCCTGTGACACGTTGGGGGCGTACACCGATAAACTCATCTTT	CALWEPQEELGKKIKVF_CACDTLGAYTDKLIF	TRGV9*01.TRGJP*01.None_TGTGCCTTGTGGGAGCCGCAGGAAGAGTTGGGCAAAAAAATCAAGGTATTT_TRDV2*01.TRDD3*01.TRDJ1*01.TRDC_TGTGCCTGTGACACGTTGGGGGCGTACACCGATAAACTCATCTTT	T-GD
TGACTTTAGTATCTCG-7	NonA_CR	TRGV10*02.TRGJ1*01.None	CAAWEDYKKLF	TGTGCTGCGTGGGAAGATTATAAGAAACTCTTT	TRDV1*01.TRDD3*01.TRDJ1*01.None	CALGECTGGSRTDKLIF	TGTGCTCTTGGGGAATGTACTGGGGGATCTCGCACCGATAAACTCATCTTT	TRGV10*02.TRGJ1*01.None_TRDV1*01.TRDD3*01.TRDJ1*01.TRDC	TGTGCTGCGTGGGAAGATTATAAGAAACTCTTT_TGTGCTCTTGGGGAATGTACTGGGGGATCTCGCACCGATAAACTCATCTTT	CAAWEDYKKLF_CALGECTGGSRTDKLIF	TRGV10*02.TRGJ1*01.None_TGTGCTGCGTGGGAAGATTATAAGAAACTCTTT_TRDV1*01.TRDD3*01.TRDJ1*01.None_TGTGCTCTTGGGGAATGTACTGGGGGATCTCGCACCGATAAACTCATCTTT	T-GD
TGAGCATCAGCATGAG-8	NonA_CR	TRGV9*01.TRGJP*01.None	CALWEVEELGKKIKVF	TGTGCCTTGTGGGAGGTAGAAGAGTTGGGCAAAAAAATCAAGGTATTT	TRDV2*03.TRDD3*01.TRDJ1*01.TRDC	CACDLLGDLSDKLIF	TGTGCCTGTGACCTCCTGGGGGATCTCTCCGATAAACTCATCTTT	TRGV9*01.TRGJP*01.None_TRDV2*03.TRDD3*01.TRDJ1*01.TRDC	TGTGCCTTGTGGGAGGTAGAAGAGTTGGGCAAAAAAATCAAGGTATTT_TGTGCCTGTGACCTCCTGGGGGATCTCTCCGATAAACTCATCTTT	CALWEVEELGKKIKVF_CACDLLGDLSDKLIF	TRGV9*01.TRGJP*01.None_TGTGCCTTGTGGGAGGTAGAAGAGTTGGGCAAAAAAATCAAGGTATTT_TRDV2*03.TRDD3*01.TRDJ1*01.TRDC_TGTGCCTGTGACCTCCTGGGGGATCTCTCCGATAAACTCATCTTT	T-GD
TGAGCATTCGAATGGG-10	NonA_CR	TRGV9*01.TRGJP*01.None	CALWEVKELGKKIKVF	TGTGCCTTGTGGGAGGTGAAAGAGTTGGGCAAAAAAATCAAGGTATTT	TRDV2*01.TRDD3*01.TRDJ1*01.None	CACDTVLLGDTPETDKLIF	TGTGCCTGTGACACCGTTTTACTGGGGGATACGCCGGAAACCGATAAACTCATCTTT	TRGV9*01.TRGJP*01.None_TRDV2*01.TRDD3*01.TRDJ1*01.TRDC	TGTGCCTTGTGGGAGGTGAAAGAGTTGGGCAAAAAAATCAAGGTATTT_TGTGCCTGTGACACCGTTTTACTGGGGGATACGCCGGAAACCGATAAACTCATCTTT	CALWEVKELGKKIKVF_CACDTVLLGDTPETDKLIF	TRGV9*01.TRGJP*01.None_TGTGCCTTGTGGGAGGTGAAAGAGTTGGGCAAAAAAATCAAGGTATTT_TRDV2*01.TRDD3*01.TRDJ1*01.None_TGTGCCTGTGACACCGTTTTACTGGGGGATACGCCGGAAACCGATAAACTCATCTTT	T-GD
TGAGCCGGTCTAAACC-12	NonA_CR	TRGV9*01.TRGJ1*02.None	CALWEPIRNTYKKLF	TGTGCCTTGTGGGAGCCGATCCGAAATACTTATAAGAAACTCTTT	TRDV2*03.TRDD3*01.TRDJ1*01.None	CACDTMGDTDKLIF	TGTGCCTGTGACACCATGGGGGACACCGATAAACTCATCTTT	TRGV9*01.TRGJ1*02.None_TRDV2*03.TRDD3*01.TRDJ1*01.TRDC	TGTGCCTTGTGGGAGCCGATCCGAAATACTTATAAGAAACTCTTT_TGTGCCTGTGACACCATGGGGGACACCGATAAACTCATCTTT	CALWEPIRNTYKKLF_CACDTMGDTDKLIF	TRGV9*01.TRGJ1*02.None_TGTGCCTTGTGGGAGCCGATCCGAAATACTTATAAGAAACTCTTT_TRDV2*03.TRDD3*01.TRDJ1*01.None_TGTGCCTGTGACACCATGGGGGACACCGATAAACTCATCTTT	T-GD
TGAGGGAAGTCTCGGC-10	NonA_CR	TRGV9*01.TRGJP*01.TRGC1	CALWEPELGKKIKVF	TGTGCCTTGTGGGAGCCAGAGTTGGGCAAAAAAATCAAGGTATTT	TRDV2*01.None.TRDJ3*01.None	CACDTVVSTWSNTRQMFF	TGTGCCTGTGACACCGTGGTGTCGACCTGGAGCAACACCCGACAGATGTTTTTC	TRGV9*01.TRGJP*01.TRGC1_TRDV2*01.None.TRDJ3*01.TRDC	TGTGCCTTGTGGGAGCCAGAGTTGGGCAAAAAAATCAAGGTATTT_TGTGCCTGTGACACCGTGGTGTCGACCTGGAGCAACACCCGACAGATGTTTTTC	CALWEPELGKKIKVF_CACDTVVSTWSNTRQMFF	TRGV9*01.TRGJP*01.TRGC1_TGTGCCTTGTGGGAGCCAGAGTTGGGCAAAAAAATCAAGGTATTT_TRDV2*01.None.TRDJ3*01.None_TGTGCCTGTGACACCGTGGTGTCGACCTGGAGCAACACCCGACAGATGTTTTTC	T-GD
TGCCCATAGGGCACTA-6	NonA_CR	TRGV9*01.TRGJP*01.None	CALWEVLRELGKKIKVF	TGTGCCTTGTGGGAGGTGCTCCGGGAGTTGGGCAAAAAAATCAAGGTATTT	TRDV2*01.TRDD3*01.TRDJ1*01.None	CACDTVSGGPPDKLIF	TGTGCCTGTGACACCGTCTCTGGGGGGCCCCCCGATAAACTCATCTTT	TRGV9*01.TRGJP*01.None_TRDV2*01.TRDD3*01.TRDJ1*01.TRDC	TGTGCCTTGTGGGAGGTGCTCCGGGAGTTGGGCAAAAAAATCAAGGTATTT_TGTGCCTGTGACACCGTCTCTGGGGGGCCCCCCGATAAACTCATCTTT	CALWEVLRELGKKIKVF_CACDTVSGGPPDKLIF	TRGV9*01.TRGJP*01.None_TGTGCCTTGTGGGAGGTGCTCCGGGAGTTGGGCAAAAAAATCAAGGTATTT_TRDV2*01.TRDD3*01.TRDJ1*01.None_TGTGCCTGTGACACCGTCTCTGGGGGGCCCCCCGATAAACTCATCTTT	T-GD
TGCCCTAAGAGAGCTC-8	NonA_CR	TRGV9*01.TRGJP*01.None	CALWEVPVLGKKIKVF	TGTGCCTTGTGGGAGGTGCCTGTGTTGGGCAAAAAAATCAAGGTATTT	TRDV2*03.TRDD3*01.TRDJ1*01.None	CACDTVLRGDSQYTDKLIF	TGTGCCTGTGACACCGTACTCCGGGGGGACTCCCAGTACACCGATAAACTCATCTTT	TRGV9*01.TRGJP*01.None_TRDV2*03.TRDD3*01.TRDJ1*01.TRDC	TGTGCCTTGTGGGAGGTGCCTGTGTTGGGCAAAAAAATCAAGGTATTT_TGTGCCTGTGACACCGTACTCCGGGGGGACTCCCAGTACACCGATAAACTCATCTTT	CALWEVPVLGKKIKVF_CACDTVLRGDSQYTDKLIF	TRGV9*01.TRGJP*01.None_TGTGCCTTGTGGGAGGTGCCTGTGTTGGGCAAAAAAATCAAGGTATTT_TRDV2*03.TRDD3*01.TRDJ1*01.None_TGTGCCTGTGACACCGTACTCCGGGGGGACTCCCAGTACACCGATAAACTCATCTTT	T-GD
TGGTTAGCACCCATGG-9	NonA_CR	TRGV4*02.TRGJP*01.None	CATWDGLTPEELGKKIKVF	TGTGCCACCTGGGATGGCCTCACTCCGGAAGAGTTGGGCAAAAAAATCAAGGTATTT	TRDV1*01.TRDD2*01.TRDJ1*01.None	CALGVPRGPTHTGRLKYTDKLIF	TGTGCTCTTGGGGTCCCTCGAGGTCCTACCCATACTGGTAGACTTAAGTACACCGATAAACTCATCTTT	TRGV4*02.TRGJP*01.None_TRDV1*01.TRDD2*01.TRDJ1*01.TRDC	TGTGCCACCTGGGATGGCCTCACTCCGGAAGAGTTGGGCAAAAAAATCAAGGTATTT_TGTGCTCTTGGGGTCCCTCGAGGTCCTACCCATACTGGTAGACTTAAGTACACCGATAAACTCATCTTT	CATWDGLTPEELGKKIKVF_CALGVPRGPTHTGRLKYTDKLIF	TRGV4*02.TRGJP*01.None_TGTGCCACCTGGGATGGCCTCACTCCGGAAGAGTTGGGCAAAAAAATCAAGGTATTT_TRDV1*01.TRDD2*01.TRDJ1*01.None_TGTGCTCTTGGGGTCCCTCGAGGTCCTACCCATACTGGTAGACTTAAGTACACCGATAAACTCATCTTT	T-GD
TGTATTCAGACAGACC-8	NonA_CR	TRGV9*01.TRGJP*01.TRGC2	CALWEEVLGKKIKVF	TGTGCCTTGTGGGAGGAAGTGTTGGGCAAAAAAATCAAGGTATTT	TRDV2*01.TRDD3*01.TRDJ3*01.None	CACDTVKMADTWDTRQMFF	TGTGCCTGTGACACCGTTAAGATGGCCGACACCTGGGACACCCGACAGATGTTTTTC	TRGV9*01.TRGJP*01.TRGC2_TRDV2*01.TRDD3*01.TRDJ3*01.TRDC	TGTGCCTTGTGGGAGGAAGTGTTGGGCAAAAAAATCAAGGTATTT_TGTGCCTGTGACACCGTTAAGATGGCCGACACCTGGGACACCCGACAGATGTTTTTC	CALWEEVLGKKIKVF_CACDTVKMADTWDTRQMFF	TRGV9*01.TRGJP*01.TRGC2_TGTGCCTTGTGGGAGGAAGTGTTGGGCAAAAAAATCAAGGTATTT_TRDV2*01.TRDD3*01.TRDJ3*01.None_TGTGCCTGTGACACCGTTAAGATGGCCGACACCTGGGACACCCGACAGATGTTTTTC	T-GD
TGTGGTAAGCTAAACA-7	NonA_CR	TRGV8*01.TRGJP2*01.None	CATWDRKSPSSDWIKTF	TGTGCCACCTGGGATCGAAAGTCCCCTAGTAGTGATTGGATCAAGACGTTT	TRDV1*01.TRDD3*01.TRDJ1*01.TRDC	CALGELSSLAYTDKLIF	TGTGCTCTTGGGGAACTTAGTTCCCTGGCGTACACCGATAAACTCATCTTT	TRGV8*01.TRGJP2*01.None_TRDV1*01.TRDD3*01.TRDJ1*01.TRDC	TGTGCCACCTGGGATCGAAAGTCCCCTAGTAGTGATTGGATCAAGACGTTT_TGTGCTCTTGGGGAACTTAGTTCCCTGGCGTACACCGATAAACTCATCTTT	CATWDRKSPSSDWIKTF_CALGELSSLAYTDKLIF	TRGV8*01.TRGJP2*01.None_TGTGCCACCTGGGATCGAAAGTCCCCTAGTAGTGATTGGATCAAGACGTTT_TRDV1*01.TRDD3*01.TRDJ1*01.TRDC_TGTGCTCTTGGGGAACTTAGTTCCCTGGCGTACACCGATAAACTCATCTTT	T-GD
TGTTCCGCATCACCCT-10	NonA_CR	TRGV9*01.TRGJP*01.None	CALWEVHELGKKIKVF	TGTGCCTTGTGGGAGGTGCACGAGTTGGGCAAAAAAATCAAGGTATTT	TRDV2*01.TRDD2*01.TRDJ3*01.TRDC	CACDFVLGSSWDTRQMFF	TGTGCCTGTGACTTCGTACTGGGTAGCTCCTGGGACACCCGACAGATGTTTTTC	TRGV9*01.TRGJP*01.None_TRDV2*01.TRDD2*01.TRDJ3*01.TRDC	TGTGCCTTGTGGGAGGTGCACGAGTTGGGCAAAAAAATCAAGGTATTT_TGTGCCTGTGACTTCGTACTGGGTAGCTCCTGGGACACCCGACAGATGTTTTTC	CALWEVHELGKKIKVF_CACDFVLGSSWDTRQMFF	TRGV9*01.TRGJP*01.None_TGTGCCTTGTGGGAGGTGCACGAGTTGGGCAAAAAAATCAAGGTATTT_TRDV2*01.TRDD2*01.TRDJ3*01.TRDC_TGTGCCTGTGACTTCGTACTGGGTAGCTCCTGGGACACCCGACAGATGTTTTTC	T-GD
TGTTCCGTCTACCTGC-9	NonA_CR	TRGV9*01.TRGJP*01.None	CALWEVQELGKKIKVF	TGTGCCTTGTGGGAGGTCCAAGAGTTGGGCAAAAAAATCAAGGTATTT	TRDV2*03.TRDD3*01.TRDJ1*01.TRDC	CACDTVTGTDKLIF	TGTGCCTGTGACACCGTAACTGGGACCGATAAACTCATCTTT	TRGV9*01.TRGJP*01.None_TRDV2*03.TRDD3*01.TRDJ1*01.TRDC	TGTGCCTTGTGGGAGGTCCAAGAGTTGGGCAAAAAAATCAAGGTATTT_TGTGCCTGTGACACCGTAACTGGGACCGATAAACTCATCTTT	CALWEVQELGKKIKVF_CACDTVTGTDKLIF	TRGV9*01.TRGJP*01.None_TGTGCCTTGTGGGAGGTCCAAGAGTTGGGCAAAAAAATCAAGGTATTT_TRDV2*03.TRDD3*01.TRDJ1*01.TRDC_TGTGCCTGTGACACCGTAACTGGGACCGATAAACTCATCTTT	T-GD
TTAACTCCACAGGAGT-9	NonA_CR	TRGV8*01.TRGJP2*01.TRGC2	CATWDQYSSDWIKTF	TGTGCCACCTGGGATCAGTATAGTAGTGATTGGATCAAGACGTTT	TRDV2*03.TRDD3*01.TRDJ1*01.None	CACDLMAGGPNTDKLIF	TGTGCCTGTGACCTTATGGCTGGGGGCCCTAACACCGATAAACTCATCTTT	TRGV8*01.TRGJP2*01.TRGC2_TRDV2*03.TRDD3*01.TRDJ1*01.TRDC	TGTGCCACCTGGGATCAGTATAGTAGTGATTGGATCAAGACGTTT_TGTGCCTGTGACCTTATGGCTGGGGGCCCTAACACCGATAAACTCATCTTT	CATWDQYSSDWIKTF_CACDLMAGGPNTDKLIF	TRGV8*01.TRGJP2*01.TRGC2_TGTGCCACCTGGGATCAGTATAGTAGTGATTGGATCAAGACGTTT_TRDV2*03.TRDD3*01.TRDJ1*01.None_TGTGCCTGTGACCTTATGGCTGGGGGCCCTAACACCGATAAACTCATCTTT	T-GD
TTAACTCCACTACAGT-12	NonA_CR	TRGV9*01.TRGJP*01.None	CALWEVDLELGKKIKVF	TGTGCCTTGTGGGAGGTGGACTTGGAGTTGGGCAAAAAAATCAAGGTATTT	TRDV2*01.TRDD3*01.TRDJ1*01.None	CACDSLGEKYTDKLIF	TGTGCCTGTGACTCGTTGGGGGAAAAGTACACCGATAAACTCATCTTT	TRGV9*01.TRGJP*01.None_TRDV2*01.TRDD3*01.TRDJ1*01.TRDC	TGTGCCTTGTGGGAGGTGGACTTGGAGTTGGGCAAAAAAATCAAGGTATTT_TGTGCCTGTGACTCGTTGGGGGAAAAGTACACCGATAAACTCATCTTT	CALWEVDLELGKKIKVF_CACDSLGEKYTDKLIF	TRGV9*01.TRGJP*01.None_TGTGCCTTGTGGGAGGTGGACTTGGAGTTGGGCAAAAAAATCAAGGTATTT_TRDV2*01.TRDD3*01.TRDJ1*01.None_TGTGCCTGTGACTCGTTGGGGGAAAAGTACACCGATAAACTCATCTTT	T-GD
TTAACTCCAGGGATTG-10	NonA_CR	TRGV9*01.TRGJP*01.None	CALWEAELGKKIKVF	TGTGCCTTGTGGGAGGCTGAGTTGGGCAAAAAAATCAAGGTATTT	TRDV2*01.TRDD3*01.TRDJ3*01.None	CAFDVLGDTDWDTRQMFF	TGTGCCTTCGACGTACTGGGGGATACCGACTGGGACACCCGACAGATGTTTTTC	TRGV9*01.TRGJP*01.None_TRDV2*01.TRDD3*01.TRDJ3*01.TRDC	TGTGCCTTGTGGGAGGCTGAGTTGGGCAAAAAAATCAAGGTATTT_TGTGCCTTCGACGTACTGGGGGATACCGACTGGGACACCCGACAGATGTTTTTC	CALWEAELGKKIKVF_CAFDVLGDTDWDTRQMFF	TRGV9*01.TRGJP*01.None_TGTGCCTTGTGGGAGGCTGAGTTGGGCAAAAAAATCAAGGTATTT_TRDV2*01.TRDD3*01.TRDJ3*01.None_TGTGCCTTCGACGTACTGGGGGATACCGACTGGGACACCCGACAGATGTTTTTC	T-GD
TTAACTCCATGTCCTC-11	NonA_CR	TRGV9*01.TRGJP*01.None	CALWEAELGKKIKVF	TGTGCCTTGTGGGAGGCGGAGTTGGGCAAAAAAATCAAGGTATTT	TRDV2*01.TRDD3*01.TRDJ1*01.None	CACDTVASYPTTGGYDTDKLI	TGTGCCTGTGACACCGTAGCTTCCTACCCTACTACTGGGGGATACGACACCGATAAACTCATC	TRGV9*01.TRGJP*01.None_TRDV2*01.TRDD3*01.TRDJ1*01.TRDC	TGTGCCTTGTGGGAGGCGGAGTTGGGCAAAAAAATCAAGGTATTT_TGTGCCTGTGACACCGTAGCTTCCTACCCTACTACTGGGGGATACGACACCGATAAACTCATC	CALWEAELGKKIKVF_CACDTVASYPTTGGYDTDKLI	TRGV9*01.TRGJP*01.None_TGTGCCTTGTGGGAGGCGGAGTTGGGCAAAAAAATCAAGGTATTT_TRDV2*01.TRDD3*01.TRDJ1*01.None_TGTGCCTGTGACACCGTAGCTTCCTACCCTACTACTGGGGGATACGACACCGATAAACTCATC	T-GD
TTAGTTCCAGCTGTAT-11	NonA_CR	TRGV4*02.TRGJ1*02.None	CATWDGPGKLF	TGTGCCACCTGGGATGGGCCGGGGAAACTCTTT	TRDV1*01.TRDD3*01.TRDJ1*01.TRDC	CALGEPGPSGYLKYWGVMYTDKLIF	TGTGCTCTTGGGGAACCGGGGCCGTCGGGCTATTTGAAGTACTGGGGGGTCATGTACACCGATAAACTCATCTTT	TRGV4*02.TRGJ1*02.None_TRDV1*01.TRDD3*01.TRDJ1*01.TRDC	TGTGCCACCTGGGATGGGCCGGGGAAACTCTTT_TGTGCTCTTGGGGAACCGGGGCCGTCGGGCTATTTGAAGTACTGGGGGGTCATGTACACCGATAAACTCATCTTT	CATWDGPGKLF_CALGEPGPSGYLKYWGVMYTDKLIF	TRGV4*02.TRGJ1*02.None_TGTGCCACCTGGGATGGGCCGGGGAAACTCTTT_TRDV1*01.TRDD3*01.TRDJ1*01.TRDC_TGTGCTCTTGGGGAACCGGGGCCGTCGGGCTATTTGAAGTACTGGGGGGTCATGTACACCGATAAACTCATCTTT	T-GD
TTATGCTAGTCAAGGC-9	NonA_CR	TRGV10*02.TRGJ1*02.None	CAAWDNPENYYKKLF	TGTGCTGCGTGGGATAATCCCGAGAATTATTATAAGAAACTCTTT	TRDV2*03.TRDD3*01.TRDJ1*01.None	CACDTLLGVQTEGSTDKLIF	TGTGCCTGTGACACCTTGTTGGGGGTCCAAACGGAGGGGTCCACCGATAAACTCATCTTT	TRGV10*02.TRGJ1*02.None_TRDV2*03.TRDD3*01.TRDJ1*01.TRDC	TGTGCTGCGTGGGATAATCCCGAGAATTATTATAAGAAACTCTTT_TGTGCCTGTGACACCTTGTTGGGGGTCCAAACGGAGGGGTCCACCGATAAACTCATCTTT	CAAWDNPENYYKKLF_CACDTLLGVQTEGSTDKLIF	TRGV10*02.TRGJ1*02.None_TGTGCTGCGTGGGATAATCCCGAGAATTATTATAAGAAACTCTTT_TRDV2*03.TRDD3*01.TRDJ1*01.None_TGTGCCTGTGACACCTTGTTGGGGGTCCAAACGGAGGGGTCCACCGATAAACTCATCTTT	T-GD
TTGACTTTCTCTTGAT-10	NonA_CR	TRGV2*01.TRGJP2*01.TRGC2	CATWDGYSSDWIKTF	TGTGCCACCTGGGACGGCTATAGTAGTGATTGGATCAAGACGTTT	TRDV1*01.TRDD3*01.TRDJ1*01.None	CALGKAFLRGGGYRTDKLIF	TGTGCTCTGGGTAAGGCCTTCCTACGTGGTGGGGGATACCGGACCGATAAACTCATCTTT	TRGV2*01.TRGJP2*01.TRGC2_TRDV1*01.TRDD3*01.TRDJ1*01.TRDC	TGTGCCACCTGGGACGGCTATAGTAGTGATTGGATCAAGACGTTT_TGTGCTCTGGGTAAGGCCTTCCTACGTGGTGGGGGATACCGGACCGATAAACTCATCTTT	CATWDGYSSDWIKTF_CALGKAFLRGGGYRTDKLIF	TRGV2*01.TRGJP2*01.TRGC2_TGTGCCACCTGGGACGGCTATAGTAGTGATTGGATCAAGACGTTT_TRDV1*01.TRDD3*01.TRDJ1*01.None_TGTGCTCTGGGTAAGGCCTTCCTACGTGGTGGGGGATACCGGACCGATAAACTCATCTTT	T-GD
[truncated: 6 more rows]

## Sheet: NonA_HDMAPP
barcode	sample	TCR1	cdr3_aa1	cdr3_nt1	TCR2	cdr3_aa2	cdr3_nt2	CTgene	CTnt	CTaa	CTstrict	cellType
[truncated: 518 more rows]

## Sheet: NonA_MO
barcode	sample	TCR1	cdr3_aa1	cdr3_nt1	TCR2	cdr3_aa2	cdr3_nt2	CTgene	CTnt	CTaa	CTstrict	cellType
[truncated: 272 more rows]
