# Supplementary material for: Single-cell transcriptional analysis reveals allergen-specific signatures in human γδ T cells
Source: JCI Insight. 2025 Apr 17;10(11):e191359. doi: 10.1172/jci.insight.191359 (PMC12220975; doi:10.1172/jci.insight.191359)
Supplement: Supporting data values [file jciinsight-10-191359-s119.xlsx]

## Sheet: Fig. 1B
Vδ1						Vδ2
MO			CR			MO			CR
Allergic	Non-Allergic		Allergic	Non-Allergic		Allergic	Non-Allergic		Allergic	Non-Allergic
0.25	15.516		36	20.96		99.75	84.484		64	79.04
0.97	1.149		81.7	36.7		99.03	98.851		18.3	63.3
0.73	4.49		61.8	15.8		99.27	95.51		38.2	84.2
8.408	0.13		1.85	15.52		91.592	99.87		98.15	84.48
28.5	0.841		10.9	20.77		71.5	99.159		89.1	79.23
1.661	0.46		96.83	13.5		98.339	99.54		3.17	86.5
0.97	0.931		15.13	9.69		99.03	99.069		84.87	90.31
0.75	0.31		5.88	65.6		99.25	99.69		94.12	34.4
0.33	9.802		43.6	78.16		99.67	90.198		56.4	21.84
0.13	15.446		93.15	0.06		99.87	84.554		6.85	99.94
4.162	0		3.55	9.8		95.838	100		96.45	90.2
0.6	4.59		7.49	57.52		99.4	95.41		92.51	42.48
0.31	2.427		71.28	41.8		99.69	97.573		28.72	58.2
2.024	2.916		14.1	34.24		97.976	97.084		85.9	65.76
0.24	0.26		60.7	1.91		99.76	99.74		39.3	98.09
0.62			6.56			99.38			93.44
9.182			66.63			90.818			33.37
24.7			3.07			75.3			96.93
			36.6						63.4
			32.2						67.8
			18.6						81.4

## Sheet: Fig. 2B
	Cluster 0	Cluster 1	Cluster 2	Cluster 3	Cluster 4	Cluster 5	Cluster 6	Cluster 7	Cluster 8	Cluster 9	Cluster 10	Cluster 11	Cluster 12	Cluster 13	Cluster 14	Cluster 15
CR	0.072911	0.253748	0.0715439	0.832475	0.0542101	0.869254	0.1249	0.016119	0.0667342	0.0437616	0.960533	0.0518604	0.662839	0.324306	0.788231	0.318841
HDMAPP	0.152902	0.244937	0.670165	0.0421456	0.102647	0.0423888	0.177502	0.560074	0.385929	0.412011	0.0121305	0.509929	0.20925	0.255208	0.13976	0.173913
MO	0.774187	0.501316	0.258291	0.12538	0.843143	0.0883572	0.697598	0.423807	0.547336	0.544227	0.0273364	0.438211	0.127911	0.420486	0.0720093	0.507246

## Sheet: Fig. 2D
Cluster	Cluster 0						Cluster 1						Cluster 2						Cluster 3						Cluster 4						Cluster 5						Cluster 6						Cluster 7						Cluster 8
Stim	CR		MO		HDMAPP		CR		MO		HDMAPP		CR		MO		HDMAPP		CR		MO		HDMAPP		CR		MO		HDMAPP		CR		MO		HDMAPP		CR		MO		HDMAPP		CR		MO		HDMAPP		CR
Allergy Status	Allergic	Non-Allergic	Allergic	Non-Allergic	Non-Allergic		Allergic	Non-Allergic	Allergic	Non-Allergic	Non-Allergic		Allergic	Non-Allergic	Allergic	Non-Allergic	Non-Allergic		Allergic	Non-Allergic	Allergic	Non-Allergic	Non-Allergic		Allergic	Non-Allergic	Allergic	Non-Allergic	Non-Allergic		Allergic	Non-Allergic	Allergic	Non-Allergic	Non-Allergic		Allergic	Non-Allergic	Allergic	Non-Allergic	Non-Allergic		Allergic	Non-Allergic	Allergic	Non-Allergic	Non-Allergic		Allergic
	3.0303	2.27782	23.9925	20.899	10.4159		6.06061	15.534	17.7132	15.1962	32.3854		3.0303	0.746826	13.8707	8.31936	29.5059		13.6364	36.109	1.59325	3.1533	0.710985		0	4.14488	8.05998	20.2617	2.34625		0	18.6706	0.187441	1.10701	1.03093		3.0303	2.1658	8.80975	11.1037	2.70174		0	0	3.93627	1.1741	3.55492		1.51515
	0.520156	0.555556	24.641	15.5378	8.59523		6.37191	10	0.34463	32.2709	8.36804		1.43043	0	21.0798	0.431607	7.8758		8.06242	10.5556	0.287191	0.0332005	0.567967		0.910273	0	11.4302	13.0146	4.35441		65.6697	2.22222	0.0574383	0.0996016	0.265051		0.910273	0.555556	9.305	4.74768	7.8758		0	0.555556	5.91614	14.0106	18.3264		0.910273
	0	1.74419	16.91	24.0879	11.0208		1.96078	0	0.0471032	11.3407	10.6594		0	0	19.1239	8.35165	33.0172		7.84314	19.186	0.989166	0.307692	0.135501		0	11.9186	10.7866	21.2308	8.49142		71.8954	10.1744	0	0.43956	0.31617		1.30719	0.290698	15.1672	6.63736	5.82656		0	0.581395	2.07254	2.41758	7.22674		0.653595
	0.535475	0.225734	24.8433	15.2146	6.31888		9.10308	8.84876	14.0741	18.8131	17.7076		2.1419	0.0451467	6.09687	3.2197	21.565		31.593	48.2167	2.16524	4.48232	1.24908		1.33869	4.1535	5.24217	15.1515	0.991918		0.937082	10.3837	0.626781	1.0101	1.02866		0.937082	0.722348	6.78063	9.78535	3.85746		0.401606	0.0451467	6.78063	1.1048	9.8457		0.267738
	1.00334	3.94877	15.6036	18.4287	5.33944		20.0669	4.90928	7.51708	21.4355	1.14416		4.1806	1.92102	4.6697	5.62561	31.1213		31.4381	28.7086	1.48064	17.0708	7.78032		0.167224	8.32444	15.7175	6.78952	0.457666		4.01338	9.71185	17.6538	0.193986	0.457666		4.01338	1.38741	8.42825	4.17071	2.0595		1.67224	3.30843	6.37813	6.30456	25.8581		1.50502
	0.369686	0.350877	36.6505	23.8499	3.97772		1.75601	5.61404	10.9223	11.8644	19.4909		6.28466	0.526316	2.9733	3.11743	10.2228		1.01664	21.9298	0.242718	0.363196	1.3922		0.0924214	1.05263	26.2743	24.0012	2.02864		72.5508	5.4386	0.121359	0.0605327	0.397772		1.01664	1.05263	4.73301	8.71671	5.7677		0.462107	0	6.37136	9.11017	32.14		7.85582
	0.753769	1.90427	11.4528	23.8954	8.77681		4.52261	5.76428	6.30965	18.0343	8.26052		0.753769	1.64694	14.5281	3.156	28.6338		16.3317	22.2337	2.54507	0.766456	1.74742		1.00503	2.98507	5.40827	13.706	4.60683		7.78894	48.5332	0.159067	7.79982	5.32168		0	3.60268	2.8632	10.55	4.2494		0.753769	0.0514668	5.30223	6.67268	12.9865		0.251256
	2.38429	14.6856	24.0887	32.2604	1.29738		8.27489	10.988	6.18067	3.04804	0		2.6648	8.83234	1.90174	6.85199	66.1409		27.4895	47.0958	2.53566	6.19361	0.534215		1.12202	3.0988	26.3074	23.7991	0.0763165		1.26227	0.568862	0	0.0487686	0.0254388		1.26227	7.02096	9.82567	21.1168	3.33249		0.140252	0.194611	15.8479	0.585223	0.610532		0.981767
	0	0.740741	22.6814	19.2661	8.63402		5.57769	8.88889	20.2938	16.4118	24.6134		0.398406	0.740741	4.86685	1.9368	17.1392		35.4582	31.1111	1.46924	0.917431	1.80412		0	1.48148	15.3352	34.9643	11.7268		35.8566	2.96296	0	0.203874	0.257732		0.398406	0	7.43802	10.2956	11.4691		0.796813	0	5.23416	3.46585	6.31443		0.398406
	0.595238	0.306748	11.7524	19.3903	12.3067		5.62771	0	21.2796	0	0.268998		0.595238	1.53374	20.5146	4.82642	27.9758		2.70563	13.1902	7.85814	4.06435	1.54674		0.162338	1.22699	4.17246	48.5182	6.99395		76.2987	13.8037	0	0.677392	0.470746		0.378788	1.22699	4.31154	10.0762	3.02623		0.162338	0.306748	5.77191	1.35478	4.84196		0.919913
	2.59366	0.184027	25.3595	28.6521	5.23385		7.58886	13.4707	9.93464	12.2178	13.5857		3.65034	0.257637	8.75817	3.08765	32.9621		17.7714	45.1969	4.70588	1.49402	2.19005		1.2488	0.368053	10.8497	17.1647	0.853749		1.63305	5.70482	0.457516	0.464807	0.593912		1.34486	1.32499	9.28105	17.9947	1.44766		0.67243	0	8.95425	3.08765	6.82999		0.67243
	0.0586855	0.478998	22.0351	26.223	10.9147		18.7793	10.5748	7.83309	13.3088	8.30131		0.586854	0.663228	8.78477	6.23356	30.2075		35.0939	11.4959	3.29429	2.28827	3.66385		0.704225	0.405306	15.8858	15.7812	5.58545		0.938967	66.2859	0.0732064	5.54971	3.94568		0.234742	1.10538	11.2006	7.60126	4.79119		0.410798	0.036846	14.5681	5.76013	8.30131		0.0586855
	1.04712	1.15321	29.6778	25.4875	12.956		0	2.9654	5.35343	10.6314	3.39623		4.18848	1.15321	5.87318	2.55339	22.5157		16.2304	5.76606	1.81913	0.928505	1.19497		1.04712	0.494234	16.58	33.8904	6.72956		10.4712	17.1334	0.2079	2.50696	2.20126		0.52356	0.658979	3.5343	3.6676	5.03145		0	0.329489	3.58628	10.3064	17.673		0
	1.49254	0.687285	24.4253	14.5923	12.0078		10.4478	6.9874	6.32184	18.7768	8.98145		7.46269	0.114548	5.74713	0.751073	17.67		22.3881	52.4628	3.73563	0.804721	2.24536		0	2.97824	22.4138	43.8841	10.999		20.8955	4.12371	0.287356	0.160944	0.325415		1.49254	1.48912	13.2184	4.66738	4.32802		0	0.114548	9.77011	11.2661	29.5151		0
	0	0.722733	17.3826	26.704	2.84337		3.46154	7.68725	23.7584	10.866	10.8434		1.15385	2.36531	6.6443	5.23543	44.9157		12.6923	47.4376	12.5503	7.44155	1.78313		0	0.065703	16.6443	16.299	0.240964		22.6923	1.44547	0.134228	0.559763	0.192771		1.92308	2.36531	8.99329	20.0856	2.79518		0	0.328515	3.69128	1.02074	9.15663		2.30769
	1.27737		25.9292				16.4234		11.15				0.273723		8.0892				30.7482		1.00568				0.638686		30.4766				1.64234		0.174902				0.182482		7.38959				0.547445		5.29077				0.0912409
	0.944444		12.8332				3.05556		27.1471				5.05556		2.27048				6.5		6.81145				1.33333		20.5331				67.5		8.48963				1		4.1461				0.611111		2.27048				1.5
	2.43902		14.7392				21.2121		21.542				3.91722		1.5873				36.1419		1.13379				0.960828		21.8821				1.99557		10.5442				10.4213		8.16327				0.443459		6.9161				2.21729
	0.365631						7.35832						0.228519						21.9835						0.137112						32.7697						1.69104						0.0457038						0.0914077
	2.34009						8.58034						4.83619						22.6209						1.24805						7.02028						2.80811						0.780031						1.24805
	0.506073						10.4251						1.01215						30.5668						0.404858						6.88259						2.83401						0						0.202429
[truncated: 39 more columns]

## Sheet: Fig. 3A
Gene	Cluster 0	Cluster 4	Cluster 6
TSPAN17	0.29073	-0.186195	-0.311327
SRM	0.352069	-0.244872	-0.345648
ID3	0.113654	0.0523616	-0.324101
CXXC5	0.215717	-0.195144	-0.138834
UCP2	0.290458	-0.174669	-0.329393
NME1	0.443168	-0.401357	-0.284483
SHMT2	0.310963	-0.311045	-0.152039
CRTAM	0.509576	-0.598207	-0.106028
PLEK	0.150565	-0.268647	0.117285
FKBP5	0.135238	-0.0115748	-0.266169
HLA-DMA	-0.00444119	0.145959	-0.226692
FABP5	0.380563	-0.3319	-0.264929
DBN1	0.109188	-0.0378003	-0.16888
TAGAP	0.228571	-0.423225	0.202945
CD52	-0.0710485	0.101013	-0.0136911
IARS	0.278786	-0.285532	-0.125516
ODC1	0.299886	-0.268117	-0.198128
CXCR6	-0.0152988	0.17448	-0.249944
NHP2	0.314248	-0.274651	-0.217815
EBNA1BP2	0.289783	-0.266786	-0.178997
DGKZ	0.165297	-0.101152	-0.184625
OGG1	0.169011	-0.132617	-0.141563
KPNA2	0.265864	-0.278847	-0.109105
CENPV	0.192591	-0.199712	-0.0827286
AGFG2	0.177943	-0.118103	-0.183853
IFRD2	0.251953	-0.221964	-0.171793
LASP1	0.158662	-0.107012	-0.161171
AARS	0.195765	-0.217407	-0.0607979
IER5L	0.0302525	-0.0233807	-0.0259174
ITGB2	0.113531	-0.225356	0.125289
MRTO4	0.268677	-0.26693	-0.134303
GPATCH4	0.252764	-0.240528	-0.14348
DCTPP1	0.275245	-0.269712	-0.14364
GADD45B	0.339282	-0.330832	-0.179695
FARSB	0.222486	-0.209288	-0.130219
CDK4	0.238075	-0.217694	-0.149462
CRELD2	0.169187	-0.119694	-0.162833
SRPRB	0.250103	-0.251268	-0.120504
SDF2L1	0.218223	-0.24465	-0.0640505
GARS	0.23814	-0.29657	-0.022042
LAT	0.143027	-0.0279795	-0.256048
RPL22L1	0.247089	-0.226126	-0.154816
MARS	0.210491	-0.269403	-0.00773237
SNRPE	0.309977	-0.293376	-0.178536
PPA1	0.289281	-0.210166	-0.269506
DOT1L	0.236062	-0.234332	-0.118315
HMGA1	0.165616	-0.0628531	-0.247236
TBX21	0.197989	-0.281242	0.0377517
RBM3	0.268315	-0.234385	-0.186174
TRMT1	0.250316	-0.203221	-0.198656
GZMK	-0.240306	0.418221	-0.170132
IL7R	-0.224388	0.488625	-0.317522
CD27	-0.227462	0.285723	0.0170888
TC2N	-0.213003	0.410657	-0.215415
LAPTM5	-0.395706	0.493434	0.0355927
PBXIP1	-0.206811	0.332884	-0.102682
KLRB1	-0.239473	0.235109	0.124245
LY9	-0.22533	0.24578	0.0771931
JAML	-0.0928097	0.301136	-0.291491
FYB1	-0.142516	0.318695	-0.21518
TXNIP	-0.116421	0.305632	-0.249023
MYBL1	-0.149964	0.237005	-0.0673782
CXCR4	-0.285981	0.589233	-0.350477
AL137857.1	-0.200934	0.276668	-0.0241496
THEMIS	-0.0959882	0.235996	-0.17945
TSC22D3	-0.198528	0.379862	-0.196106
AOAH	-0.153992	0.350699	-0.242761
GIMAP4	-0.192061	0.344018	-0.151762
GZMA	-0.235154	0.237834	0.110739
SLFN5	-0.177538	0.299447	-0.110273
MYO1F	-0.140843	0.261999	-0.127012
PDCD4	-0.154567	0.370175	-0.273046
ANXA1	-0.226224	0.303469	-0.0142177
SEPTIN9	-0.132559	0.270701	-0.158536
ARMH1	-0.0366474	0.120445	-0.117585
KLRG1	-0.178703	0.132696	0.161853
CTSW	-0.122569	0.166701	-0.0113915
CXCR3	-0.107964	0.203429	-0.101554
SPOCK2	-0.175648	0.392809	-0.265241
GLRX	-0.159182	0.255036	-0.0771211
AC006369.1	-0.153442	0.131157	0.111127
SESN1	-0.0962087	0.168473	-0.0697874
PDE3B	-0.181569	0.3662	-0.209736
YPEL3	-0.332086	0.459217	-0.0430892
PIK3IP1	-0.184281	0.315614	-0.122214
GIMAP7	-0.188972	0.350595	-0.168905
PARP8	-0.199853	0.326557	-0.107108
MPZL3	-0.0721018	0.149881	-0.0905031
P2RX5	-0.0157482	0.249005	-0.369519
SAMD3	-0.0989327	0.157357	-0.046071
LINC01138	-0.166483	0.25798	-0.0665005
RIPOR2	-0.171607	0.250048	-0.0428789
AHNAK	-0.153546	0.181316	0.0302291
TRAT1	-0.0302539	0.162226	-0.198623
PHACTR2	-0.024693	0.179612	-0.238454
ALOX5AP	-0.202609	0.31058	-0.0754634
TBC1D10C	-0.138224	0.167334	0.0205639
CCL4L2	-0.34378	-0.320728	1.24288
CCL4	-0.356431	-0.333208	1.28972
CCL3	-0.251959	-0.266267	0.96138
CCL3L1	-0.191563	-0.172343	0.682257
HOPX	-0.147171	-0.20918	0.648314
IGF2R	-0.122297	-0.248725	0.659868
PTPN6	-0.128621	-0.140675	0.498451
FCRL3	-0.127358	-0.0289315	0.315077
NR4A2	-0.164483	-0.215386	0.69482
NR4A1	-0.146338	-0.222418	0.667969
EGR2	0.132819	-0.423799	0.405581
FCMR	-0.203663	0.115679	0.241953
PTPN7	-0.025204	-0.220025	0.408922
DENND2D	-0.120615	-0.00539413	0.262807
HIVEP3	-0.0568188	-0.151786	0.365164
ZFP36L1	-0.193878	-0.112667	0.590625
OSBPL3	-0.0457155	-0.197595	0.415857
TNFSF14	0.0389265	-0.288657	0.384819
MATK	-0.0508225	-0.0365806	0.16622
VSIR	0.104645	-0.291571	0.251091
HCST	-0.0368084	-0.0999382	0.239161
CD69	-0.155101	-0.0929928	0.47712
PHLDA1	-0.0320278	-0.12794	0.274375
SDCBP	-0.140291	-0.0689796	0.407088
IER3	0.0117802	-0.266516	0.406198
EVI2A	-0.203503	0.0400161	0.363978
TNFAIP8	-0.193214	-0.114088	0.591523
TNF	-0.0381875	-0.256642	0.49549
TESPA1	-0.00437152	-0.186701	0.311144
FASLG	0.0184911	-0.188532	0.265944
PLCB1	-0.0849814	-0.0155264	0.204129
TYROBP	-0.0909803	-0.00653942	0.202232
EVL	-0.188589	0.122063	0.199874
RAP1A	-0.0714487	-0.153865	0.399344
RILPL2	-0.0656787	-0.140927	0.366266
ZBTB16	-0.146906	0.0493073	0.229728
FBXO34	-0.114929	0.0305067	0.192769
MAPRE2	-0.0959828	-0.0640349	0.305753
MACF1	-0.174652	0.0428519	0.298616
PRKD3	-0.0449924	-0.106174	0.266486
RNF19A	0.0425502	-0.295228	0.387813
CCDC107	-0.0677933	-0.125867	0.346365

## Sheet: Fig. 3B
Category	CategoryID	GO	Description	PARENT_GO	LogP	Enrichment	Z-score	#TotalGeneInLibrary	#GeneInGO	#GeneInHitList	#GeneInGOAndHitList	%InGO	STDV %InGO	GeneID	Hits	Log(q-value)	GeneList	cluster_name
GO Biological Processes	19	GO:0050865	regulation of cell activation	19_GO:0032501 multicellular organismal process	-2.6	10	5.1	30286	630	14	3	21	11	3108|5341|56253	HLA-DMA|PLEK|CRTAM	-0.67	C0	0
GO Biological Processes	19	GO:0050865	regulation of cell activation	19_GO:0032501 multicellular organismal process	-4.8	7	6.5	30286	630	55	8	15	4.8	301|939|3108|3575|3932|7805|9750|374403	ANXA1|CD27|HLA-DMA|IL7R|LCK|LAPTM5|RIPOR2|TBC1D10C	-2.3	C4	4
GO Biological Processes	19	GO:0050865	regulation of cell activation	19_GO:0032501 multicellular organismal process	-5.7	11	8.2	30286	630	30	7	23	7.7	677|5777|6348|7124|8740|64115|115352	ZFP36L1|PTPN6|CCL3|TNF|TNFSF14|VSIR|FCRL3	-2.7	C6	6
GO Biological Processes	19	GO:0060326	cell chemotaxis	19_GO:0040011 locomotion	-5.6	15	9	30286	215	55	6	11	4.2	301|2833|7852|10663|57175|120425	ANXA1|CXCR3|CXCR4|CXCR6|CORO1B|JAML	-2.7	C4	4
GO Biological Processes	19	GO:0060326	cell chemotaxis	19_GO:0040011 locomotion	-5.7	23	10	30286	215	30	5	17	6.8	3164|6348|6349|6351|8740	NR4A1|CCL3|CCL3L1|CCL4|TNFSF14	-2.7	C6	6
GO Biological Processes	19	GO:0071356	cellular response to TNF	19_GO:0050896 response to stimulus	-6	27	11	30286	184	30	5	17	6.8	677|6348|6349|6351|7124	ZFP36L1|CCL3|CCL3L1|CCL4|TNF	-2.7	C6	6
GO Biological Processes	19	GO:0000165	MAPK cascade	19_GO:0050896 response to stimulus	-5.7	24	11	30286	209	30	5	17	6.8	677|5777|5778|6348|7124	ZFP36L1|PTPN6|PTPN7|CCL3|TNF	-2.7	C6	6
GO Biological Processes	19	GO:0060326	cell chemotaxis	19_GO:0040011 locomotion	-5.6	15	9	30286	215	55	6	11	4.2	301|2833|7852|10663|57175|120425	ANXA1|CXCR3|CXCR4|CXCR6|CORO1B|JAML	-2.7	C4	4
GO Biological Processes	19	GO:0060326	cell chemotaxis	19_GO:0040011 locomotion	-5.7	23	10	30286	215	30	5	17	6.8	3164|6348|6349|6351|8740	NR4A1|CCL3|CCL3L1|CCL4|TNFSF14	-2.7	C6	6
GO Biological Processes	19	GO:0050864	regulation of B cell activation	19_GO:0002376 immune system process	-3.5	23	8	30286	130	30	3	10	5.5	677|5777|115352	ZFP36L1|PTPN6|FCRL3	-1.4	C6	6
GO Biological Processes	19	GO:0050864	regulation of B cell activation	19_GO:0002376 immune system process	-2.8	13	5.7	30286	130	55	3	5.5	3.1	939|7805|374403	CD27|LAPTM5|TBC1D10C	-0.84	C4	4
GO Biological Processes	19	GO:1903037	regulation of leukocyte cell-cell adhesion	19_GO:0050789 regulation of biological process	-5.2	10	7.6	30286	382	55	7	13	4.5	301|939|3108|3575|3932|7805|9750	ANXA1|CD27|HLA-DMA|IL7R|LCK|LAPTM5|RIPOR2	-2.6	C4	4
GO Biological Processes	19	GO:1903037	regulation of leukocyte cell-cell adhesion	19_GO:0050789 regulation of biological process	-3.3	11	5.9	30286	382	30	4	13	6.2	5777|7124|8740|64115	PTPN6|TNF|TNFSF14|VSIR	-1.2	C6	6

## Sheet: Fig. 3D
Group	_MEMBER_MyList	_LogP_MyList	GO	_PATTERN_	_RANK_	GiniIndex	Category	CategoryID	Description	PARENT_GO	LogP	Enrichment	Z-score	#TotalGeneInLibrary	#GeneInGO	#GeneInHitList	#GeneInGOAndHitList	%InGO	STDV %InGO	GeneID	Hits	Log(q-value)	EvidenceCutoff	GROUP_ID	FirstInGroupByEnrichment	FirstInGroupByLogP	BestLogPInGroup	BestEnrichmentInGroup	URL
Non-Allergic	1	-18.2278	GO:0001775	M1	1	0	GO Biological Processes	19	cell activation	19_GO:0032501 multicellular organismal process	-18.2278	4.81085	12.1386	30337	730	406	47	11.5764	1.58784	102|301|472|596|604|677|841|914|972|1432|1524|2149|2214|3315|3688|3689|3702|3707|3821|3937|3956|4063|4775|5290|5294|5530|5788|6348|6352|6868|6966|7124|7305|7414|9839|9976|10451|11119|22806|22914|28526|64919|114836|139818|165918|259197|387357	ADAM10|ANXA1|ATM|BCL2|BCL6|ZFP36L1|CASP8|CD2|CD74|MAPK14|CX3CR1|F2R|FCGR3A|HSPB1|ITGB1|ITGB2|ITK|ITPKB|KLRC1|LCP2|LGALS1|LY9|NFATC3|PIK3CA|PIK3CG|PPP3CA|PTPRC|CCL3|CCL5|ADAM17|TRGC1|TNF|TYROBP|VCL|ZEB2|CLEC2B|VAV3|BTN3A1|IKZF3|KLRK1|TRDC|BCL11B|SLAMF6|DOCK11|RNF168|NCR3|THEMIS	-13.8834	0	1	1	1	-18.2278	24.9072
Non-Allergic	1	-14.597	GO:0001819	M1	1	0	GO Biological Processes	19	positive regulation of cytokine production	19_GO:0032501 multicellular organismal process	-14.597	5.17873	11.0289	30337	505	406	35	8.62069	1.39294	101|301|834|841|914|972|1432|2149|2214|2268|3113|3115|3148|3315|3603|3702|4063|5294|5788|5885|6348|6711|6868|7124|7305|10417|10666|11119|22914|23705|26137|29072|80342|114836|255231	ADAM8|ANXA1|CASP1|CASP8|CD2|CD74|MAPK14|F2R|FCGR3A|FGR|HLA-DPA1|HLA-DPB1|HMGB2|HSPB1|IL16|ITK|LY9|PIK3CG|PTPRC|RAD21|CCL3|SPTBN1|ADAM17|TNF|TYROBP|SPON2|CD226|BTN3A1|KLRK1|CADM1|ZBTB20|SETD2|TRAF3IP3|SLAMF6|MCOLN2	-11.0308	0	4	1	1	-14.597	5.17873
Non-Allergic	1	-11.25	GO:2000147	M1	1	0	GO Biological Processes	19	positive regulation of cell motility	19_GO:0040011 locomotion	-11.25	4.07791	9.04067	30337	623	406	34	8.37438	1.37474	81|101|102|301|472|596|604|841|972|1524|1901|2149|2268|3071|3315|3688|4267|5286|5294|5530|5788|6348|6351|6352|6868|7049|7124|9439|10000|10396|23224|54828|285966|378938	ACTN4|ADAM8|ADAM10|ANXA1|ATM|BCL2|BCL6|CASP8|CD74|CX3CR1|S1PR1|F2R|FGR|NCKAP1L|HSPB1|ITGB1|CD99|PIK3C2A|PIK3CG|PPP3CA|PTPRC|CCL3|CCL4|CCL5|ADAM17|TGFBR3|TNF|MED23|AKT3|ATP8A1|SYNE2|BCAS3|TCAF2|MALAT1	-8.16083	0	7	0	0	-11.651	4.10559
Non-Allergic	1	-10.1421	GO:0030888	M1	1	0	GO Biological Processes	19	regulation of B cell proliferation	19_GO:0002376 immune system process	-10.1421	13.5858	11.9212	30337	66	406	12	2.95567	0.840523	472|596|604|836|972|3071|3635|5788|7305|10451|22806|115352	ATM|BCL2|BCL6|CASP3|CD74|NCKAP1L|INPP5D|PTPRC|TYROBP|VAV3|IKZF3|FCRL3	-7.21266	0	2	0	0	-16.5349	13.5858
Allergic	1	-13.0903	GO:0022613	M1	1	0	GO Biological Processes	19	ribonucleoprotein complex biogenesis	19_GO:0009987 cellular process	-13.0903	6.71143	11.1551	30337	485	233	25	10.7296	2.02753	705|708|5036|6635|6636|6895|9136|10360|10607|10856|10969|23160|23212|23246|26155|51154|51491|54663|55003|55759|56902|56915|79084|83743|92856	BYSL|C1QBP|PA2G4|SNRPE|SNRPF|TARBP2|RRP9|NPM3|TBL3|RUVBL2|EBNA1BP2|WDR43|RRS1|BOP1|NOC2L|MRTO4|NOP16|WDR74|PAK1IP1|WDR12|PNO1|EXOSC5|WDR77|GRWD1|IMP4	-8.74591	0	1	1	1	-13.0903	16.7402
Allergic	1	-8.61118	GO:0006400	M1	1	0	GO Biological Processes	19	tRNA modification	19_GO:0008152 metabolic process	-8.61118	14.1524	11.1152	30337	92	233	10	4.29185	1.32776	4234|54517|55621|56931|79693|80324|81890|115708|126789|348180	METTL1|PUS7|TRMT1|DUS3L|YRDC|PUS1|QTRT1|TRMT61A|PUSL1|CTU2	-5.16986	0	2	1	1	-8.61118	21.1956
Allergic	1	-3.69132	GO:0071345	M1	1	0	GO Biological Processes	19	cellular response to cytokine stimulus	19_GO:0050896 response to stimulus	-3.69132	2.82663	4.41656	30337	737	233	16	6.86695	1.65675	330|471|1236|1843|1984|2353|3329|3394|3601|6723|6776|8531|8570|10376|10663|10678	BIRC3|ATIC|CCR7|DUSP1|EIF5A|FOS|HSPD1|IRF8|IL15RA|SRM|STAT5A|YBX3|KHSRP|TUBA1B|CXCR6|B3GNT2	-1.38433	0	22	1	1	-3.69132	2.82663

## Sheet: Fig. 4A
Gene	Cluster 3	Cluster 10	Cluster 14	Cluster 5	Cluster 12
CLIC3	0.239405	0.0893682	-0.530358	-0.105208	-0.52963
CXCR4	0.242852	-0.381753	0.58393	-0.0161822	-0.886252
YPEL3	0.205316	-0.408816	-0.196893	0.159696	-0.606707
TYROBP	0.3191	0.0431887	-0.298334	-0.247225	-0.538497
SELPLG	0.111766	0.129356	-0.295185	-0.0452366	-0.384797
PLAAT4	0.154649	-0.183482	-0.526353	0.208902	-0.677924
ARL4C	0.159514	0.154091	-0.274133	-0.110885	-0.456579
PMEPA1	0.175508	0.334194	-0.101437	-0.258241	-0.513359
ITM2C	-0.075456	0.857422	-0.0556253	-0.555625	0.690895
ABLIM1	-0.0362453	-0.0869226	0.578104	-0.0382506	-0.00948471
LAPTM5	0.309936	0.159667	-0.396625	-0.300535	-0.450202
LGALS3	-0.150854	1.40489	0.123005	-0.427279	-0.548935
PDE3B	0.0834569	0.00146519	-0.0505899	-0.150228	0.144672
SLA2	0.00845373	0.0726564	0.034594	0.0901265	-0.510166
PAXX	0.165257	0.0823358	-0.616607	-0.022671	-0.366891
S100A4	0.162216	0.878615	-0.665704	-0.297824	-0.866653
AL137857.1	0.17616	0.148421	-0.237614	-0.2085	-0.22591
S1PR1	0.08593	0.332796	-0.0146862	-0.230958	-0.242068
SORL1	0.101364	0.0781627	-0.0420319	-0.150434	-0.0913425
SMIM3	0.136327	0.559653	-0.110316	-0.393695	-0.279093
MXRA7	0.0776957	0.133629	-0.112804	0.0271134	-0.623524
PFKFB3	-0.0504971	0.812569	0.184481	-0.335588	-0.28882
SPOCK2	0.374557	0.221123	0.112298	-0.502689	-0.611738
MTSS1	0.106289	-0.193581	-0.291533	0.136612	-0.374227
LGALS1	0.150193	0.40411	-0.628152	0.0113953	-1.00074
P2RY8	0.0374702	0.255512	0.0295703	-0.0865384	-0.38929
C12orf75	0.135184	-0.0372595	-0.243361	0.0342248	-0.498588
LINC01871	0.00997457	0.0997497	-0.32821	0.218681	-0.70449
ALOX5AP	0.352544	0.350935	-0.292677	-0.423348	-0.6828
ADAM8	0.0343832	0.241065	-0.106603	-0.00937345	-0.496517
JUN	0.109773	0.183496	-0.00906938	-0.111406	-0.48792
SUN2	0.101035	-0.133378	-0.278664	0.0958824	-0.333942
AC008875.3	0.0875106	0.020101	-0.241987	0.0165505	-0.316757
TSC22D3	0.0669982	-0.20912	0.105129	0.0728107	-0.266266
S1PR5	0.0472269	-0.0742949	0.155352	0.120776	-0.626316
KLF13	0.0940943	0.230708	-0.305225	-0.11841	-0.232632
NCS1	0.00683275	0.709267	0.0214772	-0.274123	-0.446622
GNG2	0.118911	0.20576	0.0495336	-0.0612209	-0.791839
AL133415.1	0.0228853	0.613504	-0.189028	-0.279617	-0.153301
GIMAP7	0.162712	-0.0601016	-0.510518	-0.0333777	-0.139825
RNF213	0.00946156	0.238744	-0.32667	0.0497599	-0.390769
CCL5	0.391386	-0.316641	-1.07618	0.34779	-1.58975
PIK3IP1	0.0791129	-0.135108	-0.0272876	-0.0415518	0.0334213
FGFBP2	0.106747	-0.191354	-0.349361	0.17433	-0.460678
GIMAP4	0.160051	-0.0330391	-0.408605	-0.0437715	-0.226276
CTSD	0.0880421	0.154296	-0.429327	-0.0227657	-0.282374
CD7	-0.0457108	0.678387	0.0163473	-0.208825	-0.352142
C15orf48	-0.0681782	1.35573	-0.214279	-0.451705	-0.495773
ELK3	0.0913087	0.0824199	-0.160022	-0.0873044	-0.167297
AUTS2	0.147282	0.0544525	-0.0276762	-0.108457	-0.422772
GNA15	-0.174929	1.12645	0.127741	-0.363171	-0.133835
TIMP1	0.0941884	0.522981	-0.226691	-0.265238	-0.346259
FURIN	-0.0664559	0.847022	0.184241	-0.362881	-0.183466
CEBPD	0.0464849	0.742677	0.129623	-0.383009	-0.420852
TNFSF8	-0.177868	0.843532	0.135258	-0.258854	0.0491237
GPR183	-0.184607	0.670509	0.422622	-0.231096	0.0739302
MT1E	-0.0972471	0.833735	-0.211187	-0.197743	-0.243376
CCR7	-0.00886313	0.788912	-0.161779	-0.456072	0.247595
TPM4	-0.158773	0.97414	-0.198412	-0.218284	-0.149391
ITGA1	0.0273933	0.635136	-0.120608	-0.276116	-0.283685
SOCS3	-0.111842	0.604188	0.142021	-0.166916	-0.139751
MT2A	-0.0477532	1.0759	-0.23074	-0.273285	-0.66257
ZNRF1	-0.0591211	0.615339	-0.0985415	-0.219026	-0.0404753
TRAF4	-0.174412	0.654796	0.0979533	-0.325851	0.642407
IFNG	-0.194	0.869352	-0.0337933	-0.136394	-0.196588
DPP4	-0.11685	0.795898	0.214096	-0.257121	-0.227413
MALT1	-0.0949195	0.604353	0.187629	-0.202399	-0.139192
BATF	-0.159814	0.488474	-0.263263	0.120618	-0.331818
MAP3K8	-0.063106	0.58286	-0.0199065	-0.111763	-0.38861
ADORA2A	-0.174758	0.717839	0.0252827	-0.177079	0.0824675
GLIPR1	-3.2194e-05	0.570314	-0.0423008	-0.16191	-0.481487
KSR1	-0.108196	0.663335	0.0853676	-0.190081	-0.142657
MT1X	-0.10253	0.749388	-0.232243	-0.189091	-0.0723443
CDKN1A	-0.0761619	0.477772	0.146787	-0.117289	-0.247998
IFNGR1	0.00463823	0.640492	0.128369	-0.258432	-0.448828
PIK3AP1	-0.13511	0.612484	0.317072	-0.128649	-0.316692
RGS1	0.000959422	0.249849	-0.193241	-0.00578036	-0.292307
GPR65	-0.0869254	0.624316	0.446584	-0.232629	-0.326056
IL4I1	-0.0837859	0.773657	0.102702	-0.268292	-0.215933
RDX	-0.0024941	0.433739	-0.0360651	-0.162758	-0.21688
UNC119	-0.0756586	0.477816	-0.0324367	-0.115312	-0.109539
ZC3H12A	-0.0904006	0.522391	0.0936816	-0.127905	-0.182842
FEZ1	0.0242602	0.653317	0.108191	-0.232199	-0.63973
GZMA	-0.0352417	0.517302	-0.245173	-0.0454903	-0.439576
SATB1	-0.0422448	0.647813	0.540152	-0.281312	-0.497912
CREM	-0.211449	0.434314	0.72703	-0.132363	0.0593723
SYTL3	-0.157528	0.540027	0.459607	0.00796046	-0.653204
GZMK	0.020381	0.484115	0.0952618	-0.242896	-0.258225
PYCARD	-0.012423	0.326646	-0.300786	-0.0311856	-0.196427
RGS14	-0.0622402	0.418478	-0.150035	-0.0820746	-0.0792071
CPD	-0.105079	0.551359	0.110139	-0.132605	-0.16369
ZNF331	-0.0833438	0.0015723	0.568106	0.00889157	-0.0986776
ZFAS1	-0.200749	-0.0300423	1.42928	-0.0605803	0.0529775
WHRN	-0.100198	-0.170922	0.683344	0.0985929	-0.0939525
GAS5	-0.111067	0.0350823	1.28106	-0.169339	-0.0112502
PIK3R1	-0.114211	-0.0924459	0.638951	0.132396	-0.250694
RGS2	-0.0608258	-0.0196075	0.518979	0.0394987	-0.231036
SNHG16	-0.115021	0.479105	0.815784	-0.309816	0.0379033
METRNL	-0.136078	0.165166	0.618295	0.170355	-0.737579
SNHG12	-0.130591	0.0781517	0.751576	-0.0958273	0.189934
PITPNC1	-0.202621	0.038032	0.155003	0.187879	0.143469
TENT5C	-0.0469666	0.266958	0.280926	-0.0413406	-0.36309
PDE4B	-0.0431916	0.394448	0.426507	-0.138812	-0.409222
SAT1	-0.0708575	0.0931263	0.511485	-0.0218231	-0.179241
SNHG1	-0.126619	0.0439887	0.709629	-0.118619	0.346276
PIM2	0.0615041	0.0518934	0.33736	-0.173119	-0.0855981
RAB9A	-0.0323664	0.444442	0.484014	-0.217513	-0.335708
SPTBN1	-0.0501816	0.253716	0.328898	-0.175568	0.0921643
EML4	-0.0174661	0.131141	0.451314	-0.0942945	-0.21304
SNHG32	-0.0696848	0.0327222	0.549855	-0.082111	0.100409
ZFP36	-0.135008	0.000876181	0.195547	0.218019	-0.24911
IL7R	0.158375	0.107305	0.785121	-0.422906	-0.179882
PBX4	0.0771886	0.45315	0.710812	-0.349216	-0.621857
PDE4D	-0.0527543	0.171602	0.360679	-0.0122548	-0.321317
FTH1	0.0105642	0.107062	1.02183	-0.148677	-0.589344
RORA	0.274142	0.143182	0.855803	-0.423232	-0.863005
TSPYL2	-0.092479	0.0129103	0.569377	-0.0352313	0.0726305
TCAF2	-0.117638	-0.00136997	0.304342	0.0777297	0.0566256
GADD45A	-0.136858	0.0772739	0.761318	-0.0440923	0.0386189
SQSTM1	0.00519997	-0.0807551	0.562007	-0.0469748	-0.178321
SNHG6	-0.0844313	0.063563	0.800702	-0.106663	-0.00950363
SNHG5	-0.107491	0.114489	0.64327	-0.0905564	0.0819381
DDIT4	-0.14007	0.661421	0.364622	-0.162402	-0.308986
CLK1	-0.0451945	-0.0801427	0.356783	0.0663379	-0.150744
SLC2A3	-0.220664	0.111736	0.650644	0.136272	-0.140624
SEC14L1	-0.0296881	0.20166	0.433434	-0.161903	-0.0420081
ATF4	-0.109221	0.118528	0.58477	-0.0870392	0.119041
PMAIP1	-0.0966047	0.287024	0.458377	-0.107366	-0.0834885
TRDV1	-0.639999	-0.634623	-0.620703	1.08615	1.10859
TIGIT	-0.398276	-0.408698	-0.496586	0.960362	-0.156718
KLRC2	-0.317812	-0.342814	-0.322294	0.754164	-0.113619
IKZF2	-0.438646	-0.433405	-0.337229	0.553574	1.33055
KLRC3	-0.253709	-0.274226	-0.237517	0.577074	-0.0213777
TRGV3	-0.241876	-0.214774	-0.230956	0.422656	0.327989
LINC01943	-0.0569175	-0.208491	-0.388789	0.4256	-0.456783
FCGR3A	0.0361209	-0.183196	-0.421501	0.281004	-0.436669
AOAH	-0.0588675	-0.431233	-0.236792	0.556767	-0.600913
TRGV8	-0.148026	-0.262172	-0.186784	0.395386	0.0192528
CEMIP2	-0.153998	-0.113499	-0.0634754	0.25681	0.138181
SAMSN1	-0.0255118	-0.0890947	-0.220508	0.218769	-0.269606
HLA-DPB1	-0.00145456	-0.167296	-0.292232	0.342135	-0.598427
HAVCR2	0.0506312	-0.164676	-0.351343	0.213221	-0.369584
CMC1	-0.248351	-0.206946	-0.252144	0.618516	-0.301146
MBP	-0.0245767	-0.312587	0.0384509	0.329378	-0.44478
ADGRG1	-0.0180295	-0.224812	-0.281015	0.338192	-0.406897
KLRC4	-0.00125608	-0.272576	-0.202366	0.281774	-0.272472
TRG-AS1	-0.105635	-0.323673	-0.359824	0.384323	0.10941
HLA-DRB1	-0.132608	-0.0929534	-0.28734	0.40862	-0.333093
ARHGAP9	-0.121063	-0.168477	-0.166726	0.312418	-0.0214435
ZEB2	-0.0606107	-0.397485	-0.00939131	0.509399	-0.682462
ARID5B	-0.155977	-0.155542	0.0671625	0.323317	-0.106619
ZBTB38	-0.0480938	-0.158481	-0.182791	0.325581	-0.423789
AC092821.3	-0.0680034	-0.155448	0.00164372	0.250676	-0.231626
IQGAP2	-0.0186681	-0.196532	-0.0434156	0.294774	-0.505353
IFITM2	-0.104276	0.095962	-0.554245	0.243641	-0.0440233
TRGC2	-0.148224	-0.190126	-0.122403	0.302996	0.145514
IFITM1	-0.0927905	-0.272783	-0.671856	0.336123	0.372691
PRR5L	0.0407604	-0.245017	-0.139567	0.231893	-0.409642
HLA-DPA1	-0.015198	0.0336915	-0.35497	0.266858	-0.600703
NEAT1	-0.0814029	-0.180965	0.068191	0.298711	-0.336775
LINC00944	0.0276051	-0.211631	-0.0733931	0.221569	-0.42801
STAT5B	-0.119819	-0.0613009	0.202269	0.185545	-0.101941
ITGA4	0.00573927	-0.252575	-0.20796	0.271669	-0.304767
C1orf21	0.0322116	-0.0858222	-0.166509	0.173549	-0.445808
STK17A	-0.0729959	0.0364543	-0.214407	0.124627	0.0390496
ABHD17A	-0.00906633	-0.0700561	-0.340315	0.230403	-0.325245
LEF1	-0.220353	-0.185917	-0.194138	-0.183856	2.19367
PDE7B	-0.158418	-0.160324	-0.165976	-0.102272	1.54735
MAL	-0.161741	-0.159691	-0.150197	-0.131818	1.64926
NPW	-0.145546	-0.130837	-0.146908	-0.150841	1.57891
LAYN	-0.155208	-0.156867	-0.101907	-0.109512	1.49712
SPINT2	-0.163066	0.0355062	-0.118438	-0.189185	1.45933
UBE2E2	-0.140436	-0.118486	-0.128062	-0.164471	1.5618
ID3	-0.167503	-0.209751	-0.116668	-0.156286	1.82578
TIAM1	-0.154032	-0.0101158	-0.0316877	-0.171648	1.37002
SMC4	-0.134909	-0.069901	-0.0493163	-0.0862674	1.1147
AC093865.1	-0.291148	-0.297603	-0.196934	0.367728	0.878514
PKIA	-0.10989	-0.0875182	-0.00112314	-0.182331	1.31237
IGFBP2	-0.148205	-0.0786048	-0.133989	-0.141319	1.45134
SOX4	-0.046634	0.0912438	-0.165175	-0.179347	0.798244
FAAH2	-0.0847642	0.153165	0.136063	-0.222035	0.763114
GPR55	-0.142263	0.0742601	-0.111934	-0.156286	1.16976
KCNQ5	-0.176098	-0.136616	-0.17619	0.00163682	1.24501
AHI1	-0.158513	-0.118673	-0.205957	0.0404283	1.01977
MIR3142HG	-0.144396	-0.112684	-0.167259	0.0257744	0.958154
RTKN2	-0.110521	-0.0591215	-0.12912	-0.0579123	0.946544
TCF7	-0.167692	-0.0428987	-0.0741809	-0.0185762	1.01385
CD27	-0.0878061	-0.117188	-0.253318	-0.226806	1.61952
NELL2	-0.161098	-0.143098	-0.0443279	0.0585059	0.88346
TOX	-0.155178	-0.237815	-0.269982	0.268689	0.505892
NUCB2	-0.194297	-0.0525157	-0.148439	0.0327097	1.04779
CAMK4	-0.126477	0.299823	0.178504	-0.304297	0.93432
MYC	-0.179457	0.108654	0.106861	-0.262634	1.465
APP	-0.112518	0.126382	0.000178634	-0.203184	0.995252
PVT1	-0.169751	0.0305744	0.0131844	-0.133104	1.20246
LAPTM4B	-0.106725	0.193643	0.0330075	-0.23466	0.921243
PLCL2	-0.0851398	0.0795956	-0.100565	-0.13622	0.806648
NRIP1	-0.0733143	-0.0109859	-0.0556645	-0.0802861	0.692259
LRRC8D	-0.103839	-0.0229663	-0.122203	-0.0572927	0.838981
GNG4	-0.088738	-0.0426646	0.377299	-0.224179	0.956414
A1BG	-0.140995	0.0492751	0.00890586	-0.0340568	0.696814
PAICS	-0.23379	0.169486	0.0360537	-0.165809	1.34425
LDLRAD4	-0.0581551	0.0531851	-0.38322	0.0430856	0.351362
STAMBPL1	-0.139714	-0.0854704	-0.181774	0.0578788	0.787983
CERS6	-0.132962	0.0119524	-0.00494282	-0.110458	0.997833
IRF2BP2	-0.0930446	0.0560477	-0.0047733	-0.0347492	0.466249
COTL1	-0.236872	0.363221	-0.252007	-0.042676	0.817806
IFITM3	-0.110151	0.114265	-0.169854	-0.017911	0.519158
GRSF1	-0.119469	0.0199706	-0.0174163	-0.0980361	0.885925
CDR2	-0.10667	-0.00499174	-0.0419413	-0.0444811	0.709579
HAPLN3	-0.0702651	0.189309	-0.139412	-0.148192	0.602537

## Sheet: Fig. 4B
Category	CategoryID	GO	Description	PARENT_GO	LogP	Enrichment	Z-score	#TotalGeneInLibrary	#GeneInGO	#GeneInHitList	#GeneInGOAndHitList	%InGO	STDV %InGO	GeneID	Hits	Log(q-value)	GeneList	cluster_name
GO Biological Processes	19	GO:0051249	regulation of lymphocyte activation	19_GO:0002376 immune system process	-21	8.4	15	30286	506	248	35	14	2.2	101|135|399|814|921|944|961|1026|1236|1326|1604|1803|1880|3398|3458|3559|3635|3956|3958|4773|4860|7409|7704|7805|8651|10538|10892|11151|11221|29108|54440|56940|64332|80149|259307	ADAM8|ADORA2A|RHOH|CAMK4|CD5|TNFSF8|CD47|CDKN1A|CCR7|MAP3K8|CD55|DPP4|GPR183|ID2|IFNG|IL2RA|INPP5D|LGALS1|LGALS3|NFATC2|PNP|VAV1|ZBTB16|LAPTM5|SOCS1|BATF|MALT1|CORO1A|DUSP10|PYCARD|SASH3|DUSP22|NFKBIZ|ZC3H12A|IL4I1	-18	C10	10
GO Biological Processes	19	GO:0051249	regulation of lymphocyte activation	19_GO:0002376 immune system process	-8	4.4	7.7	30286	506	301	22	7.3	1.5	196|814|836|921|939|940|1236|1604|3329|3485|3932|6599|6659|6932|6935|7001|7037|7535|9760|9840|51176|51293	AHR|CAMK4|CASP3|CD5|CD27|CD28|CCR7|CD55|HSPD1|IGFBP2|LCK|SMARCC1|SOX4|TCF7|ZEB1|PRDX2|TFRC|ZAP70|TOX|TESPA1|LEF1|CD320	-5.8	C12	12
GO Biological Processes	19	GO:0051249	regulation of lymphocyte activation	19_GO:0002376 immune system process	-4.1	5	5.4	30286	506	108	9	8.3	2.7	1026|1880|3575|3958|6046|6777|7128|10892|11221	CDKN1A|GPR183|IL7R|LGALS3|BRD2|STAT5B|TNFAIP3|MALT1|DUSP10	-2.6	C14	14
GO Biological Processes	19	GO:0051249	regulation of lymphocyte activation	19_GO:0002376 immune system process	-4.7	8.2	6.7	30286	506	51	7	14	4.8	101|3956|3958|6352|7305|7805|64092	ADAM8|LGALS1|LGALS3|CCL5|TYROBP|LAPTM5|SAMSN1	-3.1	C3	3
GO Biological Processes	19	GO:0051249	regulation of lymphocyte activation	19_GO:0002376 immune system process	-8.6	10	9.9	30286	506	72	12	17	4.4	2214|3113|3115|3123|3822|3823|5588|6777|10538|64092|84868|201633	FCGR3A|HLA-DPA1|HLA-DPB1|HLA-DRB1|KLRC2|KLRC3|PRKCQ|STAT5B|BATF|SAMSN1|HAVCR2|TIGIT	-6.3	C5	5
GO Biological Processes	19	GO:0071345	cellular response to cytokine stimulus	19_GO:0050896 response to stimulus	-13	5.1	10	30286	738	248	31	12	2.1	355|824|961|1236|3091|3458|3459|3559|3560|3595|4501|4502|4792|5355|6404|7431|7538|8651|8717|8718|8809|9021|10096|10376|10581|11151|22904|27086|29108|64332|80149	FAS|CAPN2|CD47|CCR7|HIF1A|IFNG|IFNGR1|IL2RA|IL2RB|IL12RB2|MT1X|MT2A|NFKBIA|PLP2|SELPLG|VIM|ZFP36|SOCS1|TRADD|TNFRSF25|IL18R1|SOCS3|ACTR3|TUBA1B|IFITM2|CORO1A|SBNO2|FOXP1|PYCARD|NFKBIZ|ZC3H12A	-10	C10	10
GO Biological Processes	19	GO:0071345	cellular response to cytokine stimulus	19_GO:0050896 response to stimulus	-7.5	3.5	7	30286	738	301	26	8.6	1.6	292|471|1019|1236|3329|3455|3615|3720|4144|4772|4904|5245|5887|6723|6772|6932|7037|7188|7327|8519|8531|9521|10410|10492|10678|51176	SLC25A5|ATIC|CDK4|CCR7|HSPD1|IFNAR2|IMPDH2|JARID2|MAT2A|NFATC1|YBX1|PHB1|RAD23B|SRM|STAT1|TCF7|TFRC|TRAF5|UBE2G2|IFITM1|YBX3|EEF1E1|IFITM3|SYNCRIP|B3GNT2|LEF1	-5.4	C12	12
GO Biological Processes	19	GO:0071345	cellular response to cytokine stimulus	19_GO:0050896 response to stimulus	-2.3	3	3.4	30286	738	108	8	7.4	2.5	1843|3575|5295|5970|6095|6777|7538|7852	DUSP1|IL7R|PIK3R1|RELA|RORA|STAT5B|ZFP36|CXCR4	-1.3	C14	14
GO Biological Processes	19	GO:0071345	cellular response to cytokine stimulus	19_GO:0050896 response to stimulus	-2.1	4	3.4	30286	738	51	5	9.8	4.2	6352|6404|7431|7852|9806	CCL5|SELPLG|VIM|CXCR4|SPOCK2	-1.1	C3	3
GO Biological Processes	19	GO:0071345	cellular response to cytokine stimulus	19_GO:0050896 response to stimulus	-5	5.7	6.3	30286	738	72	10	14	4.1	3113|3676|5295|6404|6777|7538|7852|8519|10581|84159	HLA-DPA1|ITGA4|PIK3R1|SELPLG|STAT5B|ZFP36|CXCR4|IFITM1|IFITM2|ARID5B	-3.3	C5	5
GO Biological Processes	19	GO:0001819	positive regulation of cytokine production	19_GO:0048518 positive regulation of biological process	-13	6.4	11	30286	500	248	26	10	1.9	101|602|1236|1604|3091|3303|3458|3459|3595|4860|5142|5144|5734|6653|6711|7805|8140|8809|8877|10211|10538|10892|23180|27086|29108|54440	ADAM8|BCL3|CCR7|CD55|HIF1A|HSPA1A|IFNG|IFNGR1|IL12RB2|PNP|PDE4B|PDE4D|PTGER4|SORL1|SPTBN1|LAPTM5|SLC7A5|IL18R1|SPHK1|FLOT1|BATF|MALT1|RFTN1|FOXP1|PYCARD|SASH3	-10	C10	10
GO Biological Processes	19	GO:0001819	positive regulation of cytokine production	19_GO:0048518 positive regulation of biological process	-2.8	2.6	3.7	30286	500	301	13	4.3	1.2	351|940|1236|1604|3066|3315|3329|3603|4050|5245|6772|9188|23180	APP|CD28|CCR7|CD55|HDAC2|HSPB1|HSPD1|IL16|LTB|PHB1|STAT1|DDX21|RFTN1	-1.6	C12	12
GO Biological Processes	19	GO:0001819	positive regulation of cytokine production	19_GO:0048518 positive regulation of biological process	-5.7	6.2	7	30286	500	108	11	10	2.9	468|5142|5144|5295|5734|5970|6095|6711|6777|8877|10892	ATF4|PDE4B|PDE4D|PIK3R1|PTGER4|RELA|RORA|SPTBN1|STAT5B|SPHK1|MALT1	-3.9	C14	14
GO Biological Processes	19	GO:0001819	positive regulation of cytokine production	19_GO:0048518 positive regulation of biological process	-2	4.8	3.5	30286	500	51	4	7.8	3.8	101|6653|7305|7805	ADAM8|SORL1|TYROBP|LAPTM5	-1	C3	3
GO Biological Processes	19	GO:0001819	positive regulation of cytokine production	19_GO:0048518 positive regulation of biological process	-6.5	8.4	8.2	30286	500	72	10	14	4.1	2214|3113|3115|4155|5295|5588|6777|10538|84868|201633	FCGR3A|HLA-DPA1|HLA-DPB1|MBP|PIK3R1|PRKCQ|STAT5B|BATF|HAVCR2|TIGIT	-4.6	C5	5
GO Biological Processes	19	GO:0032649	regulation of type II interferon production	19_GO:0032501 multicellular organismal process	-9.5	12	11	30286	119	248	12	4.8	1.4	602|961|1236|3595|5142|5144|7805|8140|8809|29108|54440|80149	BCL3|CD47|CCR7|IL12RB2|PDE4B|PDE4D|LAPTM5|SLC7A5|IL18R1|PYCARD|SASH3|ZC3H12A	-7	C10	10
GO Biological Processes	19	GO:0032649	regulation of type II interferon production	19_GO:0032501 multicellular organismal process	-3.7	14	7	30286	119	72	4	5.6	2.7	3113|3115|3123|84868	HLA-DPA1|HLA-DPB1|HLA-DRB1|HAVCR2	-2.3	C5	5
GO Biological Processes	19	GO:0032663	regulation of interleukin-2 production	19_GO:0032501 multicellular organismal process	-8.6	17	12	30286	63	248	9	3.6	1.2	4860|5142|5144|6711|7430|7538|7805|10892|54440	PNP|PDE4B|PDE4D|SPTBN1|EZR|ZFP36|LAPTM5|MALT1|SASH3	-6.3	C10	10
GO Biological Processes	19	GO:0032663	regulation of interleukin-2 production	19_GO:0032501 multicellular organismal process	-8.5	31	14	30286	63	108	7	6.5	2.4	5142|5144|6711|6777|7128|7538|10892	PDE4B|PDE4D|SPTBN1|STAT5B|TNFAIP3|ZFP36|MALT1	-6.3	C14	14
GO Biological Processes	19	GO:0032663	regulation of interleukin-2 production	19_GO:0032501 multicellular organismal process	-4.8	27	10	30286	63	72	4	5.6	2.7	5588|6777|7538|84868	PRKCQ|STAT5B|ZFP36|HAVCR2	-3.2	C5	5
GO Biological Processes	19	GO:0032655	regulation of interleukin-12 production	19_GO:0032501 multicellular organismal process	-3.8	9.7	6.3	30286	63	248	5	2	0.89	961|1236|3458|7805|27086	CD47|CCR7|IFNG|LAPTM5|FOXP1	-2.4	C10	10
GO Biological Processes	19	GO:0032655	regulation of interleukin-12 production	19_GO:0032501 multicellular organismal process	-3.4	8	5.6	30286	63	301	5	1.7	0.74	708|1236|3329|3603|4050	C1QBP|CCR7|HSPD1|IL16|LTB	-2.1	C12	12
GO Biological Processes	19	GO:0002228	natural killer cell mediated immunity	19_GO:0044419 biological process involved in interspecies interaction between organisms	-2.5	10	5	30286	36	248	3	1.2	0.69	10383|11151|203068	TUBB4B|CORO1A|TUBB	-1.4	C10	10
GO Biological Processes	19	GO:0002228	natural killer cell mediated immunity	19_GO:0044419 biological process involved in interspecies interaction between organisms	-4.1	35	10	30286	36	72	3	4.2	2.4	2214|3822|6777	FCGR3A|KLRC2|STAT5B	-2.6	C5	5
GO Biological Processes	19	GO:0098760	response to interleukin-7	19_GO:0050896 response to stimulus	-4.9	27	10	30286	15	301	4	1.3	0.66	471|3329|4904|5887	ATIC|HSPD1|YBX1|RAD23B	-3.3	C12	12
GO Biological Processes	19	GO:0045586	regulation of gamma-delta T cell differentiation	19_GO:0002376 immune system process	-4.1	34	9.8	30286	9	301	3	1	0.57	6659|6932|51176	SOX4|TCF7|LEF1	-2.6	C12	12
GO Biological Processes	19	GO:0050900	leukocyte migration	19_GO:0002376 immune system process	-6	6	7.1	30286	245	248	12	4.8	1.4	101|1236|1265|1880|1901|3672|3958|4627|5142|6404|7409|11151	ADAM8|CCR7|CNN2|GPR183|S1PR1|ITGA1|LGALS3|MYH9|PDE4B|SELPLG|VAV1|CORO1A	-4.1	C10	10
GO Biological Processes	19	GO:0050900	leukocyte migration	19_GO:0002376 immune system process	-3.6	6.9	5.5	30286	245	108	6	5.6	2.2	1880|3958|5142|5295|6777|7852	GPR183|LGALS3|PDE4B|PIK3R1|STAT5B|CXCR4	-2.2	C14	14
GO Biological Processes	19	GO:0050900	leukocyte migration	19_GO:0002376 immune system process	-5.5	15	8.7	30286	245	51	6	12	4.5	101|1901|3958|6352|6404|7852	ADAM8|S1PR1|LGALS3|CCL5|SELPLG|CXCR4	-3.7	C3	3
GO Biological Processes	19	GO:0050900	leukocyte migration	19_GO:0002376 immune system process	-4.6	10	7.1	30286	245	72	6	8.3	3.3	3676|3683|5295|6404|6777|7852	ITGA4|ITGAL|PIK3R1|SELPLG|STAT5B|CXCR4	-3	C5	5

## Sheet: Fig. 4D
Group	_MEMBER_MyList	_LogP_MyList	GO	_PATTERN_	_RANK_	GiniIndex	Category	CategoryID	Description	PARENT_GO	LogP	Enrichment	Z-score	#TotalGeneInLibrary	#GeneInGO	#GeneInHitList	#GeneInGOAndHitList	%InGO	STDV %InGO	GeneID	Hits	Log(q-value)	EvidenceCutoff	GROUP_ID	FirstInGroupByEnrichment	FirstInGroupByLogP	BestLogPInGroup	BestEnrichmentInGroup	URL
Allergic Vδ1	1	-19.9699	GO:0001775	M1	1	0	GO Biological Processes	19	cell activation	19_GO:0032501 multicellular organismal process	-19.9699	4.59858	12.584	30337	730	488	54	11.0656	1.42008	925|952|953|1236|1432|1524|1540|2355|2534|3394|3559|3566|3601|3717|4067|4783|5154|5295|5336|5359|5532|5551|5579|5734|5873|6095|6348|6774|6777|6794|6966|7094|7305|7414|7528|8525|8527|9308|9437|9452|9839|10014|10397|10672|10859|10892|27342|56253|83593|84433|84868|117157|165918|201294	CD8A|CD38|ENTPD1|CCR7|MAPK14|CX3CR1|CYLD|FOSL2|FYN|IRF8|IL2RA|IL4R|IL15RA|JAK2|LYN|NFIL3|PDGFA|PIK3R1|PLCG2|PLSCR1|PPP3CB|PRF1|PRKCB|PTGER4|RAB27A|RORA|CCL3|STAT3|STAT5B|STK11|TRGC1|TLN1|TYROBP|VCL|YY1|DGKZ|DGKD|CD83|NCR1|ITM2A|ZEB2|HDAC5|NDRG1|GNA13|LILRB1|MALT1|RABGEF1|CRTAM|RASSF5|CARD11|HAVCR2|SH2D1B|RNF168|UNC13D	-15.9266	0	2	1	1	-19.9699	4.782
Allergic Vδ1	1	-14.8958	GO:0031341	M1	1	0	GO Biological Processes	19	regulation of cell killing	19_GO:0050789 regulation of biological process	-14.8958	11.2011	13.7671	30337	111	488	20	4.09836	0.897446	1524|3122|3123|3805|3820|3822|3823|5272|5532|5551|6375|6777|7305|8302|9437|10666|10859|23705|56253|84868	CX3CR1|HLA-DRA|HLA-DRB1|KIR2DL4|KLRB1|KLRC2|KLRC3|SERPINB9|PPP3CB|PRF1|XCL1|STAT5B|TYROBP|KLRC4|NCR1|CD226|LILRB1|CADM1|CRTAM|HAVCR2	-11.7182	0	4	0	0	-17.0227	17.2683
Allergic Vδ1	1	-14.3083	GO:0002715	M1	1	0	GO Biological Processes	19	regulation of natural killer cell mediated immunity	19_GO:0044419 biological process involved in interspecies interaction between organisms	-14.3083	17.2683	15.2991	30337	54	488	15	3.07377	0.781352	3805|3820|3822|3823|5272|6777|8302|9437|10225|10666|10859|23705|56253|84868|117157	KIR2DL4|KLRB1|KLRC2|KLRC3|SERPINB9|STAT5B|KLRC4|NCR1|CD96|CD226|LILRB1|CADM1|CRTAM|HAVCR2|SH2D1B	-11.1944	0	4	0	0	-17.0227	17.2683
Allergic Vδ1	1	-12.1947	GO:0042269	M1	1	0	GO Biological Processes	19	regulation of natural killer cell mediated cytotoxicity	19_GO:0044419 biological process involved in interspecies interaction between organisms	-12.1947	16.493	13.8779	30337	49	488	13	2.66393	0.728935	3805|3820|3822|3823|5272|6777|8302|9437|10666|10859|23705|56253|84868	KIR2DL4|KLRB1|KLRC2|KLRC3|SERPINB9|STAT5B|KLRC4|NCR1|CD226|LILRB1|CADM1|CRTAM|HAVCR2	-9.2891	0	4	0	0	-17.0227	17.2683
Non-Allergic Vδ1	1	-6.18271	GO:0045580	M1	1	0	GO Biological Processes	19	regulation of T cell differentiation	19_GO:0002376 immune system process	-6.18271	14.1951	9.30683	30337	187	80	7	8.75	3.15919	430|814|914|939|6935|7001|51176	ASCL2|CAMK4|CD2|CD27|ZEB1|PRDX2|LEF1	-1.8383	0	1	1	1	-6.18271	14.1951
Non-Allergic Vδ1	1	-5.72448	GO:0045619	M1	1	0	GO Biological Processes	19	regulation of lymphocyte differentiation	19_GO:0002376 immune system process	-5.72448	12.1209	8.49302	30337	219	80	7	8.75	3.15919	430|814|914|939|6935|7001|51176	ASCL2|CAMK4|CD2|CD27|ZEB1|PRDX2|LEF1	-1.6811	0	1	0	0	-6.18271	14.1951
Allergic Vδ2	1	-11.9506	GO:0001775	M1	1	0	GO Biological Processes	19	cell activation	19_GO:0032501 multicellular organismal process	-11.9506	4.30779	9.45786	30337	730	328	34	10.3659	1.68307	135|814|925|940|944|1021|1236|1437|1803|1880|2355|3329|3458|3459|3559|3589|3601|3821|4783|5052|5154|5359|5734|6504|7163|8440|9021|10397|10672|10892|55509|57162|64332|112616	ADORA2A|CAMK4|CD8A|CD28|TNFSF8|CDK6|CCR7|CSF2|DPP4|GPR183|FOSL2|HSPD1|IFNG|IFNGR1|IL2RA|IL11|IL15RA|KLRC1|NFIL3|PRDX1|PDGFA|PLSCR1|PTGER4|SLAMF1|TPD52|NCK2|SOCS3|NDRG1|GNA13|MALT1|BATF3|PELI1|NFKBIZ|CMTM7	-8.5093	0	2	0	0	-13.4208	11.211
Allergic Vδ2	1	-10.481	GO:0071345	M1	1	0	GO Biological Processes	19	cellular response to cytokine stimulus	19_GO:0050896 response to stimulus	-10.481	4.01589	8.66549	30337	737	328	32	9.7561	1.63836	355|1236|1437|1843|2117|2194|2353|3329|3458|3459|3559|3589|3595|3601|3656|4501|4502|4783|5214|6375|6558|6776|7037|7185|7538|8531|9021|9943|10376|10663|64332|92610	FAS|CCR7|CSF2|DUSP1|ETV3|FASN|FOS|HSPD1|IFNG|IFNGR1|IL2RA|IL11|IL12RB2|IL15RA|IRAK2|MT1X|MT2A|NFIL3|PFKP|XCL1|SLC12A2|STAT5A|TFRC|TRAF1|ZFP36|YBX3|SOCS3|OXSR1|TUBA1B|CXCR6|NFKBIZ|TIFA	-7.25057	0	6	1	1	-10.481	5.44064
Allergic Vδ2	1	-8.05143	GO:0001819	M1	1	0	GO Biological Processes	19	positive regulation of cytokine production	19_GO:0032501 multicellular organismal process	-8.05143	4.21245	7.61083	30337	505	328	23	7.0122	1.40995	940|1236|1437|1604|3098|3329|3458|3459|3595|4049|4050|4282|5142|5734|6375|6504|6711|8482|8877|9188|10892|29923|57162	CD28|CCR7|CSF2|CD55|HK1|HSPD1|IFNG|IFNGR1|IL12RB2|LTA|LTB|MIF|PDE4B|PTGER4|XCL1|SLAMF1|SPTBN1|SEMA7A|SPHK1|DDX21|MALT1|HILPDA|PELI1	-5.26332	0	12	1	1	-8.05143	4.21245
Non-Allergic Vδ2	1	-19.8014	GO:0001775	M1	1	0	GO Biological Processes	19	cell activation	19_GO:0032501 multicellular organismal process	-19.8014	5.64362	13.1952	30337	730	324	44	13.5802	1.90321	301|472|613|677|970|972|2149|2214|2625|3315|3561|3676|3683|3688|3689|3902|3956|4063|4775|5341|5777|6352|6404|6693|6966|7293|7305|7414|7454|7535|8320|8525|9437|9839|9976|11119|22914|29108|30009|51744|56253|64919|81704|139818	ANXA1|ATM|BCR|ZFP36L1|CD70|CD74|F2R|FCGR3A|GATA3|HSPB1|IL2RG|ITGA4|ITGAL|ITGB1|ITGB2|LAG3|LGALS1|LY9|NFATC3|PLEK|PTPN6|CCL5|SELPLG|SPN|TRGC1|TNFRSF4|TYROBP|VCL|WAS|ZAP70|EOMES|DGKZ|NCR1|ZEB2|CLEC2B|BTN3A1|KLRK1|PYCARD|TBX21|CD244|CRTAM|BCL11B|DOCK8|DOCK11	-15.457	0	1	1	1	-19.8014	23.4082
Non-Allergic Vδ2	1	-13.4003	GO:0001819	M1	1	0	GO Biological Processes	19	positive regulation of cytokine production	19_GO:0032501 multicellular organismal process	-13.4003	5.56234	10.7421	30337	505	324	30	9.25926	1.61034	101|301|834|972|2149|2214|2625|3113|3115|3315|4063|4939|6693|7297|7305|7805|8764|9636|10417|11118|11119|22861|22914|23586|23705|29108|30009|51744|56253|80342	ADAM8|ANXA1|CASP1|CD74|F2R|FCGR3A|GATA3|HLA-DPA1|HLA-DPB1|HSPB1|LY9|OAS2|SPN|TYK2|TYROBP|LAPTM5|TNFRSF14|ISG15|SPON2|BTN3A2|BTN3A1|NLRP1|KLRK1|RIGI|CADM1|PYCARD|TBX21|CD244|CRTAM|TRAF3IP3	-10.3111	0	6	1	1	-13.4003	18.7265
Non-Allergic Vδ2	1	-9.74802	GO:0050900	M1	1	0	GO Biological Processes	19	leukocyte migration	19_GO:0002376 immune system process	-9.74802	6.90733	9.6261	30337	244	324	18	5.55556	1.27256	101|301|613|2625|2650|3676|3683|3688|3689|3695|6351|6352|6404|6693|7535|30009|56253|81704	ADAM8|ANXA1|BCR|GATA3|GCNT1|ITGA4|ITGAL|ITGB1|ITGB2|ITGB7|CCL4|CCL5|SELPLG|SPN|ZAP70|TBX21|CRTAM|DOCK8	-6.95991	0	9	1	1	-9.74802	11.4988

## Sheet: Fig. 4E
CR_CR	NonA_CR
0.2	0.068941
0.0672269	0.169118
0	0.399123
0.315197	0.0737039
0.198758	0.197133
0.346154	0.2475
0.30855	0.0877193
0.239564	0.0804769
0.130435	0.102041
0.177215	0.213235
0.300423	0.0844444
0.169713	0.102326
0.285714	0.223108
0.346154	0.102639
0.165217	0.121746
0.199726
0.209524
0.222764
0.19469
0.192727
0.244792

[truncated: 19 more sheets: Fig. S2C, Fig. S2D, Fig. S3A, Fig. S3B, Fig. S3C, Fig. S3D, Fig. S3E, Fig. S3F, Fig. S3G, Fig. S3H, Fig. S3I, Fig. S4A, Fig. S4B, Fig. S4C, Fig. S5A, Fig. S5B (Vδ1), Fig. S5B (Vδ2), Fig. S5C (Vδ1), Fig. S5C (Vδ2)]
